# Supplementary material for: Eukaryotic initiation factor 4B is a multi-functional RNA binding protein that regulates histone mRNAs
Source: Nucleic Acids Res. 2024 Sep 3;52(19):12039–54. doi: 10.1093/nar/gkae767 (PMC11514447; doi:10.1093/nar/gkae767)
Supplement: gkae767_Supplemental_Files [file gkae767_supplemental_files.zip]

Archive with 7 entries (7 files):
- Supplementary Material.pdf
- Supplementary table 1 CLIP primers for RT.xlsx
- Supplementary table 2 co-ip eIF4B mass spec screen.xlsx
- Supplementary table 4 In vitro binding tool RNA sequences.xlsx
- Supplementary table 5 Comparison of eIF4B and UPF1 binding to histone mRNAs.xlsx
- Supplementary table legends.docx
- Supplementary_table_3_iCLIP.xlsx
