# Supplementary material for: Eukaryotic initiation factor 4B is a multi-functional RNA binding protein that regulates histone mRNAs
Source: Nucleic Acids Res. 2024 Sep 3;52(19):12039–54. doi: 10.1093/nar/gkae767 (PMC11514447; doi:10.1093/nar/gkae767)
Supplement: gkae767_Supplemental_Files [file gkae767_supplemental_files.zip › Supplementary table 1 CLIP primers for RT.xlsx]

## Sheet: CLIP primers for RT
CLIP primers for RT (with 9 pb barcode)
RT primer name	Sequence
Rt1clip	/5Phos/NNAACCNNNAGATCGGAAGAGCGTCGTGgatcCTGAACCGC
Rt2clip	/5Phos/NNACAANNNAGATCGGAAGAGCGTCGTGgatcCTGAACCGC
Rt3clip	/5Phos/NNATTGNNNAGATCGGAAGAGCGTCGTGgatcCTGAACCGC
Rt4clip	/5Phos/NNAGGTNNNAGATCGGAAGAGCGTCGTGgatcCTGAACCGC
Rt6clip	/5Phos/NNCCGGNNNAGATCGGAAGAGCGTCGTGgatcCTGAACCGC
Rt7clip	/5Phos/NNCTAANNNAGATCGGAAGAGCGTCGTGgatcCTGAACCGC
Rt8clip	/5Phos/NNCATTNNNAGATCGGAAGAGCGTCGTGgatcCTGAACCGC
Rt9clip	/5Phos/NNGCCANNNAGATCGGAAGAGCGTCGTGgatcCTGAACCGC
Rt11clip	/5Phos/NNGGTTNNNAGATCGGAAGAGCGTCGTGgatcCTGAACCGC
Rt12clip	/5Phos/NNGTGGNNNAGATCGGAAGAGCGTCGTGgatcCTGAACCGC
Rt13clip	/5Phos/NNTCCGNNNAGATCGGAAGAGCGTCGTGgatcCTGAACCGC
Rt14clip	/5Phos/NNTGCCNNNAGATCGGAAGAGCGTCGTGgatcCTGAACCGC
Rt15clip	/5Phos/NNTATTNNNAGATCGGAAGAGCGTCGTGgatcCTGAACCGC
Rt16clip	/5Phos/NNTTAANNNAGATCGGAAGAGCGTCGTGgatcCTGAACCGC
