# Supplementary material for: Eukaryotic initiation factor 4B is a multi-functional RNA binding protein that regulates histone mRNAs
Source: Nucleic Acids Res. 2024 Sep 3;52(19):12039–54. doi: 10.1093/nar/gkae767 (PMC11514447; doi:10.1093/nar/gkae767)
Supplement: gkae767_Supplemental_Files [file gkae767_supplemental_files.zip › Supplementary table 2 co-ip eIF4B mass spec screen.xlsx]

## Sheet: A) Peptide counts
	GMOIgG A	GMOIgG B	GMOIgG C	GMO A	GMO B	GMO C	DoHH2IgG A	DoHH2IgG B	DoHH2IgG C	DoHH2 A	DoHH2 B	DoHH2 C
IF4B_HUMAN	0	1	7	113	112	120	7	8	0	111	114	105
EIF3C_HUMAN	0	2	1	58	60	62	0	2	0	57	56	52
EIFCL_HUMAN	0	0	1	0	0	0	0	2	0	57	0	52
K2C1_HUMAN	66	61	59	45	51	50	61	54	42	59	57	53
K22E_HUMAN	51	53	52	27	29	29	30	28	25	34	40	34
PABP4_HUMAN	0	0	0	21	22	14	0	0	0	32	32	30
K1C9_HUMAN	34	28	31	20	26	27	37	39	20	28	24	27
K1C10_HUMAN	35	35	35	24	35	32	31	29	27	35	30	30
CAB39_HUMAN	0	0	0	0	0	0	0	0	2	0	0	0
RN169_HUMAN	0	0	0	0	0	0	2	0	2	0	0	0
EIF3B_HUMAN	0	0	0	54	47	54	2	0	0	37	42	41
K1C14_HUMAN	22	21	23	17	18	15	15	19	14	32	30	27
EIF3F_HUMAN	0	0	0	21	21	15	0	0	0	19	19	15
RS3_HUMAN	0	0	0	20	23	35	0	0	0	31	29	26
K2C5_HUMAN	35	30	29	21	20	21	23	23	14	29	33	31
FMR1_HUMAN	0	0	0	11	15	15	0	0	0	22	26	24
RS3A_HUMAN	0	0	0	30	32	30	0	0	0	37	35	37
RS4X_HUMAN	0	0	0	29	28	30	0	0	0	34	35	33
ASCC3_HUMAN	0	0	0	28	54	44	2	0	6	43	35	32
ALBU_HUMAN	20	20	24	0	17	0	29	38	22	22	18	0
K2C6C_HUMAN	24	26	23	11	19	19	15	18	11	46	40	42
K2C6A_HUMAN	24	0	22	11	17	19	15	18	0	47	40	40
K1C16_HUMAN	16	18	17	11	17	13	11	0	13	45	38	34
K2C6B_HUMAN	23	25	22	11	19	18	15	17	11	45	38	42
CO6A1_HUMAN	0	3	0	0	3	0	3	0	0	0	0	0
DDX5_HUMAN	0	3	0	13	16	13	8	4	13	26	22	26
ABCF1_HUMAN	0	0	3	0	4	5	3	3	2	16	16	13
K1C17_HUMAN	15	15	16	15	13	11	16	14	14	25	24	20
HNRPK_HUMAN	0	0	0	7	10	13	0	0	0	11	11	8
IF4A1_HUMAN	0	0	0	13	13	15	0	0	0	18	17	21
RMXL1_HUMAN	0	0	0	0	19	19	0	1	0	21	20	0
SO1B3_HUMAN	0	2	0	0	0	0	0	0	0	0	0	0
RACK1_HUMAN	0	2	0	0	15	13	0	0	0	12	15	8
TRA2A_HUMAN	0	2	0	10	14	11	0	0	0	15	15	14
SRSF3_HUMAN	0	0	0	5	3	5	0	0	0	12	8	5
S2533_HUMAN	0	0	0	0	0	0	0	2	0	0	0	0
HOIL1_HUMAN	0	0	0	0	0	0	0	2	0	0	0	0
SRSF7_HUMAN	0	0	0	6	8	8	0	2	0	11	13	10
RS19_HUMAN	0	0	0	16	13	15	0	0	0	12	16	0
ABCE1_HUMAN	0	0	0	14	12	10	0	0	0	15	14	14
K2C1B_HUMAN	13	18	13	9	11	11	14	10	10	11	13	12
RS8_HUMAN	0	0	0	8	9	12	2	0	0	8	9	8
SF3A1_HUMAN	0	0	0	12	8	13	0	4	0	12	13	11
ILF3_HUMAN	0	0	0	2	0	3	0	0	0	7	5	11
TBB5_HUMAN	0	8	8	8	10	10	7	3	7	12	9	9
K22O_HUMAN	20	19	16	10	13	11	9	16	9	12	16	16
K1C15_HUMAN	12	13	10	11	10	10	12	12	9	16	13	12
DDX6_HUMAN	0	3	0	10	9	5	0	3	2	18	14	13
TRY6_HUMAN	0	0	0	0	0	0	12	13	0	0	0	0
K2C3_HUMAN	20	17	15	13	15	19	16	15	9	15	19	17
PAP1M_HUMAN	0	0	0	0	0	0	0	0	0	8	5	6
K1C13_HUMAN	15	8	11	7	8	10	7	6	5	7	8	7
PLIN3_HUMAN	0	0	0	7	7	8	0	0	0	9	8	8
RTCB_HUMAN	0	0	0	10	18	9	0	0	0	13	12	14
RO52_HUMAN	11	39	41	31	26	32	25	18	14	15	14	13
CDCP1_HUMAN	0	0	0	2	0	0	0	0	0	0	0	0
PRP8_HUMAN	0	0	0	3	20	14	2	3	0	21	12	19
SRSF6_HUMAN	0	0	0	5	0	5	0	0	0	11	14	14
K2C8_HUMAN	17	16	15	6	11	13	9	10	12	11	12	9
RENT1_HUMAN	0	0	0	7	6	8	0	0	0	12	8	8
TBA3E_HUMAN	0	0	5	6	8	0	5	0	0	0	8	0
TBA3C_HUMAN	0	0	0	0	0	10	0	0	0	0	8	0
IF2A_HUMAN	0	0	0	9	7	10	0	0	0	10	10	10
EIF3K_HUMAN	0	0	0	9	8	10	0	0	0	7	9	2
PAB4L_HUMAN	0	0	0	0	7	5	0	0	0	11	11	10
K2C79_HUMAN	15	14	15	9	13	10	13	11	11	10	10	13
RS9_HUMAN	0	0	0	24	19	23	0	0	0	14	25	5
K1C19_HUMAN	14	11	13	13	10	9	10	14	9	14	11	0
ATD3B_HUMAN	0	2	2	7	0	0	0	2	8	10	8	0
HORN_HUMAN	19	10	9	8	2	3	0	6	0	11	8	5
K2C75_HUMAN	17	15	14	7	9	11	11	10	8	12	16	12
FOXR1_HUMAN	0	0	0	0	2	0	0	2	0	0	0	0
THOC4_HUMAN	0	0	0	0	3	5	2	0	2	5	8	7
CPSF3_HUMAN	0	0	0	0	1	2	0	0	3	7	6	5
TBA1B_HUMAN	0	5	5	7	11	11	8	6	6	6	10	10
TBA1C_HUMAN	0	5	5	7	11	11	8	6	6	6	10	10
TBA1A_HUMAN	0	5	5	7	11	11	8	6	6	6	10	10
PDIP3_HUMAN	0	0	0	5	8	7	0	0	0	8	7	11
ZBT26_HUMAN	0	0	0	0	0	0	0	0	2	0	0	0
GPBP1_HUMAN	0	0	0	0	0	0	0	0	2	0	0	0
GELS_HUMAN	0	0	0	0	0	0	7	6	2	0	0	0
SYNE1_HUMAN	58	9	13	24	32	41	12	19	63	28	21	22
K2C7_HUMAN	14	11	13	8	7	12	10	7	9	14	8	10
IMA1_HUMAN	0	0	0	0	0	0	0	0	0	0	0	4
THOC1_HUMAN	0	0	0	0	5	0	0	0	0	9	5	3
RS11_HUMAN	0	0	0	9	10	8	0	0	0	11	11	0
ILF2_HUMAN	0	0	0	4	3	0	0	0	0	9	3	5
PAIRB_HUMAN	0	0	0	9	4	6	0	0	0	12	8	7
K2C4_HUMAN	12	12	10	8	8	7	9	8	5	10	10	9
RS16_HUMAN	0	0	0	7	4	8	0	0	0	11	10	0
RL23A_HUMAN	0	0	0	4	0	2	0	0	0	8	7	0
SPT13_HUMAN	0	0	0	0	2	0	0	0	0	0	0	0
DHX15_HUMAN	0	0	3	7	2	11	0	3	0	14	3	6
K2C74_HUMAN	0	10	7	7	6	8	9	6	10	13	9	11
CHAP1_HUMAN	0	0	0	5	11	10	0	0	0	0	0	0
ROA3_HUMAN	0	0	2	3	4	5	0	0	0	10	7	5
IF4G2_HUMAN	0	0	0	14	11	11	0	0	0	14	12	11
K2C72_HUMAN	10	7	8	0	7	6	9	5	6	11	13	8
HNRPQ_HUMAN	0	3	0	0	0	0	0	0	0	11	8	7
LAR1B_HUMAN	0	0	0	3	3	7	0	0	0	8	12	9
RL4_HUMAN	0	0	0	4	3	3	0	0	0	7	6	6
1433F_HUMAN	0	0	0	0	0	0	0	0	0	0	0	4
SETB1_HUMAN	0	0	0	3	0	0	2	0	0	0	0	0
CLPX_HUMAN	0	0	0	2	0	0	0	0	3	9	10	3
GRIA1_HUMAN	0	0	2	0	0	0	0	0	0	0	0	0
ELAV1_HUMAN	0	0	1	3	6	7	0	0	0	5	6	6
RL5_HUMAN	0	0	0	0	4	0	0	0	0	9	9	0
RL17_HUMAN	0	0	0	3	0	2	0	0	0	5	6	0
DX39A_HUMAN	0	0	0	3	0	3	0	0	0	8	10	7
ZN598_HUMAN	0	0	3	8	7	6	2	0	0	12	8	6
HS105_HUMAN	0	2	0	8	4	6	0	0	0	0	8	4
DMBT1_HUMAN	0	0	0	5	0	4	0	0	0	0	0	0
IGK_HUMAN	0	0	0	0	0	0	2	0	3	0	0	0
IGKC_HUMAN	0	0	0	0	0	0	2	0	0	0	0	0
SQSTM_HUMAN	0	0	0	0	0	0	4	0	0	0	0	0
RBM34_HUMAN	0	0	0	0	0	0	0	3	0	0	0	0
IGLC7_HUMAN	0	0	0	0	0	0	0	1	0	0	0	0
IGLL1_HUMAN	0	0	0	0	0	0	3	1	5	0	0	0
K2C78_HUMAN	11	11	11	9	8	10	5	9	9	9	8	9
OXSM_HUMAN	0	0	0	0	0	0	2	0	0	0	0	0
PARP1_HUMAN	0	0	0	12	4	9	2	8	0	10	11	7
PSG8_HUMAN	0	0	2	0	0	0	0	0	0	0	0	0
UBP2L_HUMAN	0	0	2	0	3	0	0	0	0	7	11	7
K2C73_HUMAN	9	10	8	13	7	9	8	7	7	11	9	10
RS5_HUMAN	0	0	0	14	22	16	3	0	0	12	15	4
K2C71_HUMAN	8	11	8	0	9	7	8	6	8	13	11	11
KRT84_HUMAN	9	13	8	4	6	8	7	6	5	9	7	7
K1C24_HUMAN	13	8	9	7	4	10	10	13	7	8	6	7
PTBP3_HUMAN	0	0	0	3	0	0	0	0	0	7	10	0
POTEE_HUMAN	0	9	9	11	9	7	0	0	8	0	4	0
POTEI_HUMAN	0	0	9	11	8	0	2	0	8	0	0	0
POTEF_HUMAN	0	9	9	0	0	7	0	0	8	0	4	0
COQ8A_HUMAN	0	0	0	0	0	2	0	0	0	0	0	0
C1D_HUMAN	0	0	0	0	0	2	0	0	0	0	0	0
IL12B_HUMAN	0	0	0	0	0	2	0	0	0	0	0	0
PURA_HUMAN	0	0	0	0	0	2	0	0	0	4	6	7
ANK3_HUMAN	34	11	12	0	7	11	7	14	44	15	14	11
OPRD_HUMAN	0	0	0	0	3	0	0	0	0	0	0	0
ECT2_HUMAN	0	0	0	0	2	0	0	3	0	0	0	0
CFA20_HUMAN	0	0	0	0	2	0	0	0	0	0	0	0
PPE2_HUMAN	0	0	2	0	3	0	2	0	0	0	0	0
TOP3B_HUMAN	0	0	2	8	5	3	0	2	0	11	11	10
DESP_HUMAN	23	10	19	9	11	11	21	23	8	29	26	36
OGRL1_HUMAN	0	0	0	0	2	0	0	0	0	0	0	0
RL13A_HUMAN	0	0	0	5	2	4	0	0	0	7	8	5
DYH14_HUMAN	0	7	3	10	9	11	7	6	8	13	8	10
IGG1_HUMAN	10	13	6	0	6	7	13	11	11	8	6	4
SCN1A_HUMAN	0	0	3	0	3	0	0	0	0	0	3	0
EST1A_HUMAN	0	0	0	4	8	0	0	0	0	14	5	6
ACTB_HUMAN	0	0	6	10	6	8	5	0	0	6	7	7
ACTG_HUMAN	0	0	6	10	6	8	5	0	0	6	7	7
K1C27_HUMAN	6	7	4	3	4	4	7	5	4	6	0	3
PIMT_HUMAN	4	7	8	5	3	1	11	4	6	0	0	0
IGHG3_HUMAN	8	0	0	2	6	0	0	0	0	0	0	0
K1C12_HUMAN	7	5	6	6	6	7	4	7	6	8	5	4
GFAP_HUMAN	10	8	6	0	3	5	6	8	0	0	0	0
H4_HUMAN	4	4	4	3	4	3	6	3	5	4	3	3
K1C26_HUMAN	6	5	5	0	2	0	4	3	4	3	3	0
AACS_HUMAN	0	0	0	0	3	0	0	0	0	0	0	0
TRPC5_HUMAN	0	0	0	0	3	0	0	0	0	6	0	0
RPGF6_HUMAN	0	0	0	0	4	3	4	3	0	0	5	4
K1C25_HUMAN	6	5	0	0	0	4	0	0	2	3	0	3
NBEA_HUMAN	11	5	7	8	7	12	6	3	4	8	5	6
HERC2_HUMAN	27	7	0	0	7	17	8	3	11	10	34	14
HNRH2_HUMAN	0	0	0	0	0	6	0	0	0	0	0	0
HNRPF_HUMAN	0	0	0	7	4	6	0	0	0	10	6	6
ROA2_HUMAN	0	7	3	2	6	6	0	0	0	6	11	9
PPR3F_HUMAN	0	0	0	4	0	0	0	0	0	0	0	0
CDC5L_HUMAN	0	3	0	6	4	8	4	0	0	8	8	5
SMU1_HUMAN	0	0	0	4	5	3	0	0	0	7	5	7
HNRC2_HUMAN	0	4	0	0	0	0	0	0	0	0	0	0
DYST_HUMAN	18	12	15	18	24	21	16	16	21	24	12	19
ABCAD_HUMAN	15	6	4	0	5	8	6	12	11	12	10	9
OBSCN_HUMAN	18	12	6	14	19	32	19	13	21	30	18	19
DJC25_HUMAN	0	0	0	0	0	0	0	3	0	3	5	0
CDSN_HUMAN	0	0	0	0	0	0	0	6	3	0	2	0
NCBP2_HUMAN	0	0	0	0	0	0	0	0	0	2	2	0
VP13C_HUMAN	17	3	10	6	4	7	0	9	8	5	5	8
DYH8_HUMAN	9	11	6	10	9	15	8	7	13	18	9	13
TFR1_HUMAN	10	4	0	0	0	0	4	1	0	0	0	0
FSIP2_HUMAN	14	9	9	21	16	13	6	8	9	14	0	9
EF1A1_HUMAN	7	10	11	10	4	0	9	0	0	6	6	6
EF1A3_HUMAN	7	10	11	10	4	9	9	0	0	6	6	6
K2C80_HUMAN	7	0	0	0	0	0	3	5	2	0	0	0
HUWE1_HUMAN	13	13	12	0	16	10	21	14	8	14	14	12
WASH7_HUMAN	0	0	0	8	0	0	0	0	0	0	0	0
NPM_HUMAN	0	0	2	8	4	7	1	2	0	7	8	11
RS26_HUMAN	0	0	0	1	0	1	0	0	0	6	3	0
LSM12_HUMAN	0	0	0	4	4	5	0	0	0	3	3	2
GCN1L_HUMAN	0	0	0	8	0	0	0	0	0	0	0	0
APC2_HUMAN	0	0	0	11	0	0	0	0	0	0	0	0
HERC1_HUMAN	13	6	7	14	11	10	8	9	10	11	14	13
TRAP1_HUMAN	8	5	0	0	2	0	3	5	5	3	2	4
DDX3Y_HUMAN	9	0	5	14	19	18	0	4	0	26	30	0
FIBB_HUMAN	6	4	4	8	3	6	6	3	5	7	4	4
RNZ2_HUMAN	0	0	0	0	6	0	0	0	0	0	0	0
PRDX4_HUMAN	0	0	0	3	4	0	0	0	0	0	0	0
LTN1_HUMAN	0	2	2	3	4	4	0	0	0	4	0	0
POLK_HUMAN	0	0	3	0	0	0	0	0	0	0	2	2
PA24F_HUMAN	0	0	0	0	0	0	0	0	0	0	3	0
CO5A1_HUMAN	0	2	4	0	4	5	1	3	2	5	2	6
JARD2_HUMAN	0	3	4	8	0	5	6	3	0	8	7	5
PMS2_HUMAN	0	0	0	0	0	0	0	0	4	0	0	0
SP16H_HUMAN	0	5	5	0	0	0	4	0	6	5	6	6
DPH5_HUMAN	0	0	0	0	0	0	0	0	0	0	2	0
HCDH_HUMAN	0	0	0	6	4	4	0	0	0	0	2	0
ZSWM2_HUMAN	0	0	0	0	2	0	0	0	0	0	0	0
RPC2_HUMAN	0	0	0	0	4	0	0	0	0	6	3	2
FILA2_HUMAN	6	9	6	4	0	5	0	0	0	6	6	7
ZCHC8_HUMAN	0	0	0	0	0	0	0	0	0	5	3	5
RN213_HUMAN	7	8	7	10	11	13	10	7	0	14	8	13
DDX3X_HUMAN	8	6	8	21	23	21	0	7	0	37	38	39
RYR2_HUMAN	10	8	6	13	10	12	5	11	7	9	8	10
SF3A3_HUMAN	0	0	0	0	2	1	0	0	0	7	0	6
RL14_HUMAN	0	0	0	2	2	0	0	0	0	5	8	7
RL26L_HUMAN	0	0	0	2	0	1	0	0	0	0	5	0
SPTCS_HUMAN	6	0	0	4	10	7	5	4	5	9	5	9
TMM26_HUMAN	0	0	0	0	0	2	0	2	0	0	0	0
DCD_HUMAN	3	1	4	0	1	1	1	0	0	0	0	2
RAD50_HUMAN	6	4	4	5	7	0	4	5	0	9	5	5
BSN_HUMAN	13	6	7	11	16	10	11	9	9	12	8	15
RL8_HUMAN	0	0	0	3	4	4	0	0	0	7	6	9
HTR5A_HUMAN	0	3	4	0	6	0	6	4	0	14	10	0
DYH9_HUMAN	10	7	6	10	14	11	9	6	10	14	12	14
CB081_HUMAN	0	0	0	0	0	2	0	0	0	0	0	0
DPYS_HUMAN	0	0	0	0	0	3	0	0	0	0	0	0
RPC5_HUMAN	0	0	0	0	3	3	3	0	0	0	0	0
RL10A_HUMAN	0	0	0	2	3	5	0	0	0	7	7	7
BMR1A_HUMAN	0	0	0	2	0	3	0	0	0	0	0	0
AL1A1_HUMAN	0	0	0	0	2	0	0	0	0	0	0	0
DSRAD_HUMAN	0	2	0	1	2	7	0	0	0	8	18	16
MACF1_HUMAN	13	12	20	16	19	23	14	16	11	29	16	21
EIF3H_HUMAN	0	0	0	20	16	19	0	0	0	22	20	19
FXR1_HUMAN	0	0	0	16	19	12	0	0	0	28	27	25
HSP7C_HUMAN	4	10	14	23	28	25	16	10	11	23	25	19
GOGA4_HUMAN	9	7	0	9	25	22	3	5	9	21	27	16
HRG_HUMAN	4	4	4	0	0	0	3	2	2	0	0	0
AL1L2_HUMAN	0	0	0	0	0	0	0	4	0	0	0	0
DYH10_HUMAN	9	3	8	8	6	6	12	3	11	10	11	11
SOX6_HUMAN	0	0	0	0	0	0	0	0	0	0	0	2
SFPQ_HUMAN	0	0	0	0	6	3	3	0	2	5	4	2
USH2A_HUMAN	7	3	3	5	7	8	4	0	9	9	5	5
RYR1_HUMAN	8	5	4	15	15	13	10	7	8	15	16	14
GHR_HUMAN	0	0	0	0	2	0	0	0	0	0	0	0
PKHA6_HUMAN	0	0	0	0	3	0	0	3	0	6	0	0
RIBC2_HUMAN	0	0	0	0	0	2	0	0	0	0	3	3
PCD10_HUMAN	0	0	0	0	0	0	0	0	0	0	2	0
SDK2_HUMAN	0	0	0	0	0	0	0	3	2	9	2	0
K1H2_HUMAN	5	0	0	4	0	4	5	5	0	4	0	3
WRIP1_HUMAN	0	0	0	0	0	4	13	7	7	6	6	4
KLHL5_HUMAN	0	0	0	0	0	0	0	2	0	0	0	0
TSC2_HUMAN	6	0	0	5	0	0	2	2	0	9	0	5
LMNB1_HUMAN	7	9	3	11	13	10	0	0	0	0	0	0
PGBM_HUMAN	8	8	5	7	4	0	5	4	6	8	9	9
NUMB_HUMAN	0	0	0	0	0	0	0	0	0	0	0	3
AT10D_HUMAN	0	0	0	2	0	0	0	0	0	0	0	0
UHRF2_HUMAN	0	0	0	2	0	0	0	2	0	0	3	0
PLPL7_HUMAN	7	4	5	4	0	7	3	4	4	4	2	3
PCBP3_HUMAN	0	0	0	0	0	0	0	0	0	0	2	0
PPR3E_HUMAN	0	0	0	0	2	0	0	0	0	0	0	0
PCBP1_HUMAN	0	0	0	0	1	0	0	0	0	5	2	1
TGFB1_HUMAN	0	0	0	0	0	2	0	0	0	0	0	0
YDJC_HUMAN	0	0	0	0	0	2	0	0	0	0	0	0
THOC6_HUMAN	0	0	0	8	6	1	0	0	0	0	8	3
K1C28_HUMAN	0	9	6	0	5	7	8	7	5	6	6	4
ATD3A_HUMAN	0	0	0	7	6	0	5	0	8	9	8	8
RYR3_HUMAN	10	13	4	12	11	11	7	9	8	16	11	11
KV102_HUMAN	0	0	0	5	0	0	0	0	0	0	0	0
PKHL1_HUMAN	7	5	2	9	7	0	5	0	4	8	12	10
AGRF4_HUMAN	4	0	0	0	0	0	3	0	0	0	0	0
U5S1_HUMAN	0	0	0	10	12	4	0	0	0	8	9	8
THOC3_HUMAN	0	0	0	0	0	0	0	0	0	6	3	3
DMD_HUMAN	8	0	6	8	8	6	5	3	4	8	9	4
YBOX2_HUMAN	0	0	0	0	4	0	0	0	0	4	0	4
EVPL_HUMAN	8	5	8	0	7	0	6	9	0	11	9	7
CLASR_HUMAN	0	2	3	0	0	0	0	0	0	13	3	0
CF222_HUMAN	4	0	0	0	0	0	5	0	0	4	6	3
DYH17_HUMAN	8	11	6	7	10	8	8	0	4	12	11	7
CE350_HUMAN	10	6	8	9	9	7	2	7	4	12	9	4
TOPB1_HUMAN	0	2	0	0	0	0	0	4	3	0	4	4
GPR98_HUMAN	13	4	8	7	13	8	4	7	11	9	6	11
MA7D1_HUMAN	0	0	0	0	0	0	0	0	0	10	3	0
CLH2_HUMAN	0	0	3	6	8	7	3	0	0	0	0	6
RBM39_HUMAN	0	0	0	2	3	3	0	0	0	5	6	3
SYNRG_HUMAN	0	0	2	0	0	0	0	0	0	0	0	0
GARL3_HUMAN	0	0	0	0	0	0	2	0	0	0	0	0
SVEP1_HUMAN	0	4	2	0	6	6	2	2	3	8	4	6
ANR31_HUMAN	4	0	0	0	4	3	0	3	9	4	4	5
ATPA_HUMAN	0	12	7	0	0	3	13	10	11	0	0	0
EF1A2_HUMAN	5	8	0	5	0	4	0	0	0	0	0	0
THOC2_HUMAN	0	0	0	4	1	3	0	0	0	9	9	5
DYH7_HUMAN	6	8	6	7	7	10	6	12	9	11	8	10
TCPB_HUMAN	0	0	0	3	0	0	0	0	3	0	4	3
K1671_HUMAN	0	4	0	5	4	6	0	3	8	0	6	1
SRS12_HUMAN	0	0	0	4	0	5	0	0	0	4	0	8
HS90A_HUMAN	5	4	4	0	0	0	3	8	9	6	0	4
TSH2_HUMAN	7	3	3	5	6	6	4	5	6	0	0	5
PYC_HUMAN	0	0	2	0	4	2	4	0	2	6	4	0
HMCN1_HUMAN	10	6	6	10	12	6	4	10	7	8	4	10
KCNQ3_HUMAN	0	0	0	0	0	2	0	0	0	0	0	0
YTHD2_HUMAN	0	0	0	2	5	2	0	0	0	6	3	0
UFSP2_HUMAN	0	0	0	0	0	3	0	0	0	0	0	0
MAGE1_HUMAN	0	0	0	0	0	0	1	0	0	0	0	0
RL11_HUMAN	0	0	0	1	2	2	1	0	0	3	2	0
CMYA5_HUMAN	8	8	4	5	9	9	5	7	7	7	9	2
KRT36_HUMAN	4	4	4	5	4	4	7	6	9	6	0	6
TCEA3_HUMAN	0	5	0	0	0	2	0	0	0	0	0	0
CFA47_HUMAN	7	6	6	3	2	5	4	5	7	7	3	3
PSMD6_HUMAN	0	0	0	0	0	0	0	3	2	0	0	0
DCA10_HUMAN	0	0	0	0	0	0	0	0	0	0	6	0
GNPTG_HUMAN	0	2	0	0	0	0	0	0	0	0	0	0
MFS6L_HUMAN	0	0	2	0	0	0	0	0	0	0	0	0
K1H1_HUMAN	0	0	0	0	0	4	0	0	0	0	0	0
SO4A1_HUMAN	0	0	0	0	0	0	0	0	2	0	0	0
DYH6_HUMAN	0	2	2	6	9	6	3	3	3	12	7	7
DYH2_HUMAN	8	3	8	7	6	10	6	5	8	13	10	4
KMT2C_HUMAN	9	6	8	10	7	8	5	8	6	11	11	5
FAM9A_HUMAN	0	0	3	0	0	0	0	0	0	0	0	0
AGRG4_HUMAN	9	5	4	0	4	8	4	8	6	6	6	5
DLG5_HUMAN	5	3	7	5	9	10	4	4	0	11	8	13
TF2H1_HUMAN	0	2	0	0	0	0	0	0	2	0	0	0
ISOC1_HUMAN	0	0	0	0	0	0	2	0	0	0	0	0
PRKDC_HUMAN	8	2	4	7	11	9	3	3	15	10	17	6
PLXA3_HUMAN	0	2	0	5	0	7	3	0	7	0	7	7
WASC4_HUMAN	4	0	0	0	3	4	0	0	0	4	4	4
PCLO_HUMAN	7	0	8	10	13	11	12	5	5	8	7	14
BIRC6_HUMAN	8	3	5	6	7	12	5	7	14	10	6	8
TOP1_HUMAN	0	0	0	4	5	2	0	2	0	0	4	3
TOM40_HUMAN	0	0	0	0	0	2	0	0	0	0	0	0
K1C20_HUMAN	0	0	3	5	0	2	0	0	0	6	3	0
ARG28_HUMAN	0	0	2	5	4	3	0	0	5	7	7	6
SPTA1_HUMAN	7	4	6	0	9	7	5	5	2	10	8	3
KCNH7_HUMAN	0	0	0	2	0	0	0	0	0	0	5	4
SOX8_HUMAN	0	2	0	0	0	0	0	0	0	0	0	0
BRCA2_HUMAN	8	2	9	0	8	7	7	10	6	11	4	3
HNRL1_HUMAN	0	0	0	0	5	0	0	0	0	7	7	7
TOP3A_HUMAN	0	2	0	4	4	0	0	0	0	3	4	9
CAC1A_HUMAN	8	2	6	0	4	0	5	8	10	11	10	7
CNNM1_HUMAN	0	0	0	2	0	0	0	0	0	3	0	0
SCRT1_HUMAN	0	0	3	0	0	0	0	2	0	0	0	0
DAPLE_HUMAN	10	12	4	5	7	6	4	10	10	11	9	10
DOCK9_HUMAN	10	0	0	0	0	3	0	0	0	0	6	0
EEA1_HUMAN	6	4	3	0	10	8	0	6	7	11	6	8
RGPD8_HUMAN	6	4	5	0	6	4	7	9	0	0	0	0
JAK3_HUMAN	0	0	2	0	0	0	0	0	0	0	4	3
RGPD5_HUMAN	6	4	5	0	0	4	7	9	7	0	5	0
KHDR1_HUMAN	0	0	0	3	5	0	0	0	0	11	5	8
RL18_HUMAN	0	0	0	1	1	3	0	2	0	4	6	0
HS90B_HUMAN	4	6	0	2	4	0	5	6	7	7	5	5
ERAP1_HUMAN	0	0	0	7	9	4	0	0	0	0	4	7
RHG21_HUMAN	0	0	4	0	5	5	0	0	4	8	4	4
CSTFT_HUMAN	4	4	0	0	4	4	4	4	6	4	5	4
RS26L_HUMAN	0	0	0	1	0	1	0	0	0	6	0	0
MILK2_HUMAN	0	2	3	0	2	0	0	3	2	0	3	3
AGRG3_HUMAN	0	0	0	0	0	0	0	0	3	0	2	0
CHD7_HUMAN	0	4	6	6	0	8	7	3	0	10	2	0
ANR62_HUMAN	0	3	0	5	6	5	2	6	3	6	6	4
BUB1_HUMAN	0	0	2	2	0	2	2	2	1	0	0	0
RBP2_HUMAN	6	4	0	9	7	4	9	6	12	10	0	0
STAR9_HUMAN	7	7	5	7	13	8	9	9	7	14	10	13
CTRO_HUMAN	8	2	7	5	2	7	2	2	4	5	6	5
ACADL_HUMAN	0	0	0	0	0	0	0	0	0	0	3	0
1433Z_HUMAN	0	0	0	2	0	4	0	0	0	6	3	4
KEAP1_HUMAN	0	0	0	2	7	4	0	0	0	5	6	2
TBA8_HUMAN	0	4	5	4	0	6	4	6	0	0	0	0
ATS5_HUMAN	0	0	3	0	0	0	0	0	0	0	0	0
PSRC1_HUMAN	0	0	2	0	0	0	0	2	0	0	0	0
GCN1_HUMAN	9	9	3	0	7	12	9	0	9	12	3	5
KIF1A_HUMAN	6	5	4	6	10	4	4	4	4	0	0	8
ZC11A_HUMAN	0	5	0	0	7	6	3	6	0	5	16	11
NPNT_HUMAN	0	0	0	0	2	0	0	0	0	0	0	0
PUF60_HUMAN	0	0	0	2	1	0	7	4	6	4	3	4
TM131_HUMAN	0	4	0	2	4	5	4	2	5	7	0	5
WDFY3_HUMAN	7	0	0	0	9	9	0	7	9	8	8	5
FRY_HUMAN	5	5	5	11	7	9	0	6	6	6	7	9
TMC3_HUMAN	0	0	0	0	0	0	0	0	0	0	4	0
AT8B3_HUMAN	0	0	0	0	0	0	0	0	4	0	6	4
MUC22_HUMAN	0	0	0	0	0	0	0	0	2	0	0	0
ABCD2_HUMAN	0	3	0	0	3	0	0	0	2	0	0	0
H12_HUMAN	0	3	3	0	3	3	0	0	0	7	3	3
CE290_HUMAN	8	6	6	0	0	7	4	9	10	6	7	9
HNRPR_HUMAN	0	0	0	0	0	0	0	0	0	7	10	6
EPN4_HUMAN	0	0	0	0	0	0	0	0	2	0	0	0
DHB7_HUMAN	0	0	0	0	0	0	0	0	2	0	0	0
HM13_HUMAN	0	0	0	0	0	0	0	0	2	0	0	0
YES_HUMAN	0	0	0	0	0	0	0	0	2	0	0	5
TIAM2_HUMAN	0	2	2	3	7	4	3	0	3	5	4	5
NAV1_HUMAN	0	0	3	3	0	0	3	4	7	7	8	7
C1GLT_HUMAN	0	0	0	0	2	0	0	0	0	0	0	0
K1549_HUMAN	0	0	4	0	3	0	3	0	0	0	0	4
S22A6_HUMAN	0	2	0	0	0	0	0	0	0	0	0	0
UN13C_HUMAN	0	2	2	0	2	8	3	5	0	7	6	3
3BP1_HUMAN	0	0	0	0	0	3	0	0	0	0	3	0
ROR1_HUMAN	0	0	0	4	0	4	0	0	0	0	3	0
ZN646_HUMAN	0	3	0	0	0	4	0	0	0	0	5	4
MSLN_HUMAN	0	0	0	0	0	2	0	2	0	0	0	0
CEP76_HUMAN	0	0	0	0	0	2	0	0	0	0	0	0
SLNL1_HUMAN	0	0	0	0	0	2	0	0	0	0	0	0
OXYR_HUMAN	0	0	0	0	0	2	0	0	0	0	0	0
RAB23_HUMAN	0	0	0	0	0	2	0	0	0	0	0	0
MYL6B_HUMAN	0	2	0	0	0	2	0	0	0	0	0	0
PP16A_HUMAN	0	0	0	0	2	0	0	0	0	0	0	0
CC142_HUMAN	0	0	0	0	0	2	0	0	0	0	0	0
ATD3C_HUMAN	0	0	0	0	0	0	0	0	0	0	0	3
VIME_HUMAN	5	10	5	6	5	7	7	8	3	4	3	4
GSK3B_HUMAN	0	0	0	0	0	0	0	0	4	0	0	3
PERI_HUMAN	5	7	3	4	6	6	4	8	4	6	4	5
TBB2B_HUMAN	0	0	0	0	10	0	6	0	0	10	9	9
TBB2A_HUMAN	0	0	6	0	0	0	0	0	0	10	0	0
SRSF4_HUMAN	0	0	0	6	3	6	0	0	0	9	12	11
RL7A_HUMAN	0	0	0	2	5	0	0	0	0	10	5	6
NRG3_HUMAN	0	0	0	0	0	0	0	1	0	0	0	0
ZO2_HUMAN	0	3	2	16	11	15	0	1	0	9	15	16
PLEC_HUMAN	6	12	7	13	18	17	14	15	13	20	22	29
CH60_HUMAN	0	0	0	0	0	0	1	9	0	0	0	7
F120C_HUMAN	0	0	0	0	0	0	0	0	0	0	4	7
ACACB_HUMAN	6	4	5	3	0	5	3	4	0	0	0	6
PABP1_HUMAN	0	0	2	29	30	23	0	0	0	46	46	48
EIF3L_HUMAN	5	6	8	41	40	44	8	7	7	43	40	45
AHNK2_HUMAN	8	7	26	12	6	13	7	6	6	11	7	5
CK5P3_HUMAN	0	0	0	0	0	0	0	0	0	5	0	0
TAAR9_HUMAN	0	0	2	0	0	0	0	0	0	0	0	0
ZBT7A_HUMAN	0	2	2	0	0	0	0	0	0	0	0	0
NCF1_HUMAN	0	2	0	0	0	0	0	0	0	0	0	0
MRNIP_HUMAN	0	2	0	0	0	0	0	0	0	0	0	0
PM34_HUMAN	0	0	0	0	4	0	0	2	0	0	0	0
ATS17_HUMAN	0	0	0	3	4	6	0	2	0	0	0	0
EPC1_HUMAN	0	0	0	0	0	2	0	0	0	0	0	0
PLXA2_HUMAN	0	2	3	3	6	2	0	3	0	6	7	4
MLAS1_HUMAN	0	0	0	2	0	0	0	0	0	0	0	0
PKHH1_HUMAN	0	5	0	3	0	4	3	5	3	9	6	3
SRPK2_HUMAN	0	0	0	0	2	2	0	0	0	4	3	2
H90B3_HUMAN	4	0	0	0	0	0	0	7	6	3	0	0
UBA7_HUMAN	4	3	3	0	4	3	3	2	3	4	3	7
DDX6L_HUMAN	0	2	4	2	3	0	2	0	7	7	6	2
SC16B_HUMAN	3	3	3	0	4	3	3	0	0	5	7	3
RA51B_HUMAN	0	0	0	0	3	0	0	0	0	0	0	0
DCAF1_HUMAN	0	0	0	0	4	3	3	2	0	9	0	4
DICER_HUMAN	0	0	6	0	4	5	2	4	0	0	4	9
EFCB7_HUMAN	0	0	0	0	0	0	2	0	0	0	0	0
CO8B_HUMAN	0	0	0	0	0	0	0	4	0	0	0	0
THNS1_HUMAN	0	0	0	0	0	0	0	3	0	0	0	0
GUC2F_HUMAN	0	0	0	0	0	3	2	3	0	0	3	4
MADCA_HUMAN	0	0	2	0	0	0	0	0	0	0	0	0
ACOC_HUMAN	0	0	0	0	0	0	3	0	0	0	0	0
HPS5_HUMAN	0	0	0	0	3	0	4	4	0	0	0	0
KMT2A_HUMAN	13	5	2	9	7	7	9	7	3	12	6	7
REN3B_HUMAN	0	0	0	0	0	0	0	0	0	9	6	4
1433G_HUMAN	0	0	0	2	2	5	0	0	0	5	3	4
YF009_HUMAN	0	0	2	0	0	0	0	0	0	0	0	0
PRP19_HUMAN	0	0	1	2	6	4	1	0	0	5	4	7
FXL14_HUMAN	0	0	0	0	0	2	0	0	0	0	0	0
PAPD5_HUMAN	0	0	0	0	0	2	0	0	0	0	0	0
RFC4_HUMAN	0	0	0	2	4	2	0	0	0	8	4	6
ARHG2_HUMAN	6	0	0	3	9	4	6	7	0	9	14	8
AF10_HUMAN	0	2	0	3	0	0	0	0	0	0	0	0
ITSN2_HUMAN	0	3	0	6	4	5	2	0	4	0	5	5
TMM33_HUMAN	0	0	0	0	0	0	0	3	0	0	0	0
AHNK_HUMAN	9	7	7	8	8	5	5	9	3	10	7	8
GIPC3_HUMAN	0	0	0	0	0	0	0	0	2	0	0	0
CNNM3_HUMAN	5	3	3	0	0	0	0	0	3	4	5	0
LYST_HUMAN	9	4	5	0	6	0	5	9	6	10	4	6
RS15A_HUMAN	0	0	0	4	8	4	0	0	0	6	5	0
TBB1_HUMAN	0	0	0	2	0	0	0	0	0	5	0	0
IQGA2_HUMAN	6	6	4	0	6	8	3	0	0	8	9	9
LENG8_HUMAN	0	0	0	0	0	0	2	0	0	0	0	3
CKAP5_HUMAN	5	6	6	7	5	9	6	5	7	10	10	7
BCDO2_HUMAN	0	0	0	0	0	0	0	2	0	0	0	0
VW5B1_HUMAN	0	0	0	0	0	5	0	2	0	0	0	0
BAHC1_HUMAN	11	7	5	7	9	7	5	5	9	11	6	6
TPC13_HUMAN	0	0	0	0	0	0	0	0	0	0	2	0
NF1_HUMAN	8	3	5	0	7	0	5	0	0	0	3	4
MKRN2_HUMAN	0	0	0	0	0	2	0	0	0	0	0	0
SFI1_HUMAN	0	3	2	0	3	3	0	2	3	0	5	2
RCC2_HUMAN	0	0	0	0	0	0	0	0	0	4	4	2
IKKB_HUMAN	0	0	0	3	0	0	0	0	0	3	3	0
RT02_HUMAN	0	0	0	0	0	0	2	0	0	0	0	0
CSTN1_HUMAN	0	0	0	0	0	0	0	2	0	0	0	0
PHF20_HUMAN	0	0	0	0	0	0	2	2	0	0	0	0
SMHD1_HUMAN	8	0	3	0	3	4	2	0	6	5	3	3
CYFP1_HUMAN	6	0	0	0	3	0	3	0	0	0	0	0
K1C39_HUMAN	0	3	3	2	0	2	3	4	0	3	0	0
VGF_HUMAN	0	3	0	0	3	0	0	0	0	6	3	2
DESM_HUMAN	4	6	4	4	5	0	5	4	5	5	0	5
MCM7_HUMAN	0	3	0	0	0	3	0	0	0	0	0	0
WDR47_HUMAN	0	2	0	0	0	4	0	2	2	0	3	3
AFF2_HUMAN	0	0	2	0	0	0	2	0	3	4	4	0
SSR1_HUMAN	0	0	0	0	0	0	0	0	0	3	0	2
DNLI1_HUMAN	0	0	2	2	0	0	3	0	0	0	2	3
ARC1B_HUMAN	0	0	0	0	0	2	0	0	0	0	0	0
S7A13_HUMAN	0	0	0	0	0	0	0	2	0	0	0	0
ABCA7_HUMAN	7	0	0	4	6	3	0	3	5	4	3	0
RS6_HUMAN	0	0	0	10	13	9	0	0	0	20	20	24
I22R1_HUMAN	0	2	0	0	0	0	0	0	0	0	0	0
IF4G3_HUMAN	0	2	0	17	21	24	0	2	0	30	20	24
PGAM5_HUMAN	0	0	0	26	25	25	0	0	0	22	25	22
SK2L2_HUMAN	0	0	0	6	11	8	0	0	0	19	14	13
TRA2B_HUMAN	0	0	0	14	19	16	0	0	0	20	19	18
HSP72_HUMAN	0	0	9	16	16	17	0	0	0	16	14	0
SRRT_HUMAN	0	0	2	15	11	11	0	0	0	19	14	13
CAPR1_HUMAN	0	0	0	7	10	8	0	0	0	14	13	12
IF2P_HUMAN	0	0	0	10	6	9	2	0	4	20	17	15
IF4A2_HUMAN	0	0	0	13	9	12	0	0	0	21	17	17
ZHX2_HUMAN	0	0	0	0	11	11	0	0	0	11	10	14
SF3B3_HUMAN	0	0	0	12	9	11	0	0	2	16	17	13
FIP1_HUMAN	0	0	0	6	6	5	0	0	0	13	8	9
UBP10_HUMAN	0	0	0	7	10	12	0	0	0	15	12	10
G3BP2_HUMAN	0	0	0	10	9	7	0	0	0	16	14	11
PAP1L_HUMAN	0	0	0	11	11	10	0	0	0	18	15	17
DHX29_HUMAN	8	4	0	11	13	14	5	6	5	25	16	18
RCL1_HUMAN	0	2	0	0	4	0	0	0	0	0	0	0
BC11A_HUMAN	0	2	0	0	0	2	0	0	0	0	0	0
NU155_HUMAN	0	2	0	2	5	0	0	0	3	0	7	2
INT4_HUMAN	3	0	0	0	5	0	3	4	3	5	5	0
DLDH_HUMAN	0	3	0	0	2	0	3	2	0	0	0	0
APOB_HUMAN	9	4	7	8	9	10	6	10	11	18	16	9
GCC2_HUMAN	0	2	2	5	8	6	0	0	0	0	4	4
CNTRB_HUMAN	0	0	0	3	4	3	0	0	0	6	4	5
SNTB2_HUMAN	0	0	0	0	3	0	0	2	2	6	0	0
GLE1_HUMAN	0	0	0	2	0	0	2	0	0	4	0	4
RN139_HUMAN	0	0	0	0	0	0	0	0	0	0	3	0
SPB13_HUMAN	0	0	0	2	0	0	1	0	0	0	3	0
PR14L_HUMAN	0	0	0	7	6	0	3	0	0	0	3	4
TDIF2_HUMAN	0	0	0	0	4	0	0	0	0	0	0	0
SF3B6_HUMAN	0	0	0	0	3	0	0	0	0	0	5	0
RABE1_HUMAN	5	0	0	0	0	6	0	4	0	0	4	0
ANFY1_HUMAN	0	0	0	0	0	5	0	0	0	0	4	0
TRIP4_HUMAN	0	0	0	4	8	5	0	0	0	0	4	8
FRMD6_HUMAN	5	3	0	0	4	3	3	3	3	0	3	3
SYNE2_HUMAN	9	8	9	0	21	20	6	11	10	17	15	17
MUC19_HUMAN	11	12	11	11	7	15	9	10	19	11	14	9
DYH11_HUMAN	8	4	7	0	12	8	10	9	15	0	8	6
MPDZ_HUMAN	6	0	5	6	5	7	4	6	5	0	6	8
GRIK2_HUMAN	0	0	0	0	0	0	0	0	0	0	2	0
S2610_HUMAN	0	0	2	0	0	0	0	0	0	0	2	0
NLRP6_HUMAN	8	0	0	0	0	0	0	0	2	0	4	3
PURB_HUMAN	0	0	0	4	1	0	0	0	0	4	6	4
TRIPB_HUMAN	4	0	4	6	9	7	6	6	0	7	9	6
TNR11_HUMAN	0	2	2	0	3	0	3	0	0	0	0	0
RINT1_HUMAN	0	0	0	0	2	0	0	0	0	0	0	0
CCD22_HUMAN	0	0	2	0	2	2	0	0	0	0	0	0
CATIN_HUMAN	0	2	2	0	0	0	2	0	0	0	0	0
ARP5L_HUMAN	0	2	0	2	0	0	0	0	0	0	0	0
GOGA1_HUMAN	0	2	0	0	4	3	0	0	0	6	3	0
DDX46_HUMAN	5	3	2	0	2	0	0	0	4	5	5	3
ZN536_HUMAN	0	0	0	0	3	0	0	0	0	0	0	0
S26A8_HUMAN	0	4	0	0	3	0	0	0	2	0	0	0
HSP13_HUMAN	0	0	0	0	0	0	0	0	0	0	2	0
GOG8A_HUMAN	0	0	0	0	0	0	0	0	3	0	0	2
KCD12_HUMAN	0	0	0	3	0	0	0	0	0	0	0	0
ITAV_HUMAN	0	0	0	4	0	0	0	0	0	0	3	2
HEXB_HUMAN	0	0	0	0	3	0	0	0	0	0	0	2
NU214_HUMAN	0	0	0	0	5	4	0	0	0	4	3	3
FUBP2_HUMAN	0	0	0	0	0	0	0	0	0	3	0	0
ZEP2_HUMAN	9	0	5	0	6	5	0	6	5	3	0	7
SPB10_HUMAN	0	0	0	0	0	0	0	0	0	0	3	0
NUP98_HUMAN	0	0	0	0	0	0	3	0	0	0	5	0
SGSM3_HUMAN	0	0	0	0	0	2	0	2	0	0	0	3
GCYB2_HUMAN	0	0	0	0	0	0	2	0	0	0	0	0
BRE1B_HUMAN	0	0	0	5	2	5	2	2	0	0	0	4
FSD2_HUMAN	0	0	2	0	0	0	0	0	0	0	0	0
ABHD8_HUMAN	0	0	2	0	0	0	0	0	0	0	0	0
K1107_HUMAN	0	0	2	0	0	0	0	3	0	0	0	5
BPTF_HUMAN	8	3	2	0	8	6	10	7	0	8	3	6
RS20_HUMAN	0	0	0	0	0	0	0	0	0	5	2	0
NR5A2_HUMAN	0	0	0	3	0	0	0	0	0	0	0	0
MIC19_HUMAN	0	0	0	3	0	0	3	0	0	0	0	0
MK06_HUMAN	0	0	0	4	0	0	0	0	0	0	5	0
GOGB1_HUMAN	5	6	2	12	11	22	5	3	2	16	7	11
PLCL1_HUMAN	5	0	4	0	0	4	4	0	0	0	0	2
NFM_HUMAN	0	5	0	3	4	10	4	0	5	0	0	4
GTPB1_HUMAN	0	3	3	0	0	2	0	3	0	0	0	6
UBQL3_HUMAN	0	0	0	0	0	0	0	3	0	0	3	3
MXRA5_HUMAN	7	4	0	0	2	6	2	3	4	9	0	7
ACTBM_HUMAN	0	5	5	7	0	4	2	0	5	5	0	0
RBM6_HUMAN	5	6	2	5	3	4	4	4	3	9	10	9
BFAR_HUMAN	0	0	0	0	0	2	0	0	0	0	0	0
UBP36_HUMAN	0	3	0	0	0	3	0	4	0	0	0	0
ZN592_HUMAN	0	3	0	0	0	2	2	0	0	0	0	5
TET3_HUMAN	7	0	0	4	7	5	0	2	0	0	7	5
CYH3_HUMAN	0	0	2	0	0	2	0	0	2	0	0	0
RBL2_HUMAN	0	0	2	0	2	0	0	2	0	0	3	0
ITA7_HUMAN	0	0	4	0	0	0	0	0	0	0	4	2
DPOLL_HUMAN	0	0	0	0	3	0	0	0	0	0	0	0
PRAM_HUMAN	0	4	0	0	3	0	0	0	0	0	0	0
DOCK6_HUMAN	5	3	0	0	6	5	3	0	8	6	3	5
UBP13_HUMAN	0	3	0	0	0	0	0	0	0	0	0	0
CSN7B_HUMAN	0	0	0	0	2	0	0	0	0	0	0	0
SH321_HUMAN	0	3	3	0	2	0	3	0	2	0	0	0
TGM3_HUMAN	0	2	0	2	3	2	4	0	0	4	3	0
TMPSD_HUMAN	0	0	0	0	3	4	5	6	3	4	0	0
DCAF4_HUMAN	0	0	0	0	0	0	0	2	0	0	0	0
NIBAN_HUMAN	0	4	0	0	3	0	0	3	0	0	0	0
NPAT_HUMAN	8	4	6	0	5	3	0	5	4	5	0	6
SHRM2_HUMAN	5	3	4	5	0	7	5	6	3	7	4	2
GVIN1_HUMAN	5	0	7	5	0	4	0	5	5	10	0	5
TCPZ_HUMAN	0	0	0	0	4	0	0	0	0	0	0	0
NSD1_HUMAN	9	4	3	0	5	5	4	0	7	4	6	3
SYNM_HUMAN	0	0	2	0	2	0	0	2	0	3	0	0
CGAS_HUMAN	0	0	0	0	3	0	0	2	0	4	0	0
ARGL1_HUMAN	0	0	0	5	6	3	0	0	0	0	3	0
AMOT_HUMAN	0	0	0	0	0	0	0	0	3	3	3	0
TFAP4_HUMAN	0	0	0	0	3	0	0	0	0	0	0	0
RHG06_HUMAN	6	0	5	0	4	6	0	0	0	5	9	4
LARG2_HUMAN	0	0	2	0	0	0	0	2	0	0	0	0
SHBG_HUMAN	0	0	0	0	0	0	2	0	0	0	0	0
NCOR1_HUMAN	8	4	2	0	6	5	2	4	4	0	0	6
NAC1_HUMAN	0	0	3	0	0	0	0	0	0	3	0	0
ATRN1_HUMAN	0	0	0	0	0	2	0	0	0	0	0	0
FA71A_HUMAN	0	0	0	0	0	2	0	0	0	5	0	0
DECR_HUMAN	0	0	0	2	0	0	0	2	0	3	0	3
EMIL1_HUMAN	4	3	0	0	3	6	7	4	4	5	5	0
SWP70_HUMAN	0	0	0	0	0	3	0	0	2	0	0	0
CCHCR_HUMAN	0	0	4	5	0	3	0	0	3	0	0	3
CO5A2_HUMAN	0	2	4	0	4	4	3	3	4	7	0	3
TTC28_HUMAN	5	3	9	5	8	4	3	4	6	5	0	7
RL21_HUMAN	0	0	0	0	0	0	2	0	0	0	0	0
TCPD_HUMAN	0	0	0	0	0	0	2	0	0	0	4	0
SHOC2_HUMAN	0	0	0	0	0	3	0	0	0	0	0	0
LONP2_HUMAN	0	0	0	0	0	0	0	4	0	0	0	0
INF2_HUMAN	6	6	4	0	3	6	2	4	5	0	4	4
TTC37_HUMAN	0	0	0	3	0	4	0	0	0	0	0	3
IHO1_HUMAN	0	0	0	0	0	0	0	2	0	0	0	2
SMCE1_HUMAN	0	2	0	0	0	0	0	0	0	0	0	0
MY18B_HUMAN	10	2	7	6	10	10	0	6	9	0	0	3
CE164_HUMAN	6	0	4	0	8	6	3	0	5	5	6	0
CC138_HUMAN	0	0	2	2	0	0	0	0	0	0	3	0
HDAC6_HUMAN	0	0	0	0	2	0	2	0	0	0	0	0
SRR1L_HUMAN	0	0	0	0	2	0	0	0	0	0	0	0
NDEL1_HUMAN	0	0	0	0	2	0	0	0	0	0	0	0
K2026_HUMAN	8	2	0	3	2	8	0	0	9	9	4	0
STAB1_HUMAN	0	2	2	6	7	4	3	4	3	0	6	0
ABL1_HUMAN	0	0	0	0	2	4	0	0	4	6	5	0
HMHA1_HUMAN	0	0	0	0	0	0	0	0	0	0	0	4
HECD4_HUMAN	0	0	6	10	11	9	5	9	10	11	5	12
POTEJ_HUMAN	0	9	0	11	0	0	2	0	0	0	0	0
TTC25_HUMAN	0	0	0	0	0	2	0	0	0	0	0	0
DYH1_HUMAN	0	7	8	7	12	4	4	8	5	14	11	8
DYHC2_HUMAN	8	7	8	9	8	9	3	10	13	14	12	9
RMXL2_HUMAN	0	0	0	10	12	7	0	0	0	11	10	8
HNRL2_HUMAN	0	0	0	5	6	2	0	0	0	7	8	7
ZN638_HUMAN	5	2	5	6	7	5	5	4	9	16	15	15
PI3R4_HUMAN	0	1	0	0	0	0	0	0	2	0	0	0
RMD1_HUMAN	0	0	0	0	0	0	0	3	0	0	0	0
TENS1_HUMAN	0	1	2	0	3	2	0	3	0	0	4	3
ANK1_HUMAN	7	0	0	4	5	3	0	0	2	0	4	0
NUCL_HUMAN	8	4	0	44	48	49	0	0	0	48	50	50
LONF3_HUMAN	0	3	0	0	0	4	3	0	0	4	3	0
CAPON_HUMAN	0	3	0	0	0	0	0	0	0	4	3	0
CNTP4_HUMAN	0	0	0	7	3	3	0	4	0	4	4	5
MYH6_HUMAN	0	0	0	0	5	4	3	0	0	0	0	0
UBP51_HUMAN	0	0	0	0	0	0	0	2	0	0	0	0
M3K6_HUMAN	0	0	0	0	0	0	3	2	0	0	7	0
NAV2_HUMAN	8	0	2	6	8	5	3	7	5	6	7	8
MDN1_HUMAN	8	4	0	0	11	9	5	8	9	14	11	7
DAAF4_HUMAN	0	2	0	0	3	0	0	0	0	0	0	0
ESRP1_HUMAN	0	2	0	0	0	4	0	0	0	4	0	3
AMPL_HUMAN	0	2	0	0	3	0	0	0	0	0	3	0
TRDN_HUMAN	0	0	0	0	3	2	2	0	5	4	5	3
WHAMM_HUMAN	0	0	4	0	2	0	0	0	0	0	3	2
PTHD2_HUMAN	0	0	0	2	0	0	0	0	0	0	0	0
SPIR2_HUMAN	0	0	0	2	3	3	0	0	0	0	0	0
PKHD1_HUMAN	8	3	3	3	4	7	0	7	0	5	6	3
RHG23_HUMAN	8	5	8	11	8	8	8	7	6	20	14	12
TPPC8_HUMAN	0	0	2	6	5	4	0	0	6	6	7	6
SMG1_HUMAN	8	6	4	6	10	7	2	4	8	9	10	9
GLTL3_HUMAN	0	0	3	0	0	0	0	0	2	3	0	0
AP4E1_HUMAN	0	0	0	0	0	0	3	2	2	5	6	2
CELR2_HUMAN	7	3	5	0	0	4	5	2	6	4	4	4
CO6A3_HUMAN	6	2	5	9	12	7	10	6	8	8	0	12
TBCD1_HUMAN	5	3	0	0	0	3	3	2	3	0	0	5
FHAD1_HUMAN	6	5	4	5	4	5	2	4	5	0	0	8
ZN462_HUMAN	6	0	0	0	4	3	0	0	0	8	7	7
K0100_HUMAN	0	3	2	0	3	3	2	0	4	0	6	0
MTCL1_HUMAN	0	6	0	6	9	7	6	6	7	0	5	7
ZFY26_HUMAN	7	0	0	6	6	3	0	3	2	0	7	0
TTLL3_HUMAN	0	0	0	0	2	0	0	2	0	0	0	0
LAR4B_HUMAN	0	0	0	3	2	2	0	2	0	6	3	6
ANK2_HUMAN	7	8	3	9	10	11	7	8	10	12	12	9
BD1L1_HUMAN	8	5	0	4	7	7	9	6	5	12	13	9
AJUBA_HUMAN	0	0	0	0	0	0	0	0	0	0	0	3
PRRX2_HUMAN	0	0	0	0	2	3	0	0	0	0	0	3
MUC2_HUMAN	5	0	0	3	0	0	0	0	4	0	0	2
5HT1F_HUMAN	0	0	0	0	0	0	0	0	2	0	0	0
K1210_HUMAN	0	6	3	0	0	5	3	0	2	6	0	0
VP33B_HUMAN	0	0	0	0	0	2	0	0	0	0	4	3
RTN3_HUMAN	0	1	0	0	0	0	0	0	3	0	4	0
UBE3D_HUMAN	0	0	0	0	0	0	0	0	3	0	0	4
P2RX3_HUMAN	0	0	0	0	0	0	2	0	0	0	0	0
KIFC2_HUMAN	0	0	0	4	0	0	2	0	0	7	4	5
EMAL5_HUMAN	0	0	0	3	2	0	4	3	3	7	0	3
MYH11_HUMAN	0	4	7	6	7	0	5	8	7	0	5	4
VP13B_HUMAN	8	2	0	2	6	5	4	8	4	6	7	4
WRN_HUMAN	4	0	0	0	0	0	3	4	0	0	5	5
NMDE2_HUMAN	6	0	0	0	0	5	0	4	0	0	0	0
C170B_HUMAN	7	7	7	0	4	8	4	4	0	9	0	11
CHD2_HUMAN	5	4	2	0	5	4	2	2	3	0	6	3
SH3Y1_HUMAN	0	0	2	0	0	0	0	0	0	0	0	0
KVD20_HUMAN	0	0	0	0	0	2	0	0	0	0	0	0
O51L1_HUMAN	0	0	0	0	0	0	3	0	0	0	0	0
KV320_HUMAN	0	1	1	0	0	2	2	2	0	0	0	0
WFKN2_HUMAN	0	0	0	0	0	0	2	4	0	0	0	0
PRD13_HUMAN	0	0	3	0	0	0	2	2	0	0	0	0
ZFHX4_HUMAN	0	3	4	4	7	2	5	0	0	8	5	9
FA98A_HUMAN	0	0	0	5	6	4	0	0	0	5	5	4
ITPR3_HUMAN	7	0	3	9	8	5	12	0	0	9	11	3
PZP_HUMAN	0	0	2	2	3	0	8	10	0	0	3	0
PO6F2_HUMAN	0	0	0	0	0	2	0	0	0	0	0	0
TT30A_HUMAN	0	0	0	0	0	2	0	0	0	0	0	0
SPICE_HUMAN	0	0	0	0	0	0	0	3	0	0	0	0
BCAR3_HUMAN	0	0	0	0	0	3	0	2	0	0	2	0
AATC_HUMAN	0	0	0	0	0	0	0	0	0	0	0	3
CAD10_HUMAN	0	0	0	0	0	0	3	0	4	0	0	0
KCNQ2_HUMAN	0	0	0	2	2	0	3	0	0	0	3	3
ACSF3_HUMAN	0	2	0	0	0	0	0	0	0	0	0	2
NAGPA_HUMAN	0	0	0	0	0	2	0	0	0	0	0	2
GBA3_HUMAN	0	0	0	0	2	0	0	0	0	0	0	2
CARD9_HUMAN	0	0	0	0	0	0	0	0	0	0	0	2
STX5_HUMAN	0	0	0	0	0	0	0	0	2	0	0	0
IF4E_HUMAN	0	0	0	2	3	2	0	0	0	3	1	2
HTRA3_HUMAN	0	0	0	4	0	0	0	0	0	0	0	0
HFM1_HUMAN	5	0	3	4	3	4	0	4	0	4	5	5
PRR18_HUMAN	0	0	0	0	0	0	0	0	0	4	0	0
CCD81_HUMAN	0	0	0	2	4	0	3	4	0	4	4	2
GNAO_HUMAN	0	0	0	0	0	0	0	0	0	3	0	0
ARHG1_HUMAN	0	0	0	0	0	0	0	0	0	0	6	0
IGSF8_HUMAN	0	0	2	0	0	0	0	0	2	0	0	0
MAP7_HUMAN	0	0	2	0	7	0	0	0	4	0	0	0
LDB3_HUMAN	0	0	2	0	0	0	0	0	0	0	0	0
NIPS2_HUMAN	0	0	0	0	0	0	3	0	0	0	0	0
PLCH2_HUMAN	0	3	2	0	2	3	3	0	0	4	0	5
PP1RA_HUMAN	0	0	0	2	3	0	0	0	0	0	2	0
PMGT2_HUMAN	0	0	0	0	0	0	0	0	0	0	2	0
TPOR_HUMAN	0	0	0	0	0	1	0	0	0	0	0	0
CPLX3_HUMAN	0	0	0	0	0	1	0	0	0	0	0	0
CBPZ_HUMAN	0	0	0	0	0	1	0	2	0	0	0	0
WDR27_HUMAN	0	0	0	0	0	1	3	0	0	0	0	0
IPO13_HUMAN	0	0	0	0	0	2	0	0	0	0	0	0
SRP14_HUMAN	0	0	0	0	0	1	0	0	0	0	1	0
PSD4_HUMAN	0	0	2	0	0	3	0	0	0	0	2	0
K1958_HUMAN	0	0	0	0	2	0	0	0	0	0	0	0
YK041_HUMAN	0	0	2	0	3	0	0	0	0	0	1	0
TB182_HUMAN	0	2	0	3	5	7	4	4	9	4	2	6
PCY1B_HUMAN	0	0	0	0	0	0	0	0	0	0	2	0
PIDD1_HUMAN	0	0	0	0	4	0	0	0	2	0	0	0
UNC4_HUMAN	0	0	0	2	3	0	0	0	0	0	2	0
KCNT1_HUMAN	0	0	0	0	0	0	0	2	0	0	3	0
PML_HUMAN	0	0	0	0	0	0	0	0	0	0	0	3
F189B_HUMAN	0	0	0	0	0	0	0	0	0	0	0	3
BAG6_HUMAN	0	2	0	0	0	0	2	0	0	0	2	3
ULK2_HUMAN	0	0	0	2	0	2	3	2	0	0	2	0
DOK7_HUMAN	0	0	0	0	0	0	0	0	0	0	2	0
RTL9_HUMAN	0	0	0	0	0	0	5	0	0	4	2	0
UBP28_HUMAN	0	0	0	0	0	4	0	0	0	0	0	0
SHAN1_HUMAN	7	0	5	3	4	5	4	0	5	3	4	5
WWP2_HUMAN	0	0	0	0	0	0	0	0	3	0	0	3
PDZD8_HUMAN	0	5	0	0	6	0	0	0	4	0	0	3
EMX2_HUMAN	0	0	0	2	0	0	0	0	0	0	0	0
GSH0_HUMAN	0	0	0	0	0	0	0	2	0	0	0	0
MED12_HUMAN	6	5	5	2	6	5	2	2	3	4	5	5
EXC6B_HUMAN	0	0	0	0	0	0	2	0	0	2	0	0
T22D3_HUMAN	0	0	2	0	0	0	0	0	0	2	0	0
U2AF2_HUMAN	0	0	0	0	0	1	0	0	0	3	1	3
SHPRH_HUMAN	0	0	4	0	3	3	0	5	0	4	0	0
ADIPL_HUMAN	0	0	0	0	3	2	0	0	0	0	0	3
S4A8_HUMAN	0	0	0	0	0	2	0	0	0	0	0	2
KAT8_HUMAN	0	0	0	0	0	0	3	0	0	0	0	0
NPA1P_HUMAN	5	0	4	5	4	0	3	0	0	4	0	3
FILA_HUMAN	8	5	7	13	12	9	3	9	12	13	6	9
PCD16_HUMAN	6	6	5	6	5	10	6	9	13	13	7	0
KI13B_HUMAN	7	3	0	0	5	6	0	3	0	13	5	11
APCL_HUMAN	8	10	5	0	11	21	11	11	16	19	8	12
DOHH_HUMAN	0	0	0	0	0	0	0	2	0	0	0	0
SMCA2_HUMAN	0	0	0	0	0	0	4	4	0	0	0	0
SACS_HUMAN	5	5	6	0	13	8	3	7	5	17	9	8
MAST4_HUMAN	6	9	4	0	10	5	0	5	6	8	7	8
ARH40_HUMAN	6	4	0	0	4	0	0	0	5	7	9	0
VIR_HUMAN	0	0	2	8	4	8	0	0	7	12	8	8
TBB4A_HUMAN	0	0	6	0	0	0	0	0	0	0	7	0
SLTM_HUMAN	0	0	0	8	19	12	0	0	0	8	15	13
PDZD2_HUMAN	5	10	10	6	4	12	8	5	12	12	8	7
CDV3_HUMAN	0	0	0	0	0	0	0	0	0	3	0	0
DDX24_HUMAN	5	0	0	3	0	4	2	0	0	3	11	9
UGGG1_HUMAN	0	0	0	0	0	0	0	0	0	0	0	4
MEPCE_HUMAN	0	0	3	0	0	0	0	0	0	0	0	4
FZD9_HUMAN	0	0	0	0	0	0	0	3	0	0	0	0
TERA_HUMAN	0	0	0	0	0	5	2	1	0	0	0	3
H10_HUMAN	0	2	0	0	0	0	0	0	0	0	0	0
I17RD_HUMAN	0	0	0	0	0	2	0	0	2	0	0	0
FR1L4_HUMAN	8	3	0	0	2	3	2	0	2	5	3	4
WWC2_HUMAN	4	0	3	0	4	7	4	3	0	0	5	6
EPHA7_HUMAN	0	0	0	0	0	0	0	0	0	0	3	0
DGKK_HUMAN	0	2	0	0	0	0	0	2	0	0	2	0
CDK4_HUMAN	0	0	2	0	0	0	0	0	0	0	2	3
FOXQ1_HUMAN	0	0	0	0	0	0	0	3	4	0	0	0
SGO2_HUMAN	0	0	0	0	0	0	5	5	0	4	2	0
CCD34_HUMAN	0	0	2	0	0	0	0	0	0	0	0	0
TOP2A_HUMAN	0	0	3	2	2	5	0	4	0	4	4	0
ZN783_HUMAN	0	0	0	6	1	3	0	0	0	0	0	0
ACACA_HUMAN	5	3	2	4	4	6	3	5	4	2	7	7
LIPA2_HUMAN	0	0	0	0	0	0	0	0	0	0	4	3
CREG2_HUMAN	0	0	0	0	0	2	0	0	0	0	3	0
LY75_HUMAN	0	0	0	0	0	2	0	0	0	0	3	0
DHB4_HUMAN	0	3	0	0	4	3	0	2	2	0	4	0
MAST3_HUMAN	6	5	9	0	9	3	0	6	0	7	4	7
TSG10_HUMAN	4	0	0	3	4	3	0	0	0	7	7	0
BTBD1_HUMAN	0	0	0	0	0	0	0	0	0	0	0	3
TIP_HUMAN	0	0	0	0	0	0	2	0	0	0	0	0
ARHGB_HUMAN	0	3	2	7	5	0	2	0	3	6	4	5
CWC25_HUMAN	0	0	0	0	5	0	2	0	0	0	0	0
DNMBP_HUMAN	5	0	5	3	5	2	2	3	0	4	5	4
SLIRP_HUMAN	0	0	0	0	0	0	0	0	3	0	0	0
PSD12_HUMAN	0	0	0	0	0	0	0	0	3	0	2	0
DCDC2_HUMAN	0	0	0	5	0	0	0	0	0	0	0	0
MPRI_HUMAN	6	0	0	4	3	0	2	2	3	8	4	0
SELN_HUMAN	0	0	0	0	0	0	0	0	0	0	0	4
PXDNL_HUMAN	0	0	0	6	0	4	0	0	3	0	0	0
EPIPL_HUMAN	6	4	4	9	8	10	3	9	9	8	8	5
UNC80_HUMAN	7	4	6	0	5	9	6	12	5	5	10	5
MINT_HUMAN	4	5	8	4	13	13	4	7	7	12	8	8
CFA54_HUMAN	4	6	5	0	6	8	6	8	8	8	3	8
T2R60_HUMAN	0	0	0	0	0	0	0	0	0	0	2	0
KCC2D_HUMAN	0	3	3	0	0	0	0	0	0	0	2	0
PRR30_HUMAN	0	0	0	0	0	0	0	0	0	0	2	0
SPP2B_HUMAN	0	0	0	0	0	0	2	0	0	0	2	2
GYS2_HUMAN	0	0	0	0	0	0	0	0	0	0	2	0
TFCP2_HUMAN	0	0	0	0	0	0	0	2	0	0	0	0
P3H2_HUMAN	0	0	0	0	0	0	0	0	1	0	0	0
VWA3A_HUMAN	0	0	0	0	0	0	0	0	1	0	0	0
RL12_HUMAN	0	0	0	0	2	1	0	1	1	4	1	0
RBM10_HUMAN	0	0	3	3	0	3	0	0	4	6	7	12
STAU2_HUMAN	0	0	0	0	2	0	0	0	0	4	5	5
NCOA5_HUMAN	0	2	3	5	3	2	0	0	0	8	0	4
ACTBL_HUMAN	0	0	0	0	0	0	0	0	0	5	0	0
MYOM1_HUMAN	4	3	0	6	5	6	0	4	0	9	6	6
EXOC6_HUMAN	0	3	0	0	0	5	3	0	0	0	0	4
UBAP2_HUMAN	0	0	0	0	0	0	0	0	0	0	0	5
STS_HUMAN	0	0	0	0	0	0	3	0	0	0	0	0
MYO15_HUMAN	5	6	6	10	8	9	3	5	8	5	7	7
KVD13_HUMAN	0	0	5	0	0	0	1	0	0	0	0	0
KV113_HUMAN	0	0	5	0	0	0	1	0	0	0	0	0
MYOME_HUMAN	5	3	8	7	8	10	6	10	5	11	9	11
ODP2_HUMAN	0	0	0	0	2	0	0	0	0	0	2	0
F16P2_HUMAN	0	0	0	2	2	0	0	0	0	0	2	0
KS6C1_HUMAN	0	0	0	0	2	0	0	0	0	0	2	0
STPG3_HUMAN	0	0	0	0	0	0	0	0	0	0	2	0
GP1BA_HUMAN	5	2	0	0	0	0	0	0	0	0	2	0
RC3H1_HUMAN	4	2	0	0	5	0	2	4	3	5	0	6
HECD1_HUMAN	7	0	3	0	6	8	0	7	6	11	9	0
ABCA6_HUMAN	0	2	0	0	0	4	0	0	0	0	0	0
LARP7_HUMAN	0	2	0	0	0	0	0	0	0	6	0	0
SPIR1_HUMAN	0	4	0	0	0	8	0	3	5	7	0	6
CFA46_HUMAN	7	4	2	0	6	10	4	6	7	9	8	9
PNPT1_HUMAN	4	0	0	0	4	7	0	0	3	0	0	4
TAF2_HUMAN	0	2	0	0	4	0	2	0	0	5	4	0
ZDHC5_HUMAN	0	2	0	0	0	2	2	2	0	0	3	3
PCX4_HUMAN	0	0	0	0	0	0	0	4	0	0	0	0
SCN4A_HUMAN	0	0	0	0	0	4	0	3	0	0	0	0
FANCI_HUMAN	0	0	5	0	0	3	0	0	5	7	3	6
TLN2_HUMAN	5	5	4	6	8	7	6	0	5	7	7	10
PCNT_HUMAN	5	12	9	10	15	13	11	9	9	19	15	12
OTOG_HUMAN	0	0	2	0	5	4	3	2	3	5	0	4
VWA7_HUMAN	0	0	0	4	0	0	4	0	2	0	2	2
PRS56_HUMAN	0	0	0	0	0	0	0	2	0	0	4	0
CBPC2_HUMAN	0	0	0	0	3	2	0	0	0	0	0	5
OR2T2_HUMAN	0	0	0	0	0	0	0	4	0	0	0	0
ATRX_HUMAN	8	5	6	0	4	6	2	4	7	6	2	7
DYSF_HUMAN	0	0	0	4	3	4	0	5	4	0	4	2
PSD1_HUMAN	0	0	4	0	3	5	0	0	0	5	5	0
KAT6B_HUMAN	4	4	0	0	5	0	5	3	0	5	5	3
MTHR_HUMAN	0	2	0	0	0	0	0	0	0	0	0	0
SEM6C_HUMAN	0	0	0	0	0	0	0	0	3	8	7	4
ZHX1_HUMAN	4	0	0	5	0	0	0	0	4	6	4	0
RPP38_HUMAN	0	0	0	0	0	2	0	0	0	0	0	0
FA83C_HUMAN	0	0	0	0	0	0	0	0	0	0	0	3
S39A4_HUMAN	0	2	0	0	0	0	0	0	0	0	0	2
MSPD2_HUMAN	0	0	2	0	0	0	0	0	0	0	0	0
GOG8K_HUMAN	0	0	2	0	2	0	0	0	0	0	0	2
MACOI_HUMAN	5	0	0	5	0	0	0	4	0	0	0	2
PRC2B_HUMAN	6	8	5	28	49	47	7	5	7	64	58	40
TUT7_HUMAN	4	6	4	7	3	0	3	7	4	6	8	4
DX39B_HUMAN	0	0	0	3	9	3	0	0	0	10	8	8
JIP3_HUMAN	5	2	4	9	10	12	0	5	0	12	11	18
IF5_HUMAN	0	0	0	0	0	0	0	0	0	6	1	6
CENPE_HUMAN	4	0	3	7	11	8	4	0	7	11	5	10
ABCA2_HUMAN	5	4	3	5	0	5	0	5	0	9	8	8
KMT2B_HUMAN	8	4	7	8	5	14	9	10	8	13	7	7
CXA4_HUMAN	0	0	2	0	0	2	0	0	0	0	0	0
RN125_HUMAN	0	0	2	0	0	0	0	0	0	0	0	0
SUGP2_HUMAN	0	0	2	0	0	0	0	0	0	0	0	5
WASC5_HUMAN	0	0	0	0	0	0	0	0	0	0	5	5
SAC1_HUMAN	0	0	0	0	3	3	0	0	0	0	0	0
K132L_HUMAN	0	0	0	0	0	0	2	0	0	0	0	0
CAC1G_HUMAN	0	5	3	0	3	6	2	0	2	0	4	4
LYAG_HUMAN	0	2	0	0	3	0	0	0	0	0	0	0
OTOAN_HUMAN	0	2	5	3	0	4	0	4	5	5	3	3
RS27_HUMAN	0	0	0	1	0	0	0	0	0	2	2	0
RS27L_HUMAN	0	0	0	1	0	0	0	0	0	2	2	0
SCAF8_HUMAN	3	0	0	0	0	0	3	4	0	4	0	4
CNOT1_HUMAN	0	0	0	6	4	7	2	0	0	0	6	8
UBP49_HUMAN	0	0	0	5	0	0	0	0	2	0	0	0
FGD6_HUMAN	0	5	4	3	5	3	5	3	0	0	0	0
LRIQ1_HUMAN	7	7	0	4	5	8	0	2	7	0	6	0
S14L5_HUMAN	0	0	0	0	0	0	0	0	0	0	0	4
EGR2_HUMAN	0	0	0	0	0	0	0	2	0	0	0	0
PON3_HUMAN	0	0	0	0	0	0	0	2	0	0	0	0
BRDT_HUMAN	0	0	0	0	0	0	0	0	4	0	0	0
BLM_HUMAN	7	6	5	5	8	4	0	2	3	8	6	4
DDX41_HUMAN	5	6	9	4	5	4	2	7	2	4	6	5
NFKB1_HUMAN	0	0	3	0	3	4	0	0	0	4	3	4
OTUD4_HUMAN	0	2	2	0	0	0	2	5	3	3	4	4
TANC1_HUMAN	5	2	3	6	0	7	2	0	0	4	11	7
KLH25_HUMAN	0	0	0	0	0	0	3	0	0	0	0	0
DMXL2_HUMAN	7	5	6	3	0	5	3	5	0	5	0	0
PCID2_HUMAN	4	0	3	0	0	0	3	2	0	3	0	3
TRY3_HUMAN	4	7	6	0	4	0	16	15	10	10	9	10
TSR3_HUMAN	0	0	0	0	0	0	0	0	2	0	0	0
ERH_HUMAN	0	0	0	0	0	0	0	0	0	3	0	0
SPTN5_HUMAN	6	5	7	10	9	10	3	12	7	9	12	6
TNKS1_HUMAN	0	0	0	0	4	4	0	0	0	5	0	5
EGF_HUMAN	0	0	0	4	0	0	0	0	0	0	0	0
POGK_HUMAN	0	0	0	0	2	0	0	0	0	0	0	0
ATS14_HUMAN	0	0	0	4	2	0	0	0	3	0	0	0
UACA_HUMAN	0	4	2	3	7	5	2	4	7	3	0	3
SIRB2_HUMAN	0	0	0	0	2	0	0	0	0	0	0	0
SPG16_HUMAN	0	0	0	0	2	0	0	0	0	0	0	0
IN80D_HUMAN	0	0	0	0	2	0	0	0	0	0	0	0
ALPK1_HUMAN	0	0	3	2	2	0	0	0	4	0	3	0
S12A2_HUMAN	0	3	5	0	4	4	0	3	2	3	3	4
AP2E_HUMAN	0	0	0	0	3	0	0	0	0	0	0	3
CDCA2_HUMAN	0	0	0	0	0	2	0	0	2	0	0	0
ZXDC_HUMAN	0	0	0	0	2	2	2	0	0	0	0	0
ACSM1_HUMAN	0	0	0	0	2	0	0	0	0	0	0	0
TENR_HUMAN	0	0	0	0	2	0	0	0	0	0	0	0
BTG1_HUMAN	0	0	0	0	2	0	0	0	0	0	0	0
CC120_HUMAN	0	0	0	0	2	0	0	2	0	0	0	0
ZSCA1_HUMAN	0	0	0	0	2	0	0	0	0	0	2	2
NSUN2_HUMAN	0	0	2	0	0	0	3	0	0	0	2	0
CADH4_HUMAN	0	0	0	0	4	0	0	0	0	0	2	0
EXOS2_HUMAN	0	0	0	0	0	3	0	0	0	0	0	0
DPYL1_HUMAN	0	0	0	0	4	3	0	0	0	0	0	0
ICAL_HUMAN	0	0	0	0	3	0	0	0	0	5	2	0
ZN292_HUMAN	7	0	3	0	4	5	0	2	0	4	5	4
RS2_HUMAN	0	0	0	9	14	12	0	0	0	13	13	14
SRSF1_HUMAN	0	0	0	10	6	14	0	0	0	12	12	16
TRY2_HUMAN	4	8	5	4	0	0	14	14	9	11	9	10
MYO1E_HUMAN	5	0	6	0	4	0	0	6	0	0	0	0
DHX36_HUMAN	6	4	0	11	5	10	0	3	0	15	14	11
GRWD1_HUMAN	0	0	0	0	0	0	0	0	0	0	0	2
CAD16_HUMAN	0	0	0	0	0	0	0	0	0	0	0	2
NUAK2_HUMAN	0	0	0	0	0	0	0	0	0	0	0	2
KPYR_HUMAN	0	0	0	0	0	1	0	3	0	0	0	2
TBX18_HUMAN	0	0	0	2	3	0	0	2	0	0	3	2
APC_HUMAN	6	13	7	7	12	6	5	2	11	11	4	5
CX057_HUMAN	0	0	0	0	0	0	0	0	0	3	4	2
TRPV4_HUMAN	0	0	0	0	0	0	0	0	0	4	2	0
UBP54_HUMAN	5	0	0	0	5	5	0	0	3	5	0	0
IQGA3_HUMAN	0	0	0	0	5	5	0	2	0	4	0	0
ROBO1_HUMAN	0	0	0	0	3	0	2	0	0	3	4	0
NOS2_HUMAN	0	0	0	0	0	0	0	0	2	5	0	2
DDX56_HUMAN	0	0	2	3	3	4	0	3	0	0	2	4
GCC1_HUMAN	0	0	0	4	0	5	0	0	0	0	4	0
TAB1_HUMAN	0	0	0	2	0	0	0	0	0	0	0	3
FBSL_HUMAN	0	2	3	4	2	0	4	0	3	0	0	3
BAZ2A_HUMAN	0	2	0	0	0	0	0	0	2	3	3	2
DAAF5_HUMAN	0	0	2	0	0	0	2	0	0	0	0	5
RN150_HUMAN	0	0	0	4	0	0	0	0	0	0	0	0
AT2B1_HUMAN	0	0	0	0	0	5	3	0	0	0	0	0
DOCK5_HUMAN	0	0	3	3	4	6	3	0	0	0	5	3
LIMA1_HUMAN	0	0	0	0	0	0	3	3	0	0	0	5
SCG1_HUMAN	0	0	0	2	0	0	0	0	0	0	0	0
CDX1_HUMAN	0	0	0	2	0	0	0	0	0	0	0	0
BIG1_HUMAN	0	0	4	2	3	0	0	2	3	0	0	7
EID2_HUMAN	0	0	0	3	0	0	0	2	0	0	0	0
RIPK1_HUMAN	0	3	2	3	0	0	0	0	0	0	0	0
RP1L1_HUMAN	6	4	6	0	6	3	2	5	5	4	8	6
Z324A_HUMAN	0	0	0	0	0	0	0	0	0	2	0	0
S27A1_HUMAN	0	0	0	0	0	0	0	0	0	2	2	0
IP3KA_HUMAN	0	0	0	0	0	0	0	0	0	2	0	0
FCGR1_HUMAN	0	0	2	0	0	0	0	0	0	0	0	0
ERAL1_HUMAN	0	0	0	0	0	0	0	3	0	0	0	0
KVD11_HUMAN	0	0	0	0	0	0	0	0	1	0	0	0
KV311_HUMAN	0	0	0	0	0	0	0	0	1	0	0	0
DSCL1_HUMAN	5	2	3	0	6	0	0	3	1	2	4	2
TRPM7_HUMAN	4	0	0	0	3	4	0	0	0	4	0	3
HMCN2_HUMAN	5	8	9	13	16	10	9	7	8	19	9	8
MYH2_HUMAN	5	0	5	4	5	0	0	5	10	6	0	7
HECD3_HUMAN	0	0	0	0	0	3	0	0	0	0	0	4
KANK4_HUMAN	0	3	0	0	3	0	0	4	0	0	5	3
GANP_HUMAN	5	2	3	4	6	0	5	7	5	4	9	0
IF2B3_HUMAN	0	0	0	7	11	10	0	0	0	14	10	9
RS10_HUMAN	0	0	0	2	0	1	0	0	0	9	9	0
HNRPU_HUMAN	0	0	0	8	11	16	0	1	0	13	10	12
U520_HUMAN	6	12	6	13	20	17	9	15	0	28	21	13
ZN560_HUMAN	0	0	0	0	0	2	0	0	0	0	0	0
GCP4_HUMAN	0	0	0	0	0	0	0	2	0	0	0	0
ENPP6_HUMAN	0	0	0	0	0	0	0	2	0	0	0	0
NPIL5_HUMAN	0	0	0	0	0	0	0	2	0	0	0	0
WDR17_HUMAN	0	0	0	0	5	2	0	2	3	0	0	0
SIK2_HUMAN	0	0	0	0	0	0	0	0	3	0	0	0
TCF20_HUMAN	4	16	6	4	3	5	2	0	2	7	4	6
AN18B_HUMAN	0	2	0	0	0	0	0	3	0	6	0	0
TBB8_HUMAN	0	5	4	0	0	0	5	0	0	0	0	0
NPHN_HUMAN	0	6	4	0	0	7	5	6	5	6	5	6
PAN3_HUMAN	0	0	0	0	0	0	0	0	3	4	2	5
PLBL1_HUMAN	0	3	0	0	0	0	0	0	4	0	0	0
KLH28_HUMAN	0	2	0	0	0	0	0	0	0	0	0	0
UTP20_HUMAN	6	3	4	6	17	11	0	6	7	6	9	12
TBX10_HUMAN	0	0	0	0	0	0	0	0	0	0	4	0
CFAH_HUMAN	0	0	0	0	0	0	3	0	0	0	0	0
KCNH1_HUMAN	0	0	0	3	6	4	3	0	0	3	4	0
GSTK1_HUMAN	0	0	0	0	0	0	0	0	0	3	0	0
CO3A1_HUMAN	0	3	3	0	4	5	0	0	5	4	4	0
ACSF4_HUMAN	0	0	0	0	0	0	0	0	0	4	0	0
TGS1_HUMAN	0	2	0	0	0	0	0	0	0	0	0	0
KI18B_HUMAN	0	2	0	0	3	2	2	0	2	4	2	3
ARAF_HUMAN	0	0	0	0	2	0	0	0	0	0	0	0
PALMD_HUMAN	0	0	0	0	0	0	2	0	0	0	2	0
IGS11_HUMAN	0	0	0	0	0	0	0	0	0	0	2	0
CYTSA_HUMAN	0	0	0	3	4	0	0	0	0	0	3	0
CSK23_HUMAN	0	0	0	2	0	0	0	0	0	0	0	0
CSK21_HUMAN	0	0	0	2	0	0	0	0	0	0	0	0
TRXR2_HUMAN	0	0	0	0	0	2	0	0	0	0	0	0
FOXD3_HUMAN	0	0	0	0	2	2	0	2	0	0	0	0
GA2L2_HUMAN	0	0	0	3	2	0	0	4	0	0	3	0
TNAP3_HUMAN	0	0	0	0	0	0	0	0	2	0	0	0
CPEB3_HUMAN	0	0	2	0	0	0	0	0	2	0	0	0
PORIM_HUMAN	0	0	0	0	0	0	2	0	0	0	0	0
ZN507_HUMAN	0	0	2	0	0	0	2	0	0	0	2	0
STIM1_HUMAN	0	0	0	0	0	0	2	0	0	0	2	0
KANL1_HUMAN	7	0	0	0	6	0	0	3	4	3	3	0
VP13D_HUMAN	5	6	4	8	10	5	9	5	10	9	11	5
B3A2_HUMAN	3	4	0	0	6	9	5	0	6	0	0	0
B3AT_HUMAN	3	0	0	0	0	0	3	3	0	0	3	3
CFTR_HUMAN	6	3	2	0	2	4	3	5	2	0	0	0
TDRD6_HUMAN	0	6	5	6	10	11	4	8	0	5	6	5
CRTC1_HUMAN	0	0	0	0	1	0	0	0	0	0	0	0
ACSS3_HUMAN	0	0	0	0	1	0	0	0	0	0	0	0
I2BP2_HUMAN	0	0	0	0	1	0	3	0	0	0	0	3
UBR5_HUMAN	7	9	4	4	9	5	5	4	0	9	7	3
XIRP2_HUMAN	5	6	6	0	9	0	6	8	5	7	7	11
KAD5_HUMAN	0	0	0	0	3	3	0	0	0	4	0	0
DYHC1_HUMAN	6	9	10	6	13	9	6	6	7	15	0	14
SPTN4_HUMAN	7	5	9	0	6	13	4	0	6	11	14	12
MROH8_HUMAN	0	0	0	0	0	0	0	0	0	3	0	0
UBA6_HUMAN	0	2	2	0	0	0	3	0	0	0	0	0
BAI1_HUMAN	0	0	2	0	0	3	0	0	2	0	3	0
DDRGK_HUMAN	0	0	0	0	0	0	0	0	0	0	2	0
MYCL_HUMAN	0	0	0	0	2	0	0	0	3	0	0	0
AXDN1_HUMAN	0	3	0	0	3	0	0	0	0	3	3	0
ACHE_HUMAN	0	0	0	0	0	2	0	0	0	0	2	0
LMBL2_HUMAN	0	0	0	0	0	0	0	0	0	0	2	2
PDE4A_HUMAN	0	0	0	0	0	0	0	0	0	0	2	0
AMN1_HUMAN	0	0	0	0	0	0	0	0	0	0	2	0
PPARG_HUMAN	0	0	0	0	0	0	0	0	0	0	2	0
RA54B_HUMAN	0	0	0	0	5	0	3	0	0	3	2	0
LRFN1_HUMAN	0	0	0	0	0	0	2	0	0	3	0	0
KLH33_HUMAN	0	0	0	0	0	0	0	0	0	3	0	0
TBC30_HUMAN	0	0	0	0	2	0	0	2	0	3	0	3
SYLM_HUMAN	0	3	0	3	0	2	3	0	0	4	3	0
DTX2_HUMAN	0	0	3	0	0	0	0	0	0	0	3	0
HSF2B_HUMAN	0	0	0	0	0	2	0	0	0	0	0	0
LBN_HUMAN	5	0	5	2	4	4	0	4	0	4	5	3
NUB1_HUMAN	0	0	0	0	0	0	0	0	2	4	3	0
PTPRC_HUMAN	0	0	0	0	0	2	0	0	2	3	3	0
ERCC3_HUMAN	0	0	2	3	0	0	0	0	0	0	0	0
2ABA_HUMAN	0	0	0	0	0	3	0	0	0	0	0	0
FA12_HUMAN	0	0	0	0	3	2	0	0	0	0	0	0
BCR_HUMAN	0	0	2	0	4	3	0	2	0	3	3	5
HPSE2_HUMAN	0	0	0	0	0	0	0	0	2	0	0	0
FUMH_HUMAN	0	2	0	0	0	0	0	0	2	0	0	0
PERE_HUMAN	0	0	3	0	0	0	2	0	0	0	0	0
STIL_HUMAN	5	2	3	0	0	0	3	0	3	3	3	2
PIEZ2_HUMAN	5	5	3	5	6	4	5	4	8	2	5	3
CC129_HUMAN	0	0	2	0	0	0	0	0	0	0	0	0
LRCH3_HUMAN	0	0	2	0	0	0	0	0	0	0	0	0
SL9A5_HUMAN	0	0	2	0	0	0	0	0	0	0	0	0
CL060_HUMAN	0	0	2	0	0	0	0	0	0	0	0	0
KCNA7_HUMAN	0	0	0	4	0	0	0	0	0	0	0	0
ABCA4_HUMAN	6	0	2	4	6	0	0	0	5	0	0	6
CCNB3_HUMAN	0	0	0	0	3	7	3	0	5	8	6	4
K1C23_HUMAN	6	5	5	2	4	4	5	3	5	5	3	4
RPKL1_HUMAN	0	0	0	0	0	0	0	0	0	0	0	3
TRNK1_HUMAN	5	4	4	0	5	5	2	0	0	6	0	4
RK_HUMAN	0	0	0	0	0	0	0	0	3	0	0	0
S4A5_HUMAN	0	0	0	0	0	0	0	0	3	0	0	0
HEAT1_HUMAN	5	3	3	4	4	2	3	5	2	3	6	3
MRP5_HUMAN	5	0	0	0	3	0	0	0	0	0	0	2
TRPM2_HUMAN	0	3	2	0	2	5	3	3	0	0	5	0
DHB2_HUMAN	0	0	0	0	0	0	0	0	2	0	0	0
K1551_HUMAN	0	3	4	0	3	3	0	4	4	0	0	5
MEGF8_HUMAN	6	2	0	3	0	8	3	2	2	8	7	5
CTSRE_HUMAN	0	0	0	0	0	0	0	0	0	2	0	0
ANGL4_HUMAN	0	0	0	0	0	0	0	0	0	0	2	0
COL10_HUMAN	0	0	0	0	0	0	0	0	0	0	2	0
S2A4R_HUMAN	0	0	0	0	3	0	0	0	0	0	2	0
SYYC_HUMAN	0	0	0	0	0	2	2	4	0	0	2	0
CELF5_HUMAN	0	0	0	0	0	0	0	0	2	0	0	0
CAC1C_HUMAN	0	5	0	2	0	3	3	0	3	2	2	2
WDR34_HUMAN	0	0	0	2	0	0	0	0	0	2	0	0
TXD11_HUMAN	0	0	2	0	0	0	0	0	0	0	0	0
NPAP1_HUMAN	0	0	3	0	0	3	0	0	0	2	0	0
IGA2_HUMAN	0	0	0	0	0	5	0	0	3	2	3	0
EPC2_HUMAN	0	0	0	0	2	0	0	0	0	2	0	0
PCDB9_HUMAN	0	0	0	2	0	0	0	0	0	0	0	0
MEP50_HUMAN	0	0	0	1	0	1	0	0	0	1	1	0
SYFB_HUMAN	0	0	0	0	0	2	0	0	0	2	0	3
CP11A_HUMAN	0	0	0	0	0	0	0	0	0	2	0	0
TCP10_HUMAN	0	0	0	0	0	0	0	0	2	0	0	0
AUTS2_HUMAN	0	4	4	0	0	2	0	0	2	0	0	2
OSBL1_HUMAN	0	0	0	0	0	0	0	2	0	0	0	2
TPSN_HUMAN	0	0	0	0	0	0	0	0	0	0	3	2
ELOA2_HUMAN	5	0	0	0	3	3	4	3	2	2	2	0
AGM1_HUMAN	0	0	0	0	0	0	0	0	0	2	0	0
DP13B_HUMAN	0	0	0	0	0	0	4	2	0	0	0	0
CK5P2_HUMAN	0	4	0	0	4	6	4	6	4	4	5	1
GSHB_HUMAN	0	0	0	5	0	0	0	0	0	4	0	1
SYDM_HUMAN	0	0	0	0	0	4	4	0	2	0	2	3
TEKT1_HUMAN	0	2	0	0	0	0	0	0	0	0	0	0
FMNL1_HUMAN	0	2	0	0	0	3	3	0	0	0	1	0
FOS_HUMAN	0	0	0	0	0	4	0	0	0	0	2	0
LBP_HUMAN	0	0	0	0	0	0	0	0	0	0	2	0
PHF24_HUMAN	0	0	0	0	0	0	3	2	0	3	2	2
PLA1A_HUMAN	0	0	0	0	2	0	0	0	0	0	0	0
SRTD3_HUMAN	0	0	0	0	2	0	0	0	0	0	0	0
DIAP2_HUMAN	0	0	0	0	2	2	0	2	3	0	0	0
GLYG2_HUMAN	0	0	2	3	2	0	0	0	0	3	2	2
HEAT4_HUMAN	0	2	0	0	2	0	0	0	0	3	0	0
HECD2_HUMAN	0	0	0	0	0	0	0	0	0	0	0	2
MYOM3_HUMAN	0	0	0	0	8	2	0	0	0	4	3	2
WWC3_HUMAN	0	3	5	6	4	4	3	3	4	4	5	3
NET3_HUMAN	0	0	0	0	0	2	0	0	0	0	0	0
CUL1_HUMAN	0	0	0	0	4	0	0	0	2	2	0	0
CS068_HUMAN	0	0	0	0	1	0	0	2	2	0	0	2
STK10_HUMAN	0	0	0	0	0	0	0	0	0	0	0	3
MUC17_HUMAN	0	2	2	0	2	2	0	0	0	0	0	0
EXT1_HUMAN	0	0	0	0	0	2	0	0	0	0	0	0
BACH1_HUMAN	0	0	0	0	0	2	0	0	0	0	0	0
COOA1_HUMAN	7	2	0	0	4	2	2	0	2	4	0	4
SZT2_HUMAN	5	3	5	4	6	7	4	4	5	5	5	5
CXG3_HUMAN	0	0	0	0	0	0	0	0	0	0	2	0
USP9X_HUMAN	4	0	5	5	8	14	3	2	5	0	2	0
IF2B2_HUMAN	0	0	0	0	4	4	0	0	0	3	3	0
NIN_HUMAN	4	8	6	5	9	3	3	5	3	7	5	6
RBM42_HUMAN	0	0	0	0	0	0	0	0	0	3	2	0
CLCN2_HUMAN	0	0	0	0	0	0	0	0	0	0	4	0
PDIA6_HUMAN	0	0	0	0	0	0	0	0	0	0	3	0
SRBP1_HUMAN	0	0	2	0	7	5	0	0	0	4	5	0
IQEC2_HUMAN	4	0	2	0	0	0	2	2	0	2	0	0
HAOX1_HUMAN	0	0	0	0	0	0	2	0	0	0	0	0
AT7L1_HUMAN	6	0	2	0	0	4	4	0	3	0	0	2
DGKH_HUMAN	0	3	0	0	0	0	0	0	0	0	3	0
ITB1_HUMAN	0	0	0	3	0	0	0	0	0	0	0	0
PP2BA_HUMAN	0	0	0	2	0	0	0	0	0	0	0	0
YH010_HUMAN	4	1	0	2	0	0	2	0	0	0	3	4
KI20B_HUMAN	4	0	5	8	8	10	0	0	3	9	9	9
SCND3_HUMAN	0	2	3	3	0	0	0	0	0	0	4	0
AFF4_HUMAN	6	2	5	0	3	6	0	0	3	8	5	4
PRS6A_HUMAN	0	3	0	0	0	0	3	0	3	0	0	3
FCHO1_HUMAN	0	0	3	3	6	0	0	0	0	5	5	4
BTNL2_HUMAN	0	0	2	0	0	0	0	0	0	0	0	3
YTHD1_HUMAN	0	0	0	0	0	0	0	0	0	0	4	2
TSH1_HUMAN	4	0	3	0	3	0	0	0	0	4	4	3
S38AA_HUMAN	0	0	0	0	0	4	0	0	0	0	0	7
LV539_HUMAN	0	0	0	0	0	0	0	3	0	0	0	0
ODF2L_HUMAN	0	3	4	0	5	0	3	3	0	0	0	0
S27A2_HUMAN	0	3	0	0	0	0	0	0	0	0	0	0
STAR8_HUMAN	0	0	0	0	0	0	2	0	0	0	0	0
PSB1_HUMAN	0	0	0	0	0	3	2	0	0	0	0	0
PRUN2_HUMAN	0	4	3	0	5	3	0	2	3	7	0	6
AP2A1_HUMAN	0	2	0	0	0	0	4	4	0	6	0	3
VIGLN_HUMAN	6	2	0	0	4	3	0	0	2	5	5	7
PARP8_HUMAN	0	0	0	0	3	2	0	0	2	0	0	0
RPOM_HUMAN	0	3	2	3	3	0	2	0	0	0	0	0
TCPQ_HUMAN	4	2	0	3	0	3	2	0	0	3	0	2
ZN101_HUMAN	0	0	0	0	0	1	0	0	0	0	0	0
TRPM1_HUMAN	0	0	0	0	0	1	0	0	0	3	2	0
PKHG3_HUMAN	0	0	3	3	3	0	0	0	4	3	2	5
SPA2L_HUMAN	0	0	0	0	0	0	0	0	0	2	0	0
ADAP2_HUMAN	0	0	0	0	0	0	0	0	2	0	0	0
ACOXL_HUMAN	0	0	0	0	0	0	0	0	2	2	0	0
CCD66_HUMAN	0	0	0	0	0	2	0	0	0	0	0	0
GOG6C_HUMAN	0	0	0	0	0	2	0	0	0	0	0	0
GOG6D_HUMAN	0	0	0	0	0	2	0	0	0	0	0	0
SMUF1_HUMAN	0	0	0	0	0	2	0	0	0	0	0	0
NOVA1_HUMAN	0	0	0	2	0	2	0	0	0	0	2	0
IASPP_HUMAN	0	0	0	0	0	0	0	0	0	0	3	3
ARH_HUMAN	0	0	0	0	0	0	0	0	0	0	2	0
EXD2_HUMAN	0	0	0	0	0	0	0	0	0	2	2	0
CC190_HUMAN	0	0	0	0	0	0	0	0	0	3	0	0
CC105_HUMAN	0	0	0	0	0	0	0	0	0	2	0	0
ADA2C_HUMAN	0	0	0	0	2	0	0	0	0	0	0	0
ABCA8_HUMAN	0	0	0	0	2	3	0	0	0	0	0	0
ZBT10_HUMAN	0	0	0	2	2	3	2	0	0	3	0	0
RRP1B_HUMAN	0	0	0	0	0	0	0	0	0	2	0	0
SLFN5_HUMAN	0	0	0	0	0	0	0	0	0	3	4	0
SHC4_HUMAN	0	0	0	0	0	0	0	0	3	2	0	0
AN36B_HUMAN	0	2	0	0	0	0	2	0	0	3	0	0
ZN415_HUMAN	0	0	0	0	0	3	0	2	0	3	0	0
KHDR2_HUMAN	0	0	0	0	3	0	2	0	0	0	0	0
PDE4C_HUMAN	0	0	0	0	0	0	2	0	0	3	0	2
ITM2B_HUMAN	0	0	0	0	0	0	0	0	0	2	0	0
RPN1_HUMAN	0	0	0	2	5	2	0	0	0	0	0	0
AK17A_HUMAN	0	0	0	2	0	0	0	2	0	0	5	2
MCCA_HUMAN	0	3	0	2	0	0	2	0	0	0	0	0
TLL2_HUMAN	0	0	0	0	3	2	0	0	0	0	0	0
FMNL3_HUMAN	0	3	4	0	3	0	0	0	0	2	4	0
RBM45_HUMAN	0	0	0	0	3	0	0	0	0	2	0	0
PRDM9_HUMAN	0	0	2	0	0	0	4	0	0	3	0	2
F214B_HUMAN	0	0	0	0	0	0	0	0	0	2	0	0
SYCP1_HUMAN	4	0	0	0	0	3	3	0	4	3	3	0
PPP5_HUMAN	0	0	0	0	0	0	0	0	0	0	0	2
S6A17_HUMAN	0	0	2	0	2	0	0	0	0	0	0	0
RIF1_HUMAN	0	0	2	4	3	3	4	3	0	9	0	2
CA2D3_HUMAN	0	0	3	0	0	0	0	0	3	0	0	0
UBP22_HUMAN	0	0	0	0	0	0	0	0	0	3	0	0
COL11_HUMAN	0	2	0	0	0	0	0	0	0	3	0	0
SATB2_HUMAN	0	0	0	0	0	0	0	0	0	3	0	0
LRRC4_HUMAN	0	2	0	0	0	0	0	0	0	0	0	0
UBP45_HUMAN	0	2	0	0	0	0	0	0	0	0	0	0
KI2S2_HUMAN	0	2	0	0	0	0	0	0	0	3	0	0
KI2L2_HUMAN	0	2	0	0	0	0	0	0	0	0	0	0
KI2L3_HUMAN	0	2	0	0	0	0	0	0	0	3	0	0
TGM3L_HUMAN	0	0	0	0	0	0	0	2	0	0	2	2
AT2B4_HUMAN	0	5	3	0	2	4	2	0	0	3	2	5
PPIP2_HUMAN	0	0	0	0	0	0	0	0	0	3	0	0
CCD38_HUMAN	0	2	0	0	0	3	3	3	0	0	0	2
DVLP1_HUMAN	0	0	0	0	0	0	0	0	0	0	0	2
MLIP_HUMAN	0	0	0	0	0	0	0	2	2	0	0	0
JADE2_HUMAN	0	0	0	0	0	0	0	3	0	0	4	2
COG1_HUMAN	0	0	0	0	0	2	0	0	0	0	4	0
DUS2L_HUMAN	0	0	0	0	0	0	0	0	0	3	2	0
GSDMB_HUMAN	0	2	0	0	0	0	0	0	0	0	0	0
NKAP_HUMAN	0	0	0	0	0	3	0	0	0	0	0	0
DVL3_HUMAN	0	0	0	0	0	4	0	0	2	0	0	0
CCD14_HUMAN	0	3	0	3	2	3	0	0	0	3	5	0
E41L1_HUMAN	0	3	0	3	5	2	0	0	4	2	3	3
MELPH_HUMAN	0	0	0	0	0	2	0	0	2	0	0	0
CO3_HUMAN	0	0	0	0	4	0	0	2	0	4	0	2
NCOA3_HUMAN	0	0	0	0	0	2	0	0	0	4	0	0
KANL3_HUMAN	0	0	0	0	2	0	2	0	0	0	3	0
K0556_HUMAN	0	2	0	6	5	4	2	0	0	4	4	0
NCOR2_HUMAN	6	3	3	9	2	6	0	4	8	6	5	4
KPB2_HUMAN	0	0	2	3	6	5	0	2	5	5	3	1
RBM5_HUMAN	0	2	0	0	0	0	0	0	0	0	0	0
CTND2_HUMAN	0	2	0	0	4	2	0	0	3	0	0	4
CI172_HUMAN	0	0	0	0	3	3	0	0	3	5	0	5
SIA7B_HUMAN	0	0	0	0	0	0	0	0	0	0	0	2
ELP2_HUMAN	0	0	0	0	0	2	0	0	0	0	0	0
CC168_HUMAN	6	2	6	4	3	3	4	5	6	6	2	3
BBS7_HUMAN	0	0	0	0	0	0	0	0	0	5	0	3
ADT4_HUMAN	0	0	0	0	0	0	0	0	0	0	3	0
ITLN2_HUMAN	0	0	2	0	0	0	0	0	0	0	0	0
ZSWM8_HUMAN	4	7	3	3	5	7	5	7	0	8	6	3
CND2_HUMAN	0	0	0	0	0	0	0	0	2	2	0	0
YLPM1_HUMAN	0	0	0	0	8	5	0	0	0	0	3	0
AN30B_HUMAN	5	0	0	0	0	4	3	6	0	2	4	3
THOP1_HUMAN	0	0	0	0	0	3	0	0	0	0	2	2
ANKL2_HUMAN	5	0	3	0	5	2	4	0	4	3	3	0
NFH_HUMAN	4	7	3	0	8	6	3	0	0	8	6	5
Z518A_HUMAN	4	0	4	5	0	5	2	0	7	6	5	6
CENPF_HUMAN	4	0	6	5	0	8	3	4	7	8	10	7
FGD2_HUMAN	0	0	0	0	7	7	0	0	0	0	4	0
VKIND_HUMAN	5	0	3	5	6	6	4	0	0	4	7	6
PI3R6_HUMAN	0	0	0	0	2	2	0	0	0	0	2	0
EX3L2_HUMAN	0	0	0	0	0	0	0	0	0	0	2	0
MARK2_HUMAN	0	0	0	0	2	3	3	1	2	3	2	0
KMO_HUMAN	0	0	0	0	0	0	0	3	0	0	0	0
E41L2_HUMAN	0	0	0	5	4	3	2	3	0	4	0	3
PSMD2_HUMAN	0	3	0	0	0	0	0	0	0	0	0	0
1B67_HUMAN	0	0	0	0	0	0	0	0	0	5	0	0
1B14_HUMAN	0	0	0	0	0	0	0	0	0	0	3	0
1C07_HUMAN	0	0	0	0	0	0	2	0	0	0	3	0
1C08_HUMAN	0	0	2	0	0	2	2	0	0	0	3	0
S7A14_HUMAN	0	0	0	0	0	2	0	0	0	0	0	0
1C15_HUMAN	0	0	0	0	0	2	0	0	0	5	3	0
PAF1_HUMAN	0	0	0	0	0	0	0	0	0	0	0	2
PARP6_HUMAN	0	0	0	0	0	0	0	0	0	0	0	2
VP13A_HUMAN	6	4	7	0	6	3	6	9	5	3	5	2
USO1_HUMAN	0	2	0	0	0	5	0	0	0	3	3	3
WDR81_HUMAN	5	2	0	0	5	5	15	0	5	3	0	0
PHF8_HUMAN	0	0	2	0	0	0	0	2	3	3	0	4
CAPS1_HUMAN	0	0	0	0	5	0	0	0	2	4	0	0
PGK2_HUMAN	0	0	0	0	0	0	0	0	0	0	0	3
E2AK4_HUMAN	0	0	0	3	5	3	0	0	5	4	2	3
CF223_HUMAN	0	0	0	0	0	0	2	0	0	0	2	0
VGFR2_HUMAN	0	0	0	0	0	0	2	0	0	0	0	0
SERF1_HUMAN	0	0	0	0	0	0	2	0	0	0	0	0
LAMA4_HUMAN	0	0	2	0	3	0	2	2	0	0	0	0
JKIP2_HUMAN	0	0	3	0	3	0	0	2	0	0	0	0
T131L_HUMAN	0	0	0	0	0	0	3	0	3	0	0	0
SFTPD_HUMAN	0	0	0	0	5	0	4	2	2	0	0	0
SRBS1_HUMAN	7	0	2	0	5	3	4	3	5	5	2	0
MYH3_HUMAN	5	5	5	5	5	6	2	6	7	3	4	7
ADK_HUMAN	0	0	2	0	0	0	0	0	0	0	0	0
CA2D4_HUMAN	0	0	2	5	4	0	4	0	0	0	6	0
LORF2_HUMAN	0	2	3	0	0	0	0	2	3	0	5	0
TICRR_HUMAN	0	0	4	0	6	6	6	0	7	8	6	7
OSBL2_HUMAN	0	0	0	0	0	0	0	0	0	0	0	2
TRIPC_HUMAN	0	6	5	8	8	8	5	3	3	6	7	2
MYCB2_HUMAN	6	8	9	0	10	9	5	9	12	10	6	11
SYNEM_HUMAN	0	2	2	5	3	5	5	0	4	7	0	4
DAB2P_HUMAN	0	3	3	0	7	5	4	0	6	5	7	6
MMP20_HUMAN	0	0	0	0	0	0	3	0	0	0	0	0
HSF2_HUMAN	0	0	0	0	0	0	0	0	2	0	0	0
RGS20_HUMAN	0	0	0	0	0	0	0	0	2	0	0	0
FIG4_HUMAN	5	2	0	0	3	0	3	0	2	5	0	0
PTPRS_HUMAN	0	3	4	4	3	0	3	4	0	3	0	3
CSPG2_HUMAN	6	5	3	0	7	0	0	2	2	2	2	5
NEBU_HUMAN	6	3	3	6	6	8	0	6	8	8	9	6
NOTC2_HUMAN	0	0	3	6	0	0	0	0	0	0	0	2
IF2M_HUMAN	0	0	0	0	2	5	0	2	0	0	0	3
OR1L4_HUMAN	0	0	0	0	0	0	0	0	0	0	2	0
NAA16_HUMAN	0	0	0	0	0	2	3	0	0	0	0	0
FOXC1_HUMAN	0	0	0	0	0	2	0	0	0	0	0	0
FOXD1_HUMAN	0	0	0	0	0	2	0	0	0	0	2	0
ANKS3_HUMAN	0	0	0	0	2	0	0	0	0	0	2	1
PDE11_HUMAN	0	0	2	0	0	2	0	0	0	0	2	4
VASH2_HUMAN	0	0	0	0	0	0	0	0	0	0	2	0
KDM3A_HUMAN	0	0	0	0	0	2	0	0	0	5	2	2
HOOK3_HUMAN	0	3	0	0	0	0	0	0	0	0	2	0
COPG2_HUMAN	0	0	0	0	0	0	0	0	0	0	2	4
SRBS2_HUMAN	0	0	0	0	0	0	0	0	0	0	2	3
F169A_HUMAN	0	0	0	0	0	0	0	0	0	0	0	2
L37A2_HUMAN	0	3	2	0	0	0	0	4	2	0	0	2
L37A1_HUMAN	0	0	2	0	1	0	0	4	2	0	0	2
ANKY1_HUMAN	0	2	0	0	0	0	0	0	0	0	0	0
TLR3_HUMAN	0	2	0	0	2	0	0	0	0	0	0	0
NCKX1_HUMAN	0	0	0	2	0	4	0	0	3	0	0	0
ZN335_HUMAN	0	2	0	2	0	0	0	0	0	0	0	2
CUL4B_HUMAN	0	2	0	0	0	0	0	0	0	0	0	0
PCDBD_HUMAN	0	0	0	0	0	2	0	0	0	0	0	0
ANO4_HUMAN	0	2	0	0	0	2	0	0	0	0	0	0
THBG_HUMAN	0	0	0	0	0	0	0	3	0	0	0	0
ZBT41_HUMAN	0	0	0	0	0	0	0	4	0	0	0	0
HS904_HUMAN	0	2	0	0	0	0	0	4	4	0	0	0
LRC69_HUMAN	0	2	0	0	0	0	0	0	0	0	0	0
NCOA2_HUMAN	0	2	0	0	0	0	0	4	0	3	2	2
CBPC1_HUMAN	4	0	0	0	4	0	0	0	5	3	0	5
NBPF1_HUMAN	0	0	0	0	0	0	3	0	3	0	0	0
UBE4A_HUMAN	0	0	0	0	0	3	3	2	0	0	3	0
RNH2A_HUMAN	0	0	0	0	0	0	0	0	0	0	3	0
RGSL_HUMAN	0	4	0	0	6	0	3	0	0	0	0	0
GIN1_HUMAN	0	0	0	0	0	0	0	0	3	0	0	0
C2CD3_HUMAN	5	4	0	0	6	4	4	5	4	0	3	5
SORT_HUMAN	0	0	3	0	0	0	0	0	0	0	0	0
RBGPR_HUMAN	4	0	4	0	4	0	0	4	6	4	2	0
RT4I1_HUMAN	0	0	0	0	0	0	0	0	0	0	2	0
CCD62_HUMAN	0	0	3	2	0	0	0	0	4	0	4	0
NSUN4_HUMAN	0	0	0	0	0	0	0	0	2	0	0	0
NRIP1_HUMAN	0	0	0	0	2	0	0	0	2	0	0	0
CP096_HUMAN	0	0	0	3	4	2	0	0	2	0	3	0
CCD17_HUMAN	0	0	2	0	0	0	0	0	0	0	4	2
SIL2B_HUMAN	0	0	0	0	0	0	0	0	2	0	0	0
RTN1_HUMAN	0	0	0	0	0	0	0	0	2	0	3	0
TRAF1_HUMAN	0	0	0	4	4	3	0	0	0	0	0	0
GDS1_HUMAN	0	0	0	0	0	3	0	0	2	0	0	0
RL24_HUMAN	0	0	0	4	5	2	0	0	0	4	1	0
SRPK1_HUMAN	0	0	0	0	0	0	0	0	0	0	0	4
AKAP9_HUMAN	5	5	9	0	9	7	5	7	9	19	9	7
RIOX1_HUMAN	0	0	0	0	0	0	0	0	2	0	0	0
MSH2_HUMAN	0	0	0	0	0	0	0	0	3	0	0	3
C2D1B_HUMAN	5	0	0	0	3	7	3	3	0	7	6	3
BRCA1_HUMAN	0	0	3	0	4	5	0	0	4	0	6	5
GGYF1_HUMAN	3	0	0	0	0	0	3	0	0	5	4	3
DPOLQ_HUMAN	4	0	0	0	2	10	3	7	2	4	6	0
GHSR_HUMAN	0	0	0	0	0	0	0	2	0	0	0	0
CFA74_HUMAN	4	0	0	0	5	0	0	3	0	5	2	2
DDX59_HUMAN	4	0	0	0	0	0	0	0	0	0	4	0
KRT85_HUMAN	5	3	0	0	6	6	6	0	0	3	0	5
FSTL4_HUMAN	0	0	0	0	0	0	0	2	3	0	0	0
LIPA1_HUMAN	0	0	0	3	3	5	0	2	0	5	4	2
XRCC5_HUMAN	0	0	0	4	4	6	0	0	2	4	9	6
PTHD3_HUMAN	0	0	0	0	0	0	0	5	0	0	0	0
CING_HUMAN	4	2	2	6	6	7	3	3	2	5	6	4
ZZEF1_HUMAN	0	0	3	0	5	0	0	0	0	5	9	3
SCEL_HUMAN	0	2	0	0	0	3	0	0	3	0	0	0
UBP4_HUMAN	0	2	0	0	2	2	0	0	0	0	0	0
CHD5_HUMAN	4	2	4	0	0	6	0	3	4	6	0	0
ZN33A_HUMAN	0	0	0	0	0	0	0	0	2	2	0	0
CYTA_HUMAN	0	0	2	0	0	2	0	0	0	2	0	2
SKA1_HUMAN	0	0	0	0	0	0	0	0	0	0	2	0
CSF1_HUMAN	0	0	0	0	0	0	0	0	3	0	0	3
SYVC_HUMAN	0	0	0	0	0	0	0	2	0	0	0	0
CDT1_HUMAN	0	0	3	0	0	0	0	2	0	0	0	2
CP4AM_HUMAN	0	0	0	0	0	0	0	0	3	0	0	2
NR1H3_HUMAN	0	0	0	0	0	2	0	0	0	0	0	2
ANKR6_HUMAN	0	0	0	4	5	2	0	0	0	0	0	3
PIFO_HUMAN	0	0	0	0	0	0	0	0	2	0	0	0
CPT1A_HUMAN	0	0	0	0	0	0	2	2	2	0	0	0
ABCBB_HUMAN	0	2	4	0	0	5	3	0	2	3	2	3
SCNAA_HUMAN	4	2	0	0	0	0	0	0	4	2	6	6
KAL1L_HUMAN	0	0	0	0	0	3	0	0	0	0	3	3
HYPDH_HUMAN	0	0	0	0	0	0	0	0	0	0	0	3
UTRO_HUMAN	7	4	4	0	8	5	2	11	7	7	4	4
KI26A_HUMAN	4	2	7	10	7	7	4	6	9	13	11	7
PPARA_HUMAN	0	0	0	0	0	0	2	0	4	0	0	0
MYO10_HUMAN	4	8	0	8	8	0	6	9	0	0	0	4
NEB1_HUMAN	0	0	0	0	0	0	0	0	0	0	5	3
CYTSB_HUMAN	4	0	0	6	0	0	0	0	0	6	5	0
GRID1_HUMAN	0	0	0	0	0	0	0	0	0	0	0	4
NINL_HUMAN	0	4	2	2	4	0	2	4	0	6	0	5
CE162_HUMAN	0	0	0	0	5	0	0	0	0	7	5	0
FABP5_HUMAN	0	0	0	0	0	0	0	0	0	0	0	1
SG494_HUMAN	0	0	0	0	0	0	0	0	0	0	0	2
LRBA_HUMAN	5	2	2	0	4	6	4	4	5	7	5	2
HNRC1_HUMAN	0	4	0	0	0	0	0	0	0	8	0	0
TAF1B_HUMAN	0	1	0	0	0	0	0	0	0	0	0	0
ZCCHV_HUMAN	0	1	0	11	13	14	0	0	0	9	15	9
FA13C_HUMAN	0	0	0	0	3	0	0	0	0	0	0	0
SRS10_HUMAN	0	0	0	0	2	3	0	0	0	5	6	0
ROA1_HUMAN	0	3	2	2	3	0	0	0	0	7	7	4
DDX10_HUMAN	0	0	0	3	9	6	0	2	0	7	4	9
PDCD4_HUMAN	0	0	0	14	18	12	0	0	0	8	12	10
IF16_HUMAN	0	0	0	0	0	1	0	0	0	7	8	4
NDUV1_HUMAN	0	0	0	1	0	2	0	0	0	0	0	0
RHPN1_HUMAN	0	0	0	1	0	0	0	0	0	0	0	0
RL3_HUMAN	0	0	0	1	0	0	0	0	0	8	7	7
SRSF9_HUMAN	0	0	0	7	4	9	0	0	0	8	7	10
AIFM1_HUMAN	3	4	7	8	12	9	11	6	5	11	8	9
DHX34_HUMAN	0	0	0	6	0	0	0	0	0	8	5	3
CE170_HUMAN	7	4	6	0	7	5	6	5	0	10	8	10
DCE1_HUMAN	0	0	0	0	0	2	0	0	0	2	0	0
PAPOA_HUMAN	0	0	0	0	2	0	0	0	0	0	0	0
K1614_HUMAN	0	0	2	0	3	5	0	0	3	3	0	3
LIPM_HUMAN	0	0	0	0	0	0	3	0	0	0	0	0
INT11_HUMAN	0	0	0	0	2	0	3	0	0	2	2	0
UN13B_HUMAN	0	0	3	5	0	0	0	0	0	3	2	3
TAP1_HUMAN	0	0	0	0	0	0	0	0	0	0	2	0
NEK1_HUMAN	0	0	3	0	0	0	0	0	2	0	2	0
SLIK2_HUMAN	0	0	0	0	0	1	0	0	0	0	0	0
TTLL2_HUMAN	0	0	0	0	0	1	0	0	0	0	3	2
F16A1_HUMAN	0	2	0	0	0	0	5	2	0	2	3	0
SYT12_HUMAN	0	0	0	0	0	0	0	0	0	3	2	0
CPNS1_HUMAN	0	2	0	0	0	0	0	0	0	0	0	0
RIMS3_HUMAN	0	0	2	0	0	0	0	2	0	0	0	0
CODA1_HUMAN	0	1	2	0	2	0	0	0	2	2	0	0
WDR44_HUMAN	0	0	0	5	0	3	0	0	4	0	2	0
NTCP7_HUMAN	0	0	0	0	0	0	0	0	0	0	2	0
ERIP6_HUMAN	0	2	0	0	0	0	0	0	3	0	0	0
CXCR2_HUMAN	0	0	0	0	0	2	0	0	0	0	0	0
CAD24_HUMAN	0	0	0	0	2	3	0	0	0	0	0	0
PK1L3_HUMAN	0	0	0	3	2	6	0	0	7	0	3	4
SH3R1_HUMAN	0	0	0	0	0	6	0	0	0	0	3	0
PAPOB_HUMAN	0	0	0	0	2	0	0	0	0	2	3	0
CP17A_HUMAN	3	0	3	0	0	0	0	0	0	2	0	0
DYH5_HUMAN	5	8	10	11	7	8	5	5	10	11	6	13
CC180_HUMAN	4	0	0	0	0	6	3	3	4	0	7	7
MCM9_HUMAN	0	0	0	0	0	0	0	0	0	0	2	2
SAMD1_HUMAN	0	0	0	0	3	3	2	0	0	0	0	0
KIF19_HUMAN	5	0	0	0	3	0	3	5	0	0	3	0
TNR25_HUMAN	0	0	0	0	0	0	2	0	0	0	0	0
CH082_HUMAN	0	0	0	0	4	0	2	0	0	0	0	0
INADL_HUMAN	3	0	7	7	5	6	0	6	8	0	5	0
MIB2_HUMAN	0	0	0	0	0	0	0	0	0	4	0	0
GNDS_HUMAN	0	2	0	0	2	2	0	4	0	3	3	0
VILL_HUMAN	0	0	0	0	0	0	0	0	0	0	2	0
VITRN_HUMAN	0	0	0	0	0	0	0	0	2	4	2	0
ZRAB3_HUMAN	0	0	0	0	3	2	0	0	0	0	0	0
DOCK3_HUMAN	0	0	0	0	3	2	3	0	3	3	0	4
DPOD3_HUMAN	4	0	0	0	0	0	0	0	0	4	0	0
PERQ1_HUMAN	0	0	0	5	0	0	0	0	0	0	0	0
TANC2_HUMAN	0	0	0	5	6	6	0	0	0	6	0	9
HTR5B_HUMAN	3	0	0	5	6	9	6	6	0	6	5	4
MPCP_HUMAN	0	0	2	0	0	1	2	0	0	0	0	0
MA1A1_HUMAN	0	0	3	0	0	4	0	0	2	0	0	4
TF3C1_HUMAN	4	2	4	4	7	9	2	3	7	0	0	7
KPCD_HUMAN	0	2	0	0	0	0	0	0	0	0	0	0
TBRG1_HUMAN	0	2	0	0	0	0	0	0	0	0	0	0
TBR1_HUMAN	0	0	0	0	4	0	0	0	0	0	0	0
ECM29_HUMAN	4	2	4	0	4	5	5	5	3	0	4	5
FREM3_HUMAN	5	2	2	0	8	4	6	8	0	0	5	5
RHG29_HUMAN	4	2	4	3	8	6	0	0	0	9	7	6
TEN1_HUMAN	0	0	0	0	4	0	3	0	5	0	0	1
PLCL2_HUMAN	4	3	0	0	0	4	3	0	5	5	0	1
LAP2B_HUMAN	0	0	0	7	6	6	0	0	0	0	0	0
CLH1_HUMAN	0	0	0	9	5	8	0	0	0	5	11	6
LCA5_HUMAN	0	0	0	0	3	0	0	0	0	0	0	0
H90B2_HUMAN	0	5	4	0	3	0	0	4	0	4	0	0
NMT1_HUMAN	0	0	0	0	0	0	0	0	0	0	3	0
TRAF3_HUMAN	0	0	0	0	0	0	0	0	0	0	3	0
RS23_HUMAN	0	0	0	0	0	2	0	0	0	2	1	0
TBX20_HUMAN	0	0	0	0	4	0	0	0	0	0	0	0
DDX49_HUMAN	0	2	0	0	3	2	2	4	2	3	3	3
Z3H7B_HUMAN	0	0	0	0	4	0	0	0	0	0	0	3
LTMD1_HUMAN	0	0	0	0	0	0	1	0	0	0	0	0
COGA1_HUMAN	5	2	6	5	2	5	1	0	0	4	0	4
OTU6B_HUMAN	0	0	0	0	3	0	0	0	0	0	0	0
DLGP5_HUMAN	0	0	0	0	0	0	0	3	0	0	0	0
FGF12_HUMAN	0	0	0	0	2	0	0	0	0	0	0	0
CCDC9_HUMAN	0	0	0	0	2	6	0	0	0	0	1	4
LKHA4_HUMAN	0	0	0	0	3	0	0	3	1	0	0	0
HNRPL_HUMAN	0	2	0	2	4	0	0	3	0	4	1	0
PRAM9_HUMAN	0	0	0	0	0	0	0	0	0	0	0	2
DEN6B_HUMAN	0	0	0	0	0	0	0	0	0	0	0	3
PUSL1_HUMAN	0	0	0	0	0	0	0	0	0	2	0	2
IF172_HUMAN	0	0	0	0	2	6	0	0	4	0	4	4
CCDC7_HUMAN	0	2	2	0	5	7	7	3	2	4	4	4
OASL_HUMAN	0	0	0	0	0	0	0	0	0	0	0	3
WBP11_HUMAN	0	0	0	0	0	0	0	3	0	0	0	0
SETX_HUMAN	6	0	0	0	7	7	2	3	0	5	0	3
RN123_HUMAN	0	0	0	0	0	6	0	0	2	0	0	3
CCD18_HUMAN	4	2	0	0	6	0	4	4	3	7	5	3
K2018_HUMAN	0	0	0	7	0	0	0	0	0	0	0	0
RU2A_HUMAN	0	0	0	2	2	2	0	0	0	3	2	5
SNX8_HUMAN	0	0	0	5	6	5	0	0	0	4	8	3
SPTB1_HUMAN	6	2	0	0	0	3	3	5	0	13	0	7
C8AP2_HUMAN	4	0	2	0	0	5	3	0	0	3	5	2
TUTLA_HUMAN	0	0	2	0	0	0	0	0	0	0	0	0
DYH3_HUMAN	6	0	6	10	10	10	9	7	6	14	12	12
KI18A_HUMAN	0	0	0	0	0	0	0	0	2	3	0	0
CXCR4_HUMAN	0	0	0	0	0	0	0	0	0	0	0	3
SMAD7_HUMAN	0	2	0	2	0	0	0	0	0	0	0	0
STA5A_HUMAN	0	2	0	0	3	0	3	3	0	4	0	3
RAI1_HUMAN	0	0	0	0	3	3	0	2	4	4	0	6
ATN1_HUMAN	0	0	0	2	0	0	0	0	0	0	0	0
M2OM_HUMAN	0	0	0	0	0	0	3	0	0	0	0	0
CCSE1_HUMAN	0	0	0	0	0	0	4	0	2	0	0	0
CA167_HUMAN	5	5	12	2	6	5	4	6	0	5	8	2
CAPR2_HUMAN	0	0	2	0	4	2	2	6	0	3	3	4
PGM5_HUMAN	0	0	0	0	0	0	2	0	0	3	0	3
GNAL_HUMAN	0	0	0	0	0	0	0	0	0	0	0	2
R10B1_HUMAN	0	0	0	0	0	0	0	0	0	0	0	2
COX11_HUMAN	0	0	0	0	0	0	0	0	0	0	0	2
LRC17_HUMAN	0	0	0	0	0	0	0	0	0	0	0	2
NRIP3_HUMAN	0	0	0	0	0	0	0	0	0	0	2	2
CP4FC_HUMAN	0	0	0	0	0	2	0	0	0	0	0	0
PEX14_HUMAN	0	0	0	0	0	2	0	0	0	0	0	0
ASTN2_HUMAN	0	2	4	0	2	2	0	0	3	3	2	0
CDON_HUMAN	0	0	0	0	0	0	0	0	3	0	0	0
ASC_HUMAN	0	0	0	0	0	0	0	0	2	0	0	0
SIR7_HUMAN	0	0	0	2	0	0	2	0	3	0	0	0
IGSF3_HUMAN	0	0	2	3	3	3	0	0	0	0	4	0
EP400_HUMAN	4	4	4	4	3	5	5	12	7	4	4	7
PRAX_HUMAN	6	3	1	0	7	7	10	0	0	0	7	8
K0355_HUMAN	0	0	0	0	0	0	0	2	0	0	0	0
RRNAD_HUMAN	0	0	0	0	0	0	0	0	2	0	0	0
NU153_HUMAN	0	0	0	3	0	0	3	2	2	4	0	0
ST18_HUMAN	0	0	0	1	0	0	0	0	0	0	0	6
TBC8B_HUMAN	0	0	2	0	3	0	0	0	0	4	0	4
CARD6_HUMAN	0	0	2	0	5	4	0	0	0	5	3	0
GAS1_HUMAN	0	0	0	0	0	0	2	0	2	0	0	0
GDE_HUMAN	4	3	2	3	0	0	2	0	0	4	3	0
STABP_HUMAN	0	0	1	0	0	0	0	0	0	0	0	0
TEX14_HUMAN	0	2	1	0	0	3	0	0	0	5	4	0
RUND1_HUMAN	0	0	0	4	0	0	0	0	0	0	0	5
JAK2_HUMAN	3	0	0	0	4	5	0	0	0	5	4	4
TAGL_HUMAN	0	0	0	0	0	2	0	0	0	0	0	0
APC1_HUMAN	5	0	2	0	5	3	0	0	5	2	0	3
SF3B4_HUMAN	0	0	0	2	1	1	0	0	0	2	2	2
RHG05_HUMAN	0	2	4	0	5	8	0	0	0	0	4	2
HMMR_HUMAN	0	3	0	3	0	3	0	0	0	0	4	0
TLK2_HUMAN	0	4	0	0	0	0	0	0	0	0	0	0
DIDO1_HUMAN	5	4	6	8	9	11	7	4	0	9	6	12
MBD2_HUMAN	0	0	0	4	0	0	0	0	0	0	0	3
ARF_HUMAN	0	0	0	0	2	0	0	2	0	0	0	0
EXPH5_HUMAN	4	8	0	0	2	6	3	6	4	6	4	2
MTP_HUMAN	3	0	0	0	4	0	3	0	0	0	4	0
FTM_HUMAN	0	0	1	0	0	0	0	0	0	0	0	3
PCDB5_HUMAN	0	0	0	4	0	0	0	0	0	0	0	0
UBN1_HUMAN	5	4	2	5	3	3	0	3	5	6	5	3
RL9_HUMAN	0	0	0	2	4	1	0	0	0	0	3	0
KRBA2_HUMAN	0	0	0	0	0	0	0	0	0	0	2	0
CNGB3_HUMAN	0	0	0	0	0	0	0	0	2	0	2	0
HLX_HUMAN	0	0	3	0	0	0	0	0	0	0	2	0
MTA1_HUMAN	0	0	0	0	0	0	0	0	0	4	2	0
CPVL_HUMAN	0	0	0	0	0	0	0	0	0	0	2	0
FA5_HUMAN	4	0	0	4	0	0	0	0	0	3	3	4
MPIP1_HUMAN	0	0	0	0	0	2	0	0	0	2	0	0
RL36_HUMAN	0	0	0	0	0	0	0	0	0	1	0	0
PRAM6_HUMAN	0	0	0	0	0	0	0	0	0	2	0	2
PRA25_HUMAN	0	0	0	0	0	0	0	0	0	2	0	0
TALDO_HUMAN	0	0	0	0	4	0	0	0	0	0	0	0
ZEB2_HUMAN	5	0	0	0	4	2	0	0	2	2	0	0
SYTC_HUMAN	0	0	0	0	0	0	2	0	0	1	0	0
LIGO3_HUMAN	0	0	0	0	0	0	0	2	0	0	0	0
S36A4_HUMAN	0	0	0	0	0	0	0	2	0	0	0	0
ANKAR_HUMAN	0	0	2	0	3	2	2	2	0	1	0	0
NHP2_HUMAN	0	0	0	0	0	0	0	0	0	1	0	0
NOC2L_HUMAN	0	0	0	0	0	2	0	0	2	1	0	5
IVD_HUMAN	0	0	0	0	0	0	0	0	0	1	0	0
H3C_HUMAN	0	2	3	0	0	0	0	0	0	0	2	0
H31_HUMAN	0	2	3	2	0	0	0	0	0	0	2	0
H33_HUMAN	0	2	3	2	0	0	0	0	0	0	2	0
H32_HUMAN	0	2	3	2	0	0	0	0	0	0	2	0
TMTC4_HUMAN	0	0	2	0	0	0	0	0	0	0	0	0
H31T_HUMAN	0	2	3	2	0	0	0	0	0	0	2	0
DNJC1_HUMAN	0	2	0	0	0	0	0	0	0	0	0	0
WNT9A_HUMAN	0	2	0	0	0	0	0	0	0	0	2	0
GATA6_HUMAN	0	0	0	0	0	0	0	0	0	0	2	0
ECHB_HUMAN	0	0	0	5	5	6	2	0	0	1	1	3
KCNS3_HUMAN	0	0	0	0	0	0	0	0	0	1	0	0
CAHD1_HUMAN	0	0	0	0	0	0	0	0	0	1	0	0
TLR6_HUMAN	0	0	0	0	0	0	0	0	0	1	0	0
AREL1_HUMAN	0	0	0	0	0	0	0	0	0	1	0	2
T132E_HUMAN	4	0	0	0	0	0	0	0	0	1	0	0
RTF1_HUMAN	0	0	0	4	3	5	0	0	3	0	2	0
GLMP_HUMAN	3	0	0	0	0	0	0	0	0	0	2	0
FGD1_HUMAN	0	0	7	0	0	2	0	0	4	0	0	0
KTN1_HUMAN	4	4	4	7	8	7	4	6	7	5	5	5
IRX4_HUMAN	4	0	3	3	0	3	0	0	0	0	2	0
WDR7_HUMAN	0	4	3	0	5	3	0	0	0	0	0	0
MTAP2_HUMAN	4	3	0	4	6	4	0	4	5	9	4	8
RHG27_HUMAN	0	0	3	0	0	4	0	2	0	0	3	4
UBP32_HUMAN	0	0	0	0	0	0	0	0	0	0	0	2
SDC4_HUMAN	0	0	0	0	0	0	0	0	0	0	0	2
AGAP2_HUMAN	0	4	0	2	3	4	2	0	0	5	5	2
CNTN1_HUMAN	0	0	3	0	2	4	3	4	0	4	2	0
OTUD1_HUMAN	0	0	0	0	0	2	0	0	0	0	0	0
LIMC1_HUMAN	0	6	0	0	3	3	0	4	0	5	5	0
INCE_HUMAN	0	0	0	0	4	5	5	0	0	5	5	2
RER1_HUMAN	0	1	1	0	0	0	0	0	0	0	0	0
BAG1_HUMAN	0	0	0	2	0	0	0	0	0	0	0	0
IGJ_HUMAN	0	0	0	1	0	0	0	0	0	0	0	0
RAD9A_HUMAN	0	0	0	2	0	0	0	0	0	0	0	0
GSX1_HUMAN	0	0	0	2	0	0	0	0	0	3	0	0
PRR35_HUMAN	0	0	0	2	0	2	2	0	0	3	0	0
TAU_HUMAN	0	0	0	0	0	2	0	0	0	0	0	0
PRIC1_HUMAN	0	0	0	0	0	0	0	0	2	0	0	0
SHLB2_HUMAN	0	0	0	0	0	2	0	0	2	0	0	0
S3TC2_HUMAN	4	0	0	0	0	2	0	0	0	3	2	5
FAT2_HUMAN	5	4	4	7	2	6	4	8	9	6	8	5
FZR1_HUMAN	0	0	0	0	0	0	0	4	2	0	0	0
IPO9_HUMAN	0	0	0	0	3	0	0	3	0	0	0	3
TBCK_HUMAN	0	0	0	0	0	0	0	0	0	0	0	4
IRS1_HUMAN	3	3	5	0	0	7	2	3	0	4	4	5
Z518B_HUMAN	5	0	3	0	3	4	6	0	2	5	0	0
RABL6_HUMAN	0	0	0	4	0	0	0	0	3	0	4	0
AT1A1_HUMAN	0	0	0	0	0	3	0	0	3	0	3	0
PNCB_HUMAN	0	0	0	0	0	3	0	0	0	0	0	0
MYH15_HUMAN	0	0	5	0	3	3	2	2	6	0	4	0
ENAH_HUMAN	0	0	0	0	2	0	0	0	0	0	3	0
EPHB3_HUMAN	0	0	0	0	0	0	0	0	0	0	0	2
HDHD5_HUMAN	0	0	0	0	0	0	0	0	0	0	0	2
SRAC1_HUMAN	0	0	0	0	2	0	0	0	0	0	0	3
H90B4_HUMAN	0	3	0	0	3	0	2	0	0	4	2	2
K1161_HUMAN	0	0	0	0	0	0	2	0	0	0	0	0
ANR17_HUMAN	5	4	3	0	5	3	3	5	8	6	7	0
EZRI_HUMAN	0	0	0	0	0	0	3	0	0	3	0	0
TMEDA_HUMAN	0	0	0	0	2	0	0	0	0	0	0	0
CARL1_HUMAN	4	3	2	0	2	2	2	2	2	4	4	3
ROCK2_HUMAN	0	3	0	7	4	4	0	0	0	6	0	3
LUZP1_HUMAN	0	0	5	4	5	3	0	0	0	5	4	5
TACC2_HUMAN	0	6	5	6	8	6	7	5	7	8	4	6
KIF1C_HUMAN	4	0	0	7	8	0	0	3	0	6	0	0
VAC14_HUMAN	0	0	0	0	0	0	0	0	0	6	0	0
MYLK_HUMAN	5	0	0	0	0	7	2	0	0	7	0	6
IQGA1_HUMAN	4	0	0	0	4	3	0	2	4	2	3	3
BCL9_HUMAN	0	0	0	0	0	0	0	3	3	0	3	3
SC5A7_HUMAN	0	0	0	0	0	2	0	0	0	0	0	0
ITA4_HUMAN	0	0	0	0	2	2	0	0	0	0	0	0
ZN808_HUMAN	0	0	0	0	2	0	0	0	0	0	0	0
PHB_HUMAN	0	1	0	0	0	0	0	0	0	0	0	1
KI3S1_HUMAN	0	0	0	0	2	0	0	0	0	0	0	0
KCNH2_HUMAN	0	0	0	2	2	6	0	0	0	4	3	2
CV031_HUMAN	0	0	3	0	0	0	0	3	3	0	4	0
HIF1A_HUMAN	0	0	3	0	0	0	3	2	0	0	0	0
PAMR1_HUMAN	0	0	0	0	4	0	2	0	0	0	0	0
AKA12_HUMAN	6	2	3	0	5	5	0	0	3	6	5	4
PYGB_HUMAN	0	2	0	3	0	0	0	0	0	3	0	0
ZN316_HUMAN	0	0	0	3	0	3	0	0	0	2	0	0
CC107_HUMAN	0	0	0	2	0	0	0	0	0	0	0	0
CAB45_HUMAN	0	0	0	0	0	0	0	2	0	0	0	0
MAP1S_HUMAN	0	3	3	2	4	5	3	3	0	2	0	2
GCP60_HUMAN	0	0	0	0	0	0	0	0	0	0	4	0
JERKL_HUMAN	0	0	0	0	3	0	0	2	0	0	0	0
KCNQ1_HUMAN	0	0	0	0	0	2	0	3	0	0	0	0
CL18A_HUMAN	0	0	0	0	0	2	0	0	0	0	0	0
OGDHL_HUMAN	0	0	0	0	0	2	0	0	0	0	0	0
MAML2_HUMAN	0	0	0	0	4	2	0	0	0	0	0	0
NCK5L_HUMAN	0	0	3	5	4	0	7	0	4	3	5	0
SNX19_HUMAN	0	0	0	0	0	0	0	0	0	0	0	2
TTC19_HUMAN	0	0	0	0	0	2	0	0	0	0	0	2
BAKOR_HUMAN	0	0	0	0	0	4	0	0	0	0	0	2
GBP6_HUMAN	0	0	0	0	0	0	0	0	0	3	0	2
RL35_HUMAN	0	0	0	0	0	0	0	0	0	1	0	0
HIRA_HUMAN	0	0	0	0	0	0	0	2	0	3	2	0
ADCY9_HUMAN	0	0	3	0	3	0	0	2	3	3	0	0
UGGG2_HUMAN	0	0	0	0	3	2	0	0	0	2	0	0
KGP2_HUMAN	0	0	0	0	0	0	0	0	0	2	2	0
CL056_HUMAN	0	0	0	0	0	0	0	0	0	3	0	0
PAPP2_HUMAN	0	0	0	0	0	0	0	3	0	0	2	0
P2R3A_HUMAN	0	0	0	3	0	0	3	0	0	0	2	0
PE2R1_HUMAN	0	0	3	0	0	0	0	2	0	0	2	0
AP2C_HUMAN	0	0	0	0	2	0	0	0	0	0	0	0
CRML_HUMAN	4	0	6	5	2	2	4	0	0	4	3	2
ZNFX1_HUMAN	5	4	0	4	0	3	0	2	0	0	6	0
PKN2_HUMAN	4	0	0	3	3	0	0	3	0	0	0	0
MYO9B_HUMAN	5	4	0	0	7	5	6	4	6	5	6	7
ZC3H1_HUMAN	5	0	4	5	16	7	0	3	0	0	6	3
MTBP_HUMAN	0	0	0	0	2	0	0	2	0	0	0	0
TPBGL_HUMAN	0	0	0	0	2	2	1	0	0	0	2	0
RINL_HUMAN	4	0	0	0	0	0	0	0	0	0	2	0
EPHA6_HUMAN	0	2	0	0	0	0	0	0	2	0	0	0
NHSL1_HUMAN	4	3	2	0	0	5	0	1	0	0	5	4
ROA0_HUMAN	0	0	2	0	0	0	0	0	0	5	4	4
MUM1_HUMAN	0	0	0	0	0	0	0	2	3	0	2	0
ES8L1_HUMAN	0	3	0	0	0	0	0	0	0	0	3	0
LPIN3_HUMAN	0	1	0	0	0	4	0	0	2	0	2	0
ASNS_HUMAN	0	0	0	0	0	0	0	0	0	0	2	0
HPS3_HUMAN	0	2	4	0	0	4	3	0	0	5	2	4
C144C_HUMAN	0	0	0	0	3	3	0	0	4	0	0	0
C144A_HUMAN	0	0	0	3	3	3	0	0	0	4	3	4
MYH7B_HUMAN	6	0	8	4	5	6	3	7	6	6	0	7
EYS_HUMAN	0	0	3	3	5	0	4	3	2	6	6	3
FAKD1_HUMAN	0	0	0	0	0	0	0	0	0	0	4	0
RFC3_HUMAN	0	0	0	0	0	0	0	0	0	2	1	0
ARHG6_HUMAN	0	0	0	0	0	0	0	3	4	0	0	0
TBCD8_HUMAN	0	0	0	0	0	3	2	3	4	6	2	6
DDC_HUMAN	0	0	0	0	3	3	0	0	0	0	0	0
FAS_HUMAN	4	3	0	0	5	5	0	7	4	8	5	0
MYH16_HUMAN	3	0	0	3	0	5	0	0	0	0	5	5
GSTA4_HUMAN	0	0	0	0	0	0	0	0	0	2	0	0
MMS19_HUMAN	0	0	0	0	0	3	0	0	0	2	0	0
KSR2_HUMAN	0	0	0	0	2	0	0	0	0	3	5	3
GTSE1_HUMAN	0	0	0	0	0	2	4	0	2	3	0	0
SCN7A_HUMAN	0	0	0	0	3	0	0	0	0	0	0	0
CABP1_HUMAN	0	0	2	0	3	2	0	0	0	3	0	0
DYN2_HUMAN	0	0	0	3	0	0	0	0	0	0	2	0
GRHPR_HUMAN	0	0	0	0	0	0	0	0	0	0	2	2
M3K9_HUMAN	0	0	0	4	0	0	0	0	0	0	3	0
S45A4_HUMAN	0	0	0	0	0	0	0	0	0	0	2	0
CAD17_HUMAN	0	0	0	0	2	0	0	0	0	0	2	0
RMP_HUMAN	0	0	0	0	0	0	0	0	0	0	2	2
Z280C_HUMAN	0	0	2	0	0	2	4	0	0	0	3	0
FX4L3_HUMAN	0	0	0	0	0	0	0	0	0	0	2	0
DKC1_HUMAN	0	0	0	0	0	2	0	0	0	0	0	0
HCN4_HUMAN	0	0	3	0	0	3	2	0	0	4	2	0
ASIC4_HUMAN	0	0	0	0	0	0	0	3	0	0	0	4
CRCM_HUMAN	5	2	0	0	0	0	0	0	2	3	3	3
TPH1_HUMAN	0	0	2	0	0	0	2	0	0	0	0	0
LMTK3_HUMAN	0	5	3	0	4	2	4	3	0	0	6	5
TAOK2_HUMAN	3	0	0	10	6	3	4	7	5	7	5	2
PDP2_HUMAN	0	0	0	0	2	0	0	0	0	0	0	0
CHKB_HUMAN	0	0	0	0	0	0	0	2	0	0	0	0
K1211_HUMAN	5	4	0	3	4	6	3	2	2	7	0	7
CNTRL_HUMAN	0	4	6	0	7	8	3	0	9	0	9	0
DNJC3_HUMAN	0	0	0	0	3	3	0	0	0	0	0	0
RS28_HUMAN	0	0	0	0	1	2	0	0	0	0	3	0
FLNA_HUMAN	0	6	8	0	6	5	4	4	5	7	8	6
FLNC_HUMAN	5	2	3	10	9	6	0	6	5	9	6	0
FRMD5_HUMAN	0	0	0	0	2	0	0	2	0	0	0	0
EFTS_HUMAN	0	0	0	0	2	0	0	0	0	0	2	0
SATB1_HUMAN	0	2	0	0	0	0	0	0	0	0	2	0
SETMR_HUMAN	0	0	0	0	0	0	0	0	0	0	2	0
PRPF3_HUMAN	0	0	0	0	0	0	0	0	0	0	2	0
SENP5_HUMAN	0	0	0	0	0	0	0	2	0	0	0	0
SSUH2_HUMAN	0	0	0	0	2	3	0	2	0	2	2	0
FBN1_HUMAN	0	0	0	3	0	0	3	0	0	0	3	0
EMSA1_HUMAN	7	3	3	2	0	4	0	0	0	2	2	3
MND1_HUMAN	3	0	0	0	0	0	0	0	0	0	0	3
ICE1_HUMAN	4	0	3	4	8	7	0	0	4	0	4	4
ERF3B_HUMAN	0	0	0	0	0	0	0	0	2	0	0	0
SRPX2_HUMAN	0	0	0	0	0	0	0	0	2	0	0	0
FA13B_HUMAN	0	0	0	0	3	3	0	2	2	0	0	0
CBLC_HUMAN	0	0	0	0	0	2	0	0	0	0	0	0
CARD8_HUMAN	0	0	0	0	0	2	0	0	0	0	0	0
IPO5_HUMAN	0	0	2	0	0	2	0	0	0	0	0	0
CE034_HUMAN	0	0	0	0	0	2	0	0	2	0	0	0
ANTRL_HUMAN	0	0	2	0	0	2	0	0	0	0	0	0
S22A2_HUMAN	0	0	0	0	0	0	2	0	0	0	0	0
RPGF4_HUMAN	0	0	2	0	4	0	2	2	0	0	0	4
C2C4C_HUMAN	0	2	0	0	0	5	2	0	0	6	0	5
H13_HUMAN	0	0	0	3	0	3	0	2	0	6	8	3
ZSC26_HUMAN	0	0	0	0	0	0	0	0	0	0	0	2
NOTC1_HUMAN	0	0	2	4	4	0	4	0	0	0	4	4
P_HUMAN	0	0	0	0	4	0	0	0	0	0	0	5
DELE_HUMAN	0	0	0	0	4	0	0	0	0	0	0	0
HOOK2_HUMAN	0	0	0	0	3	0	0	0	3	0	0	0
NYNRI_HUMAN	4	4	3	0	4	10	2	5	5	7	6	5
HV43D_HUMAN	0	0	0	0	0	0	0	3	0	0	0	0
HV343_HUMAN	0	0	0	0	0	0	0	3	0	0	0	0
HV309_HUMAN	0	0	0	0	0	0	0	3	0	0	0	0
ZC3HD_HUMAN	3	0	0	4	10	6	0	5	0	9	21	13
RB3GP_HUMAN	4	0	2	0	3	0	0	5	4	0	0	0
RS17_HUMAN	0	0	0	0	3	2	0	0	0	3	7	0
TOP2B_HUMAN	4	0	7	0	0	4	3	0	5	6	6	3
IF2B1_HUMAN	5	0	0	0	7	8	0	0	0	12	0	2
LZTS2_HUMAN	5	0	0	0	0	0	5	0	0	0	0	0
DOC10_HUMAN	0	3	0	5	9	5	2	0	0	0	4	0
NCKP5_HUMAN	4	3	5	0	0	4	0	0	6	0	4	0
G3P_HUMAN	3	0	4	1	0	1	4	2	0	3	4	6
UBQL2_HUMAN	0	0	2	0	0	0	0	0	0	3	0	0
TB10B_HUMAN	0	0	0	0	0	0	2	0	0	0	0	3
TRIO_HUMAN	5	5	2	8	5	12	6	0	8	6	5	3
ANR11_HUMAN	4	5	5	4	7	6	5	0	4	8	5	8
PUR2_HUMAN	0	0	0	0	0	0	0	2	2	4	0	0
S22A3_HUMAN	0	0	0	0	0	0	0	0	0	0	2	0
CS060_HUMAN	0	0	0	0	0	0	2	0	0	0	0	1
TBD2A_HUMAN	0	0	0	0	4	0	0	0	1	5	2	1
PPIE_HUMAN	0	0	0	0	0	0	2	0	0	0	0	0
QCR2_HUMAN	0	0	0	0	0	3	2	0	0	0	0	0
RXFP1_HUMAN	0	0	0	0	0	0	0	0	0	0	0	2
CCD86_HUMAN	0	0	0	0	0	0	0	0	0	0	0	2
LAMC2_HUMAN	0	3	0	0	0	3	2	0	0	0	0	3
CD33_HUMAN	0	0	0	0	0	2	0	0	0	0	0	0
UBR4_HUMAN	0	6	8	11	11	7	7	7	9	7	6	3
AGT2_HUMAN	0	0	0	0	0	0	0	0	2	0	0	0
CGT_HUMAN	0	0	0	0	0	0	0	0	2	0	0	0
DMXL1_HUMAN	4	3	0	0	4	5	2	3	3	5	5	3
RNBP6_HUMAN	4	3	0	0	0	2	0	4	0	4	2	0
EIF3D_HUMAN	0	1	3	21	21	25	0	0	0	23	22	24
DHX9_HUMAN	3	3	0	19	20	15	2	0	0	26	26	25
SHRM4_HUMAN	3	4	0	0	5	4	0	2	2	0	4	2
NRK2_HUMAN	0	0	0	0	0	0	0	0	0	0	0	2
RHG15_HUMAN	0	0	0	0	3	0	0	0	0	0	3	2
MOT12_HUMAN	0	0	2	0	0	0	0	0	0	0	0	0
ZDBF2_HUMAN	4	3	2	0	4	4	2	2	0	0	4	0
KRT83_HUMAN	4	0	4	0	0	4	0	6	0	0	5	4
RMXL3_HUMAN	0	2	0	4	10	2	2	0	0	6	7	5
1433T_HUMAN	0	0	0	3	0	4	0	0	0	4	6	5
XRN2_HUMAN	0	0	0	2	4	7	0	0	0	7	9	7
TBA4A_HUMAN	0	0	5	4	9	8	7	6	3	0	0	5
LRRK2_HUMAN	4	0	0	0	0	6	4	0	9	11	8	6
ARI1B_HUMAN	4	4	2	0	3	2	0	2	0	4	0	0
BIN3_HUMAN	0	0	0	0	2	0	0	0	0	0	0	0
S12A1_HUMAN	0	2	0	0	3	5	3	3	0	3	0	5
D19L2_HUMAN	0	2	0	0	0	0	0	2	0	0	4	0
THS7A_HUMAN	0	0	0	0	0	0	0	2	0	0	0	0
PUM1_HUMAN	0	0	2	0	0	2	0	2	0	0	4	2
GRIA4_HUMAN	0	0	0	0	5	2	0	0	0	3	4	4
CMTR1_HUMAN	0	0	0	0	0	0	0	0	0	5	5	0
FBX43_HUMAN	0	0	0	2	0	0	0	0	2	4	0	0
PEX5_HUMAN	0	0	0	0	0	3	0	0	0	4	0	0
CAGE1_HUMAN	0	0	0	0	2	0	0	0	0	3	0	0
MBD6_HUMAN	0	0	0	3	0	3	0	0	0	0	0	0
ZN860_HUMAN	0	0	0	3	0	0	0	0	0	0	2	0
TM198_HUMAN	0	0	0	0	0	0	0	0	0	0	2	0
BBS1_HUMAN	0	0	0	0	0	0	0	0	0	0	0	2
ZN629_HUMAN	0	0	0	0	0	0	0	0	4	0	0	0
REXO1_HUMAN	0	0	2	0	5	4	0	6	3	0	0	3
IF44L_HUMAN	0	0	0	0	0	0	0	0	0	0	2	3
NOC3L_HUMAN	0	0	0	0	0	0	0	0	0	0	2	2
ACSM3_HUMAN	0	0	0	0	0	0	0	0	0	0	2	0
TBX3_HUMAN	0	3	0	0	0	0	0	0	0	0	0	0
MUC20_HUMAN	0	3	0	0	0	0	0	0	0	0	0	0
FNIP2_HUMAN	0	2	0	0	0	0	0	0	0	0	2	0
ZNF19_HUMAN	0	0	0	0	2	0	0	0	0	0	0	0
PLOD2_HUMAN	0	0	0	0	2	0	2	0	0	0	0	0
MUC18_HUMAN	0	0	0	0	2	0	0	0	0	0	2	0
PM2P1_HUMAN	0	0	0	0	0	0	0	0	0	0	0	2
ACHA3_HUMAN	0	0	0	0	0	0	0	0	0	0	0	2
BIRC7_HUMAN	0	0	0	0	0	0	0	0	0	0	0	2
ASB16_HUMAN	0	0	0	0	1	0	0	0	0	0	0	0
FBX24_HUMAN	0	0	0	0	1	0	0	0	0	0	2	2
ARIP4_HUMAN	4	0	0	0	0	0	0	2	0	4	2	3
AP4AT_HUMAN	0	0	0	0	0	0	3	0	0	0	0	0
CO7A1_HUMAN	5	7	11	6	11	15	3	5	8	16	14	6
U2AFL_HUMAN	0	0	0	0	0	0	0	0	0	0	0	2
ST134_HUMAN	0	0	0	0	0	0	0	0	0	3	0	1
F10A1_HUMAN	0	0	0	0	0	0	0	0	0	3	0	1
S12A6_HUMAN	0	0	0	0	0	0	0	2	2	0	0	0
LRRT4_HUMAN	0	0	0	0	0	0	0	2	0	0	0	0
CHK2_HUMAN	0	0	0	0	0	0	0	2	0	4	0	0
KIF2B_HUMAN	0	0	0	0	0	0	0	2	0	0	5	0
KI67_HUMAN	4	5	3	0	5	4	2	7	7	4	7	9
RSH6A_HUMAN	0	0	0	0	0	0	0	0	2	0	0	0
FA98B_HUMAN	0	0	0	0	0	0	0	0	2	0	0	3
PZRN3_HUMAN	0	0	3	0	0	3	0	0	0	0	0	4
IMDH1_HUMAN	0	0	0	3	0	0	0	0	2	0	0	0
SPD2A_HUMAN	0	0	3	3	3	4	0	3	4	6	7	4
USP9Y_HUMAN	3	3	5	0	0	7	0	0	5	7	2	0
HXD9_HUMAN	0	0	0	0	0	0	0	0	2	0	0	0
LRRD1_HUMAN	0	0	2	0	0	0	0	2	2	3	0	0
API5_HUMAN	0	3	0	0	0	0	0	2	0	0	0	0
USF2_HUMAN	0	0	0	0	0	2	0	0	0	0	0	0
FBX38_HUMAN	0	0	0	0	0	3	0	0	0	0	0	0
ASZ1_HUMAN	0	0	0	0	0	2	0	0	0	0	0	0
WDR74_HUMAN	0	0	0	2	0	2	0	0	0	0	0	0
PCKGC_HUMAN	0	0	0	0	0	2	0	0	0	0	0	0
ZN831_HUMAN	0	3	3	3	5	3	0	0	0	4	2	0
WDR62_HUMAN	0	0	2	0	0	0	3	3	0	4	0	3
EGLN2_HUMAN	0	0	0	0	0	0	2	0	0	0	0	0
SYBU_HUMAN	0	0	0	0	0	0	0	3	0	0	0	0
F149A_HUMAN	4	0	2	3	0	2	2	2	4	3	0	0
SBNO1_HUMAN	4	2	0	0	9	4	3	0	3	0	0	0
CR2_HUMAN	3	0	0	0	3	3	0	0	0	0	3	0
PGP_HUMAN	0	0	0	0	0	1	0	0	0	0	0	0
HUTU_HUMAN	0	0	0	0	0	1	0	0	0	0	0	0
CRIP2_HUMAN	0	0	0	0	0	1	0	0	0	0	0	0
ARTN_HUMAN	0	0	0	0	0	1	0	0	0	2	0	0
DHI1L_HUMAN	0	0	0	0	0	2	0	0	0	2	0	0
LRC24_HUMAN	0	0	1	0	0	0	0	0	0	0	0	0
UBP14_HUMAN	0	0	1	0	0	0	0	0	0	0	0	0
ZFP28_HUMAN	0	0	0	0	0	0	0	0	2	0	0	0
RPGF1_HUMAN	0	0	1	0	4	6	4	0	2	2	0	0
PBX4_HUMAN	0	0	0	0	0	0	0	0	0	2	0	0
PIAS1_HUMAN	0	0	0	0	0	0	0	0	0	2	0	0
ZCPW1_HUMAN	0	0	0	0	0	0	0	0	0	2	0	0
CC177_HUMAN	0	0	0	3	0	4	0	0	0	2	2	3
SRP68_HUMAN	0	0	0	0	0	0	0	0	0	2	0	0
THSD1_HUMAN	0	0	0	0	2	2	0	0	0	2	0	0
IREB2_HUMAN	0	0	0	0	0	0	0	0	1	2	0	2
MBPHL_HUMAN	0	0	0	0	0	0	1	0	0	0	0	0
PRR36_HUMAN	5	0	2	2	0	0	1	0	0	2	2	3
SHRM3_HUMAN	4	5	6	7	6	7	4	5	12	11	5	6
TRPM6_HUMAN	5	4	0	0	11	4	6	2	4	8	0	0
RUBIC_HUMAN	0	0	0	0	0	3	0	0	0	7	2	0
TP53B_HUMAN	4	6	8	0	5	6	3	0	0	2	4	11
CAC1B_HUMAN	5	6	8	0	7	5	4	11	5	7	8	6
FBXW4_HUMAN	0	0	0	0	0	0	0	0	0	0	3	0
CC124_HUMAN	0	0	0	0	0	0	0	0	0	0	1	0
SCG2_HUMAN	0	0	0	0	0	0	0	0	0	0	2	0
ARGAL_HUMAN	0	0	4	2	4	0	0	0	0	0	4	3
P20D2_HUMAN	0	0	0	0	0	0	0	0	0	0	0	4
PRG4_HUMAN	3	4	2	0	0	0	0	3	0	0	3	3
T2EB_HUMAN	4	0	3	0	0	0	0	0	0	0	0	0
MPP5_HUMAN	0	0	0	0	0	0	0	0	0	0	2	0
PGBD2_HUMAN	0	0	0	0	0	0	0	0	0	0	2	0
GLI1_HUMAN	0	0	0	0	0	3	0	2	0	0	0	0
UIF_HUMAN	0	0	0	0	5	4	0	0	0	2	3	3
UN13D_HUMAN	0	0	0	0	6	4	0	0	0	0	0	2
FUCO2_HUMAN	0	0	2	0	0	0	0	0	0	0	0	2
SL9C2_HUMAN	0	0	0	0	0	0	0	0	0	0	0	2
BFSP1_HUMAN	0	2	6	0	0	3	0	2	2	2	3	2
APBB3_HUMAN	0	0	0	0	0	0	0	0	0	2	0	0
ZBT11_HUMAN	0	0	0	0	0	0	0	0	0	3	0	0
ACOX1_HUMAN	0	0	0	0	0	0	0	0	0	0	2	0
IQCAL_HUMAN	0	0	0	0	0	0	4	0	0	0	2	3
SPHK2_HUMAN	0	0	0	3	0	0	0	0	0	0	0	0
CO4A5_HUMAN	0	0	0	3	0	0	0	0	0	3	2	0
AHDC1_HUMAN	4	3	4	0	3	4	4	2	2	3	6	6
NIPBL_HUMAN	4	4	4	0	6	8	2	3	4	9	6	9
MTOR_HUMAN	4	5	4	6	5	9	4	4	0	0	10	8
FMN1_HUMAN	3	5	4	0	0	7	3	0	5	5	5	7
LRC4B_HUMAN	0	0	0	0	0	0	0	0	0	2	0	0
CR1_HUMAN	0	7	4	0	0	0	0	0	0	2	0	3
HV315_HUMAN	0	0	0	0	0	0	0	0	0	2	0	0
PCDG4_HUMAN	0	0	0	0	0	0	2	3	0	2	0	0
CPED1_HUMAN	0	0	0	0	0	2	0	0	0	0	0	0
ALX1_HUMAN	0	0	0	0	0	2	0	0	0	0	0	0
LV460_HUMAN	0	1	1	0	1	1	2	2	1	1	1	1
DCAF5_HUMAN	0	0	3	0	0	2	0	0	0	2	0	5
OAS3_HUMAN	0	0	0	0	0	0	0	0	2	0	0	0
QSOX1_HUMAN	0	0	0	0	2	0	2	0	2	0	3	2
TADA3_HUMAN	0	0	0	0	0	2	0	0	0	2	3	0
SP130_HUMAN	0	0	3	0	0	0	0	0	0	0	4	3
ACSL1_HUMAN	0	0	0	0	0	0	0	0	0	0	3	0
EGFLA_HUMAN	0	0	0	3	0	0	0	0	0	0	4	0
HS3S2_HUMAN	0	0	0	0	0	0	0	0	0	0	0	3
S12A9_HUMAN	0	0	0	0	0	6	0	0	2	3	4	3
GALNS_HUMAN	0	0	0	0	0	0	0	0	0	2	0	0
RECQ1_HUMAN	0	0	0	0	0	0	0	0	0	2	0	0
YTDC1_HUMAN	0	0	0	4	5	6	0	0	0	2	0	2
PMGT1_HUMAN	0	0	0	0	0	0	0	0	2	0	3	0
ATP7A_HUMAN	0	2	0	0	0	6	0	0	3	0	0	2
PROB1_HUMAN	0	0	0	0	0	0	2	2	3	0	3	2
PP6R1_HUMAN	0	0	0	2	0	0	0	0	0	2	3	0
IL27B_HUMAN	0	0	0	0	0	0	0	0	0	2	0	0
ZSC10_HUMAN	0	0	0	0	0	0	0	0	0	0	2	0
APCDL_HUMAN	0	0	0	0	0	0	4	0	0	0	2	0
SBK1_HUMAN	0	0	0	0	0	0	2	0	0	0	0	0
PTN3_HUMAN	4	0	0	0	6	0	2	0	0	3	3	2
ASPM_HUMAN	3	5	9	4	6	11	3	5	0	8	10	5
DGLA_HUMAN	0	0	6	0	0	0	0	2	0	0	0	0
GBLP_HUMAN	0	0	0	18	0	0	0	0	0	0	0	0
PRC2C_HUMAN	5	0	5	32	77	70	6	3	0	95	86	84
1433B_HUMAN	0	0	0	0	0	4	0	0	0	5	0	0
NFL_HUMAN	3	10	3	0	0	6	0	4	0	0	0	4
RBM14_HUMAN	0	5	5	7	6	8	0	0	0	10	10	6
DDX1_HUMAN	0	0	0	8	10	9	0	0	0	12	14	8
IF2B_HUMAN	0	0	0	1	5	1	0	0	0	7	8	6
TBB3_HUMAN	0	5	4	0	7	7	0	2	7	9	7	0
RBM15_HUMAN	4	3	3	17	19	16	4	5	4	13	14	23
KV110_HUMAN	0	0	0	4	0	0	0	0	0	0	0	0
MYH9_HUMAN	0	3	6	9	12	6	5	0	8	0	9	3
AKD1A_HUMAN	0	0	0	2	0	0	0	0	0	0	0	0
SPAG5_HUMAN	0	2	4	2	0	5	3	0	0	0	0	0
BMP6_HUMAN	0	0	0	0	0	0	0	0	3	0	0	0
DNHD1_HUMAN	5	2	0	9	11	7	4	5	3	12	7	7
H2A1D_HUMAN	0	2	0	3	1	3	0	0	2	0	3	0
BPI_HUMAN	0	0	0	0	0	0	3	2	2	0	0	0
DMRT1_HUMAN	0	0	0	0	0	0	0	0	3	0	0	0
DDX18_HUMAN	3	0	0	0	2	0	2	4	2	8	4	7
PP12C_HUMAN	0	2	3	0	4	4	0	2	2	0	3	5
NHS_HUMAN	4	3	0	0	2	0	3	0	4	0	6	2
IRS4_HUMAN	4	2	3	0	5	3	0	0	5	6	0	4
MICA2_HUMAN	0	0	0	2	0	0	2	0	0	0	0	0
GLIS1_HUMAN	0	2	0	2	0	0	0	0	0	0	0	0
SL9A9_HUMAN	0	0	2	0	0	0	0	0	0	0	0	0
ERN2_HUMAN	0	0	0	0	0	3	0	0	0	0	0	0
JCAD_HUMAN	0	2	2	0	4	3	2	0	2	0	4	4
KCTD9_HUMAN	0	0	0	0	4	0	2	0	0	0	4	0
KTI12_HUMAN	0	0	0	0	0	0	2	0	0	0	0	0
NDST2_HUMAN	0	0	0	0	0	0	2	0	0	0	0	0
F173A_HUMAN	0	2	0	0	0	0	2	0	0	0	0	0
RHG32_HUMAN	5	2	0	3	3	3	2	2	0	0	3	0
PCD19_HUMAN	0	0	0	0	6	0	0	0	0	3	4	0
ITA10_HUMAN	0	3	0	0	4	0	2	0	0	0	2	0
LRC28_HUMAN	0	0	0	0	0	0	0	0	2	0	0	0
TAF6L_HUMAN	0	0	0	0	0	0	2	0	3	0	2	0
GLRA1_HUMAN	0	0	0	0	0	0	0	2	0	0	2	0
SMC2_HUMAN	4	0	0	0	0	0	6	0	5	4	2	5
TAF3_HUMAN	0	0	0	0	2	0	2	2	0	0	4	3
FER_HUMAN	0	3	0	0	0	0	0	0	2	0	3	0
IKZF1_HUMAN	0	0	0	0	0	3	2	0	0	0	4	0
LRP5_HUMAN	0	0	0	0	0	0	0	0	2	0	0	0
CHD4_HUMAN	4	3	0	2	5	0	3	3	3	0	0	6
NCBP1_HUMAN	0	0	0	5	5	5	0	2	0	12	6	10
[truncated: 5,892 more rows]

## Sheet: B) GM01953 list <0.05 p value
	GM IgG Mean	GM 4B Mean	P Value
IF4B_HUMAN	2.66667	115	3.5219e-05
PGAM5_HUMAN	0	25.3333	0.000173085
K22E_HUMAN	52	28.3333	0.000198314
EIF3C_HUMAN	1	60	0.00028715
EIF3L_HUMAN	6.33333	41.6667	0.000355809
RS4X_HUMAN	0	29	0.000396118
RS3A_HUMAN	0	30.6667	0.000472255
DDX17_HUMAN	2	16.3333	0.000540395
EIF3D_HUMAN	1.33333	22.3333	0.000755002
IF4G1_HUMAN	1	44.3333	0.000768344
PAP1L_HUMAN	0	10.6667	0.000975134
ECHA_HUMAN	0	10.6667	0.000975134
YBOX1_HUMAN	0	9.33333	0.00127307
DHX9_HUMAN	2	18	0.00129955
DJC13_HUMAN	0.666667	18	0.00147602
EIF3A_HUMAN	0	86.3333	0.00166545
EIF3E_HUMAN	0	41	0.00177989
EIF3B_HUMAN	0	51.6667	0.00203332
PLIN3_HUMAN	0	7.33333	0.00205973
IF4A3_HUMAN	0	7.33333	0.00205973
DDX21_HUMAN	0	7.33333	0.00205973
FL2D_HUMAN	0	7.33333	0.00205973
RSSA_HUMAN	0	18.3333	0.00230605
IF4A1_HUMAN	0	13.6667	0.00237108
TRA2A_HUMAN	0.666667	11.6667	0.00274349
LAP2B_HUMAN	0	6.33333	0.00275863
RL7_HUMAN	0	6.33333	0.00275863
RS25_HUMAN	0.666667	7	0.00275863
TBA1B_HUMAN	3.33333	9.66667	0.00275863
TBA1C_HUMAN	3.33333	9.66667	0.00275863
TBA1A_HUMAN	3.33333	9.66667	0.00275863
FIP1_HUMAN	0	5.66667	0.00344235
TANC2_HUMAN	0	5.66667	0.00344235
G3BP1_HUMAN	0	5.66667	0.00344235
HNRH1_HUMAN	0	5.66667	0.00344235
RS19_HUMAN	0	14.6667	0.00359621
FKB15_HUMAN	0	14.3333	0.00376447
EIF3M_HUMAN	0	14.3333	0.00376447
DOC10_HUMAN	1	6.33333	0.00388351
SNX8_HUMAN	0	5.33333	0.00388351
ECHB_HUMAN	0	5.33333	0.00388351
HSPB1_HUMAN	0	5.33333	0.00388351
DDX50_HUMAN	0	5.33333	0.00388351
EIF3K_HUMAN	0	9	0.00409
RS11_HUMAN	0	9	0.00409
DDX1_HUMAN	0	9	0.00409
EIF3I_HUMAN	0	18	0.00409
EIF3H_HUMAN	0	18.3333	0.00427001
RS9_HUMAN	0	22	0.00478635
RS14_HUMAN	0	4.66667	0.00506332
RBM15_HUMAN	3.33333	17.3333	0.00506332
ZCCHV_HUMAN	0.333333	12.6667	0.00507434
EIF3G_HUMAN	0	23.3333	0.00566577
EIF3J_HUMAN	0	20	0.00578278
WDR87_HUMAN	5.66667	1.33333	0.00586515
LSM12_HUMAN	0	4.33333	0.00586515
HS90A_HUMAN	4.33333	0	0.00586515
RENT1_HUMAN	0	7	0.00673408
SF3B3_HUMAN	0	10.6667	0.00676663
IF4G2_HUMAN	0	12	0.00687293
RS7_HUMAN	0	12	0.00687293
RS4Y2_HUMAN	0	15.6667	0.00716534
NUFP2_HUMAN	0.666667	11	0.00720545
NUCL_HUMAN	4	47	0.00766295
TRA2B_HUMAN	0	16.3333	0.00782066
RS4Y1_HUMAN	0	16.3333	0.00782066
UBP34_HUMAN	1	4.66667	0.0081634
SRSF7_HUMAN	0	7.33333	0.0081634
K2C4_HUMAN	11.3333	7.66667	0.0081634
RL8_HUMAN	0	3.66667	0.0081634
DYSF_HUMAN	0	3.66667	0.0081634
SPTN5_HUMAN	6	9.66667	0.0081634
TRAF1_HUMAN	0	3.66667	0.0081634
A20A2_HUMAN	0	3.66667	0.0081634
ADCY6_HUMAN	3.66667	0	0.0081634
ITB4_HUMAN	0.666667	4.33333	0.0081634
DDX3X_HUMAN	7.33333	21.6667	0.0085426
ABCE1_HUMAN	0	12	0.00913261
FMR1_HUMAN	0	13.6667	0.00938437
RBP2_HUMAN	3.33333	6.66667	0.00985246
DOCK5_HUMAN	1	4.33333	0.00985246
RL4_HUMAN	0	3.33333	0.00985246
CNTRB_HUMAN	0	3.33333	0.00985246
RFX1_HUMAN	3.33333	0	0.00985246
FOCAD_HUMAN	0	3.33333	0.00985246
CTTB2_HUMAN	0	3.33333	0.00985246
PTBP1_HUMAN	2.33333	5.66667	0.00985246
PCCA_HUMAN	0	3.33333	0.00985246
ATX2L_HUMAN	1.33333	11.3333	0.00985246
RHG35_HUMAN	0.333333	3.66667	0.00985246
ROA3_HUMAN	0.666667	4	0.00985246
KTN1_HUMAN	4	7.33333	0.00985246
RYR1_HUMAN	5.66667	14.3333	0.0101969
IF2A_HUMAN	0	8.66667	0.0101969
G3BP2_HUMAN	0	8.66667	0.0101969
IF4G3_HUMAN	0.666667	20.6667	0.0106604
EIF3F_HUMAN	0	19	0.0108995
CAPR1_HUMAN	0	8.33333	0.0110153
IF4A2_HUMAN	0	11.3333	0.0110595
PABP1_HUMAN	0.666667	27.3333	0.0112147
HAP28_HUMAN	0.666667	14	0.0116676
NAT10_HUMAN	1.33333	10.3333	0.0121217
RS6_HUMAN	0	10.6667	0.0124586
GCC2_HUMAN	1.33333	6.33333	0.0130725
FA98A_HUMAN	0	5	0.0130725
YTDC1_HUMAN	0	5	0.0130725
CO4A2_HUMAN	0.666667	5.66667	0.0130725
CAC1H_HUMAN	0.666667	5.66667	0.0130725
RENT2_HUMAN	0.666667	5.66667	0.0130725
SLAI1_HUMAN	0	5.66667	0.0135599
PDCD4_HUMAN	0	14.6667	0.0141564
PRC2A_HUMAN	5	38.3333	0.0144793
BCLF1_HUMAN	0.666667	10.3333	0.0151084
RS8_HUMAN	0	9.66667	0.0151084
RS2_HUMAN	0	11.6667	0.0151584
HS71L_HUMAN	0	11.6667	0.0151584
DDX56_HUMAN	0.666667	3.33333	0.0152681
ASAP2_HUMAN	1	3.66667	0.0152681
ANR44_HUMAN	0.666667	3.33333	0.0152681
RBM39_HUMAN	0	2.66667	0.0152681
SPIR2_HUMAN	0	2.66667	0.0152681
TDRD6_HUMAN	3.66667	9	0.0152681
KIF12_HUMAN	0	2.66667	0.0152681
F184B_HUMAN	2.66667	0	0.0152681
CTNA2_HUMAN	0	2.66667	0.0152681
YBOX3_HUMAN	0	2.66667	0.0152681
ANM5_HUMAN	0	2.66667	0.0152681
ASCC1_HUMAN	0	2.66667	0.0152681
CHRD_HUMAN	0	2.66667	0.0152681
ATAD2_HUMAN	3.33333	0.666667	0.0152681
KIBRA_HUMAN	2.66667	0	0.0152681
SMCA1_HUMAN	0	2.66667	0.0152681
ZN687_HUMAN	0	2.66667	0.0152681
CDHR1_HUMAN	2.66667	0	0.0152681
ACE_HUMAN	2.66667	0	0.0152681
PCD18_HUMAN	0	2.66667	0.0152681
DDX23_HUMAN	0	2.66667	0.0152681
LACTB_HUMAN	0	5.33333	0.0152681
LAMC1_HUMAN	2.66667	0	0.0152681
GRB2_HUMAN	0	2.66667	0.0152681
CE120_HUMAN	0	2.66667	0.0152681
HAKAI_HUMAN	0	2.66667	0.0152681
JIP4_HUMAN	1	28.6667	0.0154564
IF2B3_HUMAN	0	9.33333	0.0161803
RS18_HUMAN	0	10.3333	0.0162447
FXR1_HUMAN	0	15.6667	0.0163402
PDIP3_HUMAN	0	6.66667	0.0170536
LAP2A_HUMAN	0	6.66667	0.0170536
PABP4_HUMAN	0	19	0.0170953
RBMX_HUMAN	1.66667	22	0.0175337
U520_HUMAN	8	16.6667	0.0186932
MOV10_HUMAN	0.666667	9.33333	0.0186932
RS5_HUMAN	0	17.3333	0.0186932
SF3A1_HUMAN	0	11	0.0187433
E41L1_HUMAN	1	3.33333	0.0198039
HCDH_HUMAN	0	4.66667	0.0198039
LAR4B_HUMAN	0	2.33333	0.0198039
IF4E_HUMAN	0	2.33333	0.0198039
ZBT10_HUMAN	0	2.33333	0.0198039
XRCC5_HUMAN	0	4.66667	0.0198039
SPTB2_HUMAN	0	7	0.0198039
S31C1_HUMAN	2.33333	0	0.0198039
RGRF1_HUMAN	0	2.33333	0.0198039
DEN5A_HUMAN	0	2.33333	0.0198039
ODO2_HUMAN	0	4.66667	0.0198039
FRMD3_HUMAN	2.33333	0	0.0198039
RBM8A_HUMAN	0	2.33333	0.0198039
IFT46_HUMAN	0	2.33333	0.0198039
K154L_HUMAN	2.33333	0	0.0198039
AKAP6_HUMAN	0	4.66667	0.0198039
SBNO2_HUMAN	2.33333	0	0.0198039
SPEF2_HUMAN	2.33333	0	0.0198039
TCRG1_HUMAN	0	2.33333	0.0198039
NYAP1_HUMAN	0	2.33333	0.0198039
KIRR3_HUMAN	0	2.33333	0.0198039
HJURP_HUMAN	2.33333	0	0.0198039
HERC4_HUMAN	2.33333	0	0.0198039
ELP1_HUMAN	3	0.666667	0.0198039
ANR12_HUMAN	1	3.33333	0.0198039
TEN3_HUMAN	2.33333	7	0.0198039
ADCY8_HUMAN	1.66667	4	0.0198039
F117B_HUMAN	1.66667	4	0.0198039
LTN1_HUMAN	1.33333	3.66667	0.0198039
CE152_HUMAN	3.66667	1.33333	0.0198039
FXR2_HUMAN	0	12.3333	0.0198461
RRBP1_HUMAN	2.33333	14.6667	0.0198461
IF2P_HUMAN	0	8.33333	0.0201727
RIMB1_HUMAN	6.66667	2.66667	0.0202041
DAAM1_HUMAN	0.666667	4.66667	0.0202041
SMU1_HUMAN	0	4	0.0202041
E41L2_HUMAN	0	4	0.0202041
RTF1_HUMAN	0	4	0.0202041
ABC3G_HUMAN	0	4	0.0202041
ZEP3_HUMAN	1	5	0.0202041
PCNT_HUMAN	8.66667	12.6667	0.0202041
UBP10_HUMAN	0	9.66667	0.0218543
RMXL2_HUMAN	0	9.66667	0.0218543
CPSF1_HUMAN	2.33333	14.6667	0.021903
SRRT_HUMAN	0.666667	12.3333	0.0221022
DIDO1_HUMAN	5	9.33333	0.0228602
SRSF3_HUMAN	0	4.33333	0.0228602
ANR62_HUMAN	1	5.33333	0.0228602
MYH1_HUMAN	2.66667	7	0.0228602
HNRPF_HUMAN	0	5.66667	0.0233755
CNOT1_HUMAN	0	5.66667	0.0233755
DYH6_HUMAN	1.33333	7	0.0233755
PLEC_HUMAN	8.33333	16	0.0237044
HSP7C_HUMAN	9.33333	25.3333	0.0238578
CLH1_HUMAN	0	7.33333	0.0258236
MYH10_HUMAN	1.33333	6.66667	0.026271
K2C5_HUMAN	31.3333	20.6667	0.026271
RLA0_HUMAN	0	6	0.0266715
RLA0L_HUMAN	0	6	0.0266715
FSIP2_HUMAN	10.6667	16.6667	0.0266715
HSP76_HUMAN	3.66667	12.3333	0.0269745
DHX30_HUMAN	0.666667	16.3333	0.0277712
HNRPK_HUMAN	0	10	0.0287141
SK2L2_HUMAN	0	8.33333	0.0290805
HORN_HUMAN	12.6667	4.33333	0.0290805
RS3_HUMAN	0	26	0.0296886
HELZ2_HUMAN	3.66667	10.3333	0.0309968
ASCC3_HUMAN	0	42	0.0309986
CNNM3_HUMAN	3.66667	0	0.031504
E2AK4_HUMAN	0	3.66667	0.031504
LIPA1_HUMAN	0	3.66667	0.031504
FRYL_HUMAN	2	5.66667	0.031504
OBSL1_HUMAN	3.66667	0	0.031504
PTBP2_HUMAN	0	3.66667	0.031504
AP3D1_HUMAN	0	3.66667	0.031504
KIF11_HUMAN	3	15.6667	0.0322985
PRC2B_HUMAN	6.33333	41.3333	0.0328638
ARGL1_HUMAN	0	4.66667	0.0339082
K1C26_HUMAN	5.33333	0.666667	0.0339082
TNC18_HUMAN	4.33333	13.6667	0.0339082
ZO2_HUMAN	1.66667	14	0.0339788
RS16_HUMAN	0	6.33333	0.0341757
NUMA1_HUMAN	3.33333	6.33333	0.0350987
CLH2_HUMAN	1	7	0.0350987
VIR_HUMAN	0.666667	6.66667	0.0350987
CP096_HUMAN	0	3	0.0350987
PRG4_HUMAN	3	0	0.0350987
SMTN_HUMAN	4	7	0.0350987
HV373_HUMAN	3	0	0.0350987
PTPRN_HUMAN	0	3	0.0350987
MTMR5_HUMAN	0.666667	3.66667	0.0350987
RHG17_HUMAN	0	3	0.0350987
UBP47_HUMAN	0.666667	3.66667	0.0350987
MORC2_HUMAN	3	0	0.0350987
CE128_HUMAN	1.66667	4.66667	0.0350987
CO6A6_HUMAN	4	1	0.0350987
GRAP2_HUMAN	0	3	0.0350987
ROS1_HUMAN	0	3	0.0350987
HNRPC_HUMAN	4	11.3333	0.0370862
LMNB1_HUMAN	6.33333	11.3333	0.0377496
MAP1S_HUMAN	2	3.66667	0.0377496
RL11_HUMAN	0	1.66667	0.0377496
RPB1_HUMAN	0	3.33333	0.0377496
BBS4_HUMAN	0.416667	0	0.0377496
MTDC_HUMAN	0	1.66667	0.0377496
SEC13_HUMAN	0	1.66667	0.0377496
MEX3C_HUMAN	0	1.66667	0.0377496
ELAV1_HUMAN	0.333333	5.33333	0.0377496
SRSF4_HUMAN	0	5	0.0377496
HSP72_HUMAN	3	16.3333	0.0377496
TGM3_HUMAN	0.666667	2.33333	0.0377496
JIP3_HUMAN	3.66667	10.3333	0.0377496
HNRPU_HUMAN	0	11.6667	0.0377496
BCS1_HUMAN	0	5	0.0377496
FHOD1_HUMAN	1.33333	4.66667	0.0377496
TRY3_HUMAN	5.66667	1.33333	0.0390123
ATS17_HUMAN	0	4.33333	0.0390123
KCNH1_HUMAN	0	4.33333	0.0390123
GEMI5_HUMAN	0	4.33333	0.0390123
SPTN2_HUMAN	3	7.33333	0.0390123
EPIPL_HUMAN	4.66667	9	0.0390123
K0556_HUMAN	0.666667	5	0.0390123
PCDH8_HUMAN	0.666667	5	0.0390123
SAFB1_HUMAN	1	14	0.0390123
FA83B_HUMAN	0.666667	5	0.0390123
SAFB2_HUMAN	0.666667	10.3333	0.0412896
TRIP4_HUMAN	0	5.66667	0.0421585
CF132_HUMAN	0	5.66667	0.0421585
NPM_HUMAN	0.666667	6.33333	0.0421585
KI20B_HUMAN	3	8.66667	0.0421585
CHAP1_HUMAN	0	8.66667	0.0429268
MAP1A_HUMAN	1.33333	10	0.0429268
ERAP1_HUMAN	0	6.66667	0.044363
SRSF9_HUMAN	0	6.66667	0.044363
DNHD1_HUMAN	2.33333	9	0.044363
DDX6_HUMAN	1	8	0.0444669
WDR33_HUMAN	0	7	0.0444669
K22O_HUMAN	18.3333	11.3333	0.0444669
TAOK2_HUMAN	1	6.33333	0.0472139
MTCL1_HUMAN	2	7.33333	0.0472139
PAIRB_HUMAN	0	6.33333	0.0488103
RS13_HUMAN	0	7.66667	0.049067
RTCB_HUMAN	0	12.3333	0.0494053
SRSF1_HUMAN	0	10	0.0494136
HNRC3_HUMAN	3	8	0.0494136
HNRC4_HUMAN	3	8	0.0494136
FLNC_HUMAN	3.33333	8.33333	0.0494136
TOP1_HUMAN	0	3.66667	0.0532707	#DIV/0!
RL24_HUMAN	0	3.66667	0.0532707	#DIV/0!
ANKR6_HUMAN	0	3.66667	0.0532707	#DIV/0!
ZN236_HUMAN	0	3.66667	0.0532707	#DIV/0!
RAD54_HUMAN	0	3.66667	0.0532707	#DIV/0!
RNF17_HUMAN	0	3.66667	0.0532707	#DIV/0!
NEST_HUMAN	0	3.66667	0.0532707	#DIV/0!
C2D1A_HUMAN	1	4.66667	0.0532707	4.66667
RL13A_HUMAN	0	3.66667	0.0532707	#DIV/0!
CING_HUMAN	2.66667	6.33333	0.0532707	2.375
BAZ1B_HUMAN	3.66667	0	0.0532707	0
CO4A_HUMAN	0	3.66667	0.0532707	#DIV/0!
GTPB6_HUMAN	0	3.66667	0.0532707	#DIV/0!
PDE3A_HUMAN	3.66667	0	0.0532707	0
SLTM_HUMAN	0	13	0.0560525	#DIV/0!
ASPM_HUMAN	5.66667	7	0.057191	1.23529
RN213_HUMAN	7.33333	11.3333	0.057191	1.54545
RFC4_HUMAN	0	2.66667	0.057191	#DIV/0!
RS15A_HUMAN	0	5.33333	0.057191	#DIV/0!
BRE1B_HUMAN	0	4	0.057191	#DIV/0!
KPB2_HUMAN	0.666667	4.66667	0.057191	7
SF3B4_HUMAN	0	1.33333	0.057191	#DIV/0!
CK095_HUMAN	2.66667	4	0.057191	1.5
RUVB2_HUMAN	0	1.33333	0.057191	#DIV/0!
PARP4_HUMAN	1	3.66667	0.057191	3.66667
U2AF1_HUMAN	0	2.66667	0.057191	#DIV/0!
MED14_HUMAN	2.66667	0	0.057191	0
PI4KA_HUMAN	2.66667	0	0.057191	0
PRDM2_HUMAN	3.33333	0.666667	0.057191	0.2
GCP2_HUMAN	0.666667	3.33333	0.057191	5
ELYS_HUMAN	2.33333	3.66667	0.057191	1.57143
ZN598_HUMAN	1	7	0.0591249	7
COCA1_HUMAN	4	10	0.0591249	2.5
SCAFB_HUMAN	1.33333	7	0.0598979	5.25
RL10A_HUMAN	0	3.33333	0.0634142	#DIV/0!
TIAM2_HUMAN	1.33333	4.66667	0.0634142	3.5
MYO15_HUMAN	5.66667	9	0.0634142	1.58824
STIL_HUMAN	3.33333	0	0.0634142	0
ADCY3_HUMAN	3.33333	0	0.0634142	0
CE295_HUMAN	1	4.33333	0.0634142	4.33333
BPIB1_HUMAN	0.333333	3.66667	0.0634142	11
CCD57_HUMAN	0	3.33333	0.0634142	#DIV/0!
PK3CD_HUMAN	3.33333	0	0.0634142	0
PRC2C_HUMAN	3.33333	59.6667	0.0646982	17.9
XRCC6_HUMAN	2.66667	8	0.0668611	3
KIF1B_HUMAN	1.66667	7	0.0668611	4.2
K1C14_HUMAN	22	16.6667	0.0668611	0.757576
U5S1_HUMAN	0	8.66667	0.0690507	#DIV/0!
STAB1_HUMAN	1.33333	5.66667	0.0690507	4.25
HNRL2_HUMAN	0	4.33333	0.0690507	#DIV/0!
TPPC8_HUMAN	0.666667	5	0.0690507	7.5
TDRD3_HUMAN	0	6.66667	0.0695158	#DIV/0!
LARP1_HUMAN	0.333333	13	0.069566	39
PARP1_HUMAN	0	8.33333	0.07024	#DIV/0!
TR150_HUMAN	1.33333	9	0.0725505	6.75
IGSF3_HUMAN	0.666667	3	0.0728274	4.5
SPD2A_HUMAN	1	3.33333	0.0728274	3.33333
H2AX_HUMAN	0	2.33333	0.0728274	#DIV/0!
RL40_HUMAN	2.33333	0	0.0728274	0
UBB_HUMAN	2.33333	0	0.0728274	0
UBC_HUMAN	2.33333	0	0.0728274	0
MCTP2_HUMAN	0.666667	3	0.0728274	4.5
TLN2_HUMAN	4.66667	7	0.0728274	1.5
PCD17_HUMAN	1.33333	3.66667	0.0728274	2.75
K2C1_HUMAN	62	48.6667	0.0740145	0.784946
K2C78_HUMAN	11	9	0.0741799	0.818182
FRY_HUMAN	5	9	0.0741799	1.8
DDX10_HUMAN	0	6	0.0741799	#DIV/0!
GDE_HUMAN	3	1	0.0741799	0.333333
LPPRC_HUMAN	1.33333	7.33333	0.0741799	5.5
LAMA2_HUMAN	4	6	0.0741799	1.5
LRP4_HUMAN	0.666667	2.66667	0.0741799	4
CSTF3_HUMAN	0	2	0.0741799	#DIV/0!
RRP12_HUMAN	2.66667	4.66667	0.0741799	1.75
COIA1_HUMAN	3.33333	1.33333	0.0741799	0.4
CMTA1_HUMAN	0	4	0.0741799	#DIV/0!
KV108_HUMAN	3	1	0.0741799	0.333333
RL19_HUMAN	0	2	0.0741799	#DIV/0!
CE192_HUMAN	2.66667	0.666667	0.0741799	0.25
CASC3_HUMAN	0.333333	2.33333	0.0741799	7
PK1L2_HUMAN	1.33333	3.33333	0.0741799	2.5
KDM5B_HUMAN	1.66667	3.66667	0.0741799	2.2
SRRM2_HUMAN	5.33333	13.3333	0.0741799	2.5
HNRPM_HUMAN	5.66667	17.6667	0.0760114	3.11765
ALBU_BOVIN	85.6667	73.6667	0.0760114	0.859922
GRP78_HUMAN	4	13.6667	0.0769198	3.41667
LAR1B_HUMAN	0	4.33333	0.0830507	#DIV/0!
CNTP4_HUMAN	0	4.33333	0.0830507	#DIV/0!
TB182_HUMAN	0.666667	5	0.0830507	7.5
MACF1_HUMAN	15	19.3333	0.0830507	1.28889
FILA_HUMAN	6.66667	11.3333	0.0847914	1.7
HECD4_HUMAN	2	10	0.0863356	5
K2C75_HUMAN	15.3333	9	0.0890197	0.586957
SF3B1_HUMAN	1.33333	11.3333	0.0896543	8.5
DHX15_HUMAN	1	6.66667	0.0926071	6.66667
K2C6B_HUMAN	23.3333	16	0.0927353	0.685714
RYR2_HUMAN	8	11.6667	0.0927353	1.45833
PRP19_HUMAN	0.333333	4	0.0927353	12
PK1L3_HUMAN	0	3.66667	0.0927353	#DIV/0!
PHF3_HUMAN	1.66667	5.33333	0.0927353	3.2
WDR90_HUMAN	0.666667	4.33333	0.0927353	6.5
DDX3Y_HUMAN	4.66667	17	0.0932353	3.64286
K2C6C_HUMAN	24.3333	16.3333	0.0941784	0.671233
HS105_HUMAN	0.666667	6	0.0941784	9
THOC2_HUMAN	0	2.66667	0.0941784	#DIV/0!
VP13D_HUMAN	5	7.66667	0.0941784	1.53333
RIF1_HUMAN	0.666667	3.33333	0.0941784	5
NCKP5_HUMAN	4	1.33333	0.0941784	0.333333
MD13L_HUMAN	1.33333	4	0.0941784	3
CO4A3_HUMAN	0	2.66667	0.0941784	#DIV/0!
MYPT1_HUMAN	0.666667	3.33333	0.0941784	5
PLCH1_HUMAN	2.33333	5	0.0941784	2.14286
SPAT5_HUMAN	0.666667	3.33333	0.0941784	5
MYH7_HUMAN	5	2.33333	0.0941784	0.466667
DHX37_HUMAN	0.666667	3.33333	0.0941784	5
UN45A_HUMAN	1.66667	4.33333	0.0941784	2.6
MYOME_HUMAN	5.33333	8.33333	0.095466	1.5625
YTHD2_HUMAN	0	3	0.095466	#DIV/0!
CFA47_HUMAN	6.33333	3.33333	0.095466	0.526316
1433G_HUMAN	0	3	0.095466	#DIV/0!
RPN1_HUMAN	0	3	0.095466	#DIV/0!
DYH3_HUMAN	4	10	0.095466	2.5
CO7A1_HUMAN	7.66667	10.6667	0.095466	1.3913
NFX1_HUMAN	3	0	0.095466	0
NCOA7_HUMAN	0.666667	3.66667	0.095466	5.5
K2C1B_HUMAN	14.6667	10.3333	0.0964375	0.704545
KEAP1_HUMAN	0	4.33333	0.0964375	#DIV/0!
XRN2_HUMAN	0	4.33333	0.0964375	#DIV/0!
MAGI1_HUMAN	1	5.33333	0.0964375	5.33333
AIFM1_HUMAN	4.66667	9.66667	0.101973	2.07143
LMNA_HUMAN	1	7	0.102242	7
RASL3_HUMAN	0	6	0.102242	#DIV/0!
TBA4A_HUMAN	1.66667	7	0.102765	4.2
F120A_HUMAN	1	6.33333	0.102765	6.33333
RS27A_HUMAN	2.33333	7.66667	0.102765	3.28571
HTR5B_HUMAN	1	6.66667	0.107731	6.66667
K1C16_HUMAN	17	13.6667	0.109129	0.803922
PGBM_HUMAN	7	3.66667	0.109129	0.52381
MUC5A_HUMAN	1.66667	5	0.109129	3
HIP1_HUMAN	1.33333	4.66667	0.109129	3.5
DYH14_HUMAN	3.33333	10	0.109129	3
ARG28_HUMAN	0.666667	4	0.109129	6
DMXL2_HUMAN	6	2.66667	0.109129	0.444444
KDM3B_HUMAN	1	4.33333	0.109129	4.33333
DHX29_HUMAN	4	12.6667	0.112375	3.16667
ZCH18_HUMAN	2.66667	9	0.113156	3.375
RL9_HUMAN	0	2.33333	0.118083	#DIV/0!
MRP9_HUMAN	0.666667	3	0.118083	4.5
CE104_HUMAN	3	0.666667	0.118083	0.222222
ATS19_HUMAN	3.33333	1	0.118083	0.3
TDR15_HUMAN	0.666667	5.33333	0.118083	8
LARP4_HUMAN	0.666667	3	0.118083	4.5
RMXL3_HUMAN	0.666667	5.33333	0.118083	8
TP53B_HUMAN	6	3.66667	0.118083	0.611111
FRPD3_HUMAN	2.33333	4.66667	0.118083	2
ZFHX3_HUMAN	3	5.33333	0.118083	1.77778
CENPE_HUMAN	2.33333	8.66667	0.118896	3.71429
RB12B_HUMAN	0	5.33333	0.119229	#DIV/0!
K2C79_HUMAN	14.6667	10.6667	0.120117	0.727273
ITSN2_HUMAN	1	5	0.120117	5
SCRIB_HUMAN	2.33333	6.33333	0.120117	2.71429
BBX_HUMAN	5.33333	1.33333	0.120117	0.25
GRP75_HUMAN	6.66667	14.6667	0.120117	2.2
ACTB_HUMAN	2	8	0.12169	4
ACTG_HUMAN	2	8	0.12169	4
HERC1_HUMAN	8.66667	11.6667	0.12169	1.34615
SYNEM_HUMAN	1.33333	4.33333	0.12169	3.25
H1FOO_HUMAN	2	5	0.12169	2.5
AKA11_HUMAN	3	0	0.12169	0
YETS2_HUMAN	1.66667	4.66667	0.12169	2.8
K2C7_HUMAN	12.6667	9	0.127643	0.710526
RGPD5_HUMAN	5	1.33333	0.127643	0.266667
RL18_HUMAN	0	1.66667	0.129612	#DIV/0!
MYOM1_HUMAN	2.33333	5.66667	0.129612	2.42857
DX39B_HUMAN	0	5	0.129612	#DIV/0!
KCNH2_HUMAN	0	3.33333	0.129612	#DIV/0!
SHRM3_HUMAN	5	6.66667	0.129612	1.33333
TACC1_HUMAN	1.66667	3.33333	0.129612	2
DEN4B_HUMAN	1.66667	3.33333	0.129612	2
PRP8_HUMAN	0	12.3333	0.131513	#DIV/0!
CSMD1_HUMAN	1.33333	5.66667	0.133333	4.25
ARI4A_HUMAN	1.33333	5.66667	0.133333	4.25
ALBU_HUMAN	21.3333	5.66667	0.135392	0.265625
SC16A_HUMAN	2.66667	9	0.13547	3.375
HMCN2_HUMAN	7.33333	13	0.135841	1.77273
CDC5L_HUMAN	1	6	0.138273	6
THOC6_HUMAN	0	5	0.138273	#DIV/0!
USP9X_HUMAN	3	9	0.139927	3
TRIPC_HUMAN	3.66667	8	0.144663	2.18182
ROCK2_HUMAN	1	5	0.147197	5
SPT6H_HUMAN	1	5	0.147197	5
TOP3B_HUMAN	0.666667	5.33333	0.147987	8
ERIC3_HUMAN	2.66667	7.33333	0.147987	2.75
ZN783_HUMAN	0	3.33333	0.148743	#DIV/0!
CO2A1_HUMAN	2.33333	5.66667	0.148743	2.42857
ARHGH_HUMAN	1.66667	5	0.148743	3
GOGB1_HUMAN	4.33333	15	0.151406	3.46154
K2C8_HUMAN	16	10	0.151472	0.625
DDX46_HUMAN	3.33333	0.666667	0.156726	0.2
NUTM1_HUMAN	2.66667	5.33333	0.156726	2
SH3R3_HUMAN	0	2.66667	0.156726	#DIV/0!
MORC1_HUMAN	3.33333	0.666667	0.156726	0.2
ZC3HD_HUMAN	1	6.66667	0.161452	6.66667
TRIPB_HUMAN	2.66667	7.33333	0.166312	2.75
CELR2_HUMAN	5	1.33333	0.173189	0.266667
RBM14_HUMAN	3.33333	7	0.173189	2.1
PLCE1_HUMAN	1.66667	5.33333	0.173189	3.2
GFAP_HUMAN	8	2.66667	0.177049	0.333333
DHX36_HUMAN	3.33333	8.66667	0.177049	2.6
MGAP_HUMAN	4.66667	11.3333	0.17939	2.42857
ST5_HUMAN	4	4.66667	0.183503	1.16667
BRNP2_HUMAN	0.666667	1.33333	0.183503	2
LTBP3_HUMAN	3.33333	2.66667	0.183503	0.8
SUZ12_HUMAN	3.33333	2.66667	0.183503	0.8
RMXL1_HUMAN	0	12.6667	0.183503	#DIV/0!
RACK1_HUMAN	0.666667	9.33333	0.183503	14
TBB5_HUMAN	5.33333	9.33333	0.183503	1.75
SRSF6_HUMAN	0	3.33333	0.183503	#DIV/0!
K1C19_HUMAN	12.6667	10.6667	0.183503	0.842105
DX39A_HUMAN	0	2	0.183503	#DIV/0!
K1C27_HUMAN	5.66667	3.66667	0.183503	0.647059
SP16H_HUMAN	3.33333	0	0.183503	0
DCD_HUMAN	2.66667	0.666667	0.183503	0.25
RPC5_HUMAN	0	2	0.183503	#DIV/0!
KMT2C_HUMAN	7.66667	8.33333	0.183503	1.08696
ZHX2_HUMAN	0	7.33333	0.183503	#DIV/0!
RHG23_HUMAN	7	9	0.183503	1.28571
ANK2_HUMAN	6	10	0.183503	1.66667
ITPR3_HUMAN	3.33333	7.33333	0.183503	2.2
KCC2D_HUMAN	2	0	0.183503	0
SAC1_HUMAN	0	2	0.183503	#DIV/0!
IQGA3_HUMAN	0	3.33333	0.183503	#DIV/0!
KAD5_HUMAN	0	2	0.183503	#DIV/0!
PIEZ2_HUMAN	4.33333	5	0.183503	1.15385
CTND2_HUMAN	0.666667	2	0.183503	3
CI172_HUMAN	0	2	0.183503	#DIV/0!
FGD2_HUMAN	0	4.66667	0.183503	#DIV/0!
K1614_HUMAN	0.666667	2.66667	0.183503	4
CP17A_HUMAN	2	0	0.183503	0
SAMD1_HUMAN	0	2	0.183503	#DIV/0!
TF3C1_HUMAN	3.33333	6.66667	0.183503	2
HNRPL_HUMAN	0.666667	2	0.183503	3
RAI1_HUMAN	0	2	0.183503	#DIV/0!
ZN316_HUMAN	0	2	0.183503	#DIV/0!
C144C_HUMAN	0	2	0.183503	#DIV/0!
DDC_HUMAN	0	2	0.183503	#DIV/0!
DNJC3_HUMAN	0	2	0.183503	#DIV/0!
FA13B_HUMAN	0	2	0.183503	#DIV/0!
H13_HUMAN	0	2	0.183503	#DIV/0!
MBD6_HUMAN	0	2	0.183503	#DIV/0!
MYH9_HUMAN	3	9	0.183503	3
BICD1_HUMAN	0	2	0.183503	#DIV/0!
KCC2A_HUMAN	0.5	0	0.183503	0
EXO1_HUMAN	2	0.666667	0.183503	0.333333
ATRN_HUMAN	2	0.666667	0.183503	0.333333
ZEB1_HUMAN	0.666667	2	0.183503	3
MRO2B_HUMAN	1.33333	3.33333	0.183503	2.5
FAT1_HUMAN	4.33333	6.33333	0.183503	1.46154
TAF1L_HUMAN	0	2	0.183503	#DIV/0!
THYG_HUMAN	0.666667	2.66667	0.183503	4
TTBK1_HUMAN	2	0	0.183503	0
FGD5_HUMAN	1.33333	6	0.183503	4.5
MYH14_HUMAN	3	6.33333	0.183503	2.11111
AT2C1_HUMAN	0	2	0.183503	#DIV/0!
BAIP2_HUMAN	0	2	0.183503	#DIV/0!
RFX2_HUMAN	2	0	0.183503	0
OPA1_HUMAN	0.666667	2	0.183503	3
NCLN_HUMAN	2	0	0.183503	0
PTPRG_HUMAN	0.666667	2	0.183503	3
KRBA1_HUMAN	1	2.33333	0.183503	2.33333
THIO_HUMAN	2	0	0.183503	0
PLB1_HUMAN	2	0	0.183503	0
PHAR1_HUMAN	0	2	0.183503	#DIV/0!
FLRT3_HUMAN	2	0	0.183503	0
PLAG1_HUMAN	0.5	0	0.183503	0
GA2L1_HUMAN	0	2	0.183503	#DIV/0!
TTL11_HUMAN	0.333333	1.66667	0.183503	5
ICE2_HUMAN	0	2	0.183503	#DIV/0!
C1TC_HUMAN	0	2	0.183503	#DIV/0!
MGAL_HUMAN	2	0	0.183503	0
IQCB1_HUMAN	2	0	0.183503	0
NLRX1_HUMAN	0	3.33333	0.183503	#DIV/0!
PKHG6_HUMAN	0	2	0.183503	#DIV/0!
RPGF2_HUMAN	1.33333	2.66667	0.183503	2
DIP2C_HUMAN	2	0.666667	0.183503	0.333333
AXIN1_HUMAN	2	0	0.183503	0
ESF1_HUMAN	0	2	0.183503	#DIV/0!
CSKI2_HUMAN	0	2	0.183503	#DIV/0!
PREX1_HUMAN	0	2	0.183503	#DIV/0!
PK3CB_HUMAN	2	0	0.183503	0
ABCF3_HUMAN	0	2	0.183503	#DIV/0!
CND3_HUMAN	0.666667	2	0.183503	3
EXOC4_HUMAN	0	2	0.183503	#DIV/0!
KS6A3_HUMAN	0.5	0	0.183503	0
DJC11_HUMAN	0	2	0.183503	#DIV/0!
GT2D1_HUMAN	2	0	0.183503	0
MCRS1_HUMAN	0	2	0.183503	#DIV/0!
STAB2_HUMAN	0	2	0.183503	#DIV/0!
PRIC2_HUMAN	0.666667	2.66667	0.183503	4
CKAP4_HUMAN	0	2	0.183503	#DIV/0!
BRSK1_HUMAN	0	2	0.183503	#DIV/0!
DDX42_HUMAN	0	2	0.183503	#DIV/0!
SNAG_HUMAN	0	2	0.183503	#DIV/0!
MYO7B_HUMAN	3	5	0.183503	1.66667
GCFC2_HUMAN	0	2	0.183503	#DIV/0!
SND1_HUMAN	1	3	0.183503	3
TRIM5_HUMAN	0	2	0.183503	#DIV/0!
MD1L1_HUMAN	2	0.666667	0.183503	0.333333
KCNQ5_HUMAN	0	4	0.183503	#DIV/0!
TRI17_HUMAN	0	2	0.183503	#DIV/0!
GRIN1_HUMAN	4	6	0.183503	1.5
LRCC1_HUMAN	0	2	0.183503	#DIV/0!
KMT5B_HUMAN	0	2	0.183503	#DIV/0!
CC157_HUMAN	0	2	0.183503	#DIV/0!
DZIP3_HUMAN	0.666667	2	0.183503	3
GCSP_HUMAN	0	2	0.183503	#DIV/0!
BMP1_HUMAN	0	2	0.183503	#DIV/0!
TIF1A_HUMAN	0.666667	2	0.183503	3
WAC2C_HUMAN	0	2	0.183503	#DIV/0!
ZN423_HUMAN	2	0	0.183503	0
RET3_HUMAN	0.666667	2	0.183503	3
ERBB3_HUMAN	0.333333	1.66667	0.183503	5
H4_HUMAN	4	3.33333	0.183503	0.833333
RS26_HUMAN	0	0.666667	0.183503	#DIV/0!
RL14_HUMAN	0	1.33333	0.183503	#DIV/0!
HS90B_HUMAN	3.33333	2	0.183503	0.6
RS26L_HUMAN	0	0.666667	0.183503	#DIV/0!
ROR1_HUMAN	0	2.66667	0.183503	#DIV/0!
ZBT7A_HUMAN	0.333333	0	0.183503	0
SRPK2_HUMAN	0	1.33333	0.183503	#DIV/0!
CATIN_HUMAN	1.33333	0	0.183503	0
KCNQ2_HUMAN	0	1.33333	0.183503	#DIV/0!
ULK2_HUMAN	0	1.33333	0.183503	#DIV/0!
F16P2_HUMAN	0	1.33333	0.183503	#DIV/0!
OTUD4_HUMAN	1.33333	0	0.183503	0
TNKS1_HUMAN	0	2.66667	0.183503	#DIV/0!
ZXDC_HUMAN	0	1.33333	0.183503	#DIV/0!
FOXD3_HUMAN	0	1.33333	0.183503	#DIV/0!
UBA6_HUMAN	1.33333	0	0.183503	0
K1C23_HUMAN	5.33333	3.33333	0.183503	0.625
MEP50_HUMAN	0	0.666667	0.183503	#DIV/0!
DIAP2_HUMAN	0	1.33333	0.183503	#DIV/0!
IF2B2_HUMAN	0	2.66667	0.183503	#DIV/0!
NOVA1_HUMAN	0	1.33333	0.183503	#DIV/0!
PI3R6_HUMAN	0	1.33333	0.183503	#DIV/0!
RER1_HUMAN	0.166667	0	0.183503	0
PRR35_HUMAN	0	1.33333	0.183503	#DIV/0!
ITA4_HUMAN	0	1.33333	0.183503	#DIV/0!
TPBGL_HUMAN	0	1.33333	0.183503	#DIV/0!
WDR74_HUMAN	0	1.33333	0.183503	#DIV/0!
THSD1_HUMAN	0	1.33333	0.183503	#DIV/0!
FHOD3_HUMAN	0	1.33333	0.183503	#DIV/0!
PLCD4_HUMAN	0	1.33333	0.183503	#DIV/0!
ACAP2_HUMAN	0	1.33333	0.183503	#DIV/0!
DMAP1_HUMAN	0.333333	0	0.183503	0
MPP9_HUMAN	2.66667	0	0.183503	0
XPC_HUMAN	4.33333	3.66667	0.183503	0.846154
SRPK3_HUMAN	0	1.33333	0.183503	#DIV/0!
RBG1L_HUMAN	0	2.66667	0.183503	#DIV/0!
MK67I_HUMAN	0	0.666667	0.183503	#DIV/0!
MYPT2_HUMAN	1.33333	0	0.183503	0
RGS6_HUMAN	0	1.33333	0.183503	#DIV/0!
SEM4D_HUMAN	0	2.66667	0.183503	#DIV/0!
IFT81_HUMAN	0	1.33333	0.183503	#DIV/0!
F207A_HUMAN	0	1.33333	0.183503	#DIV/0!
GRK5_HUMAN	0	1.33333	0.183503	#DIV/0!
RON_HUMAN	0	1.33333	0.183503	#DIV/0!
NPIB4_HUMAN	0	1.33333	0.183503	#DIV/0!
CREB3_HUMAN	0	1.33333	0.183503	#DIV/0!
CALX_HUMAN	0	1.33333	0.183503	#DIV/0!
C2D4D_HUMAN	0	1.33333	0.183503	#DIV/0!
PCDB3_HUMAN	0	1.33333	0.183503	#DIV/0!
MROH7_HUMAN	0	2.66667	0.183503	#DIV/0!
AN36C_HUMAN	0	1.33333	0.183503	#DIV/0!
SOS1_HUMAN	1.33333	2	0.183503	1.5
TATD2_HUMAN	0	1.33333	0.183503	#DIV/0!
C2C4A_HUMAN	0	1.33333	0.183503	#DIV/0!
SL9B2_HUMAN	0	1.33333	0.183503	#DIV/0!
KPCD3_HUMAN	1.33333	0	0.183503	0
SIX3_HUMAN	0	1.33333	0.183503	#DIV/0!
A16L1_HUMAN	0	1.33333	0.183503	#DIV/0!
ITAM_HUMAN	0	1.33333	0.183503	#DIV/0!
RGPS1_HUMAN	0.333333	0	0.183503	0
SAHH3_HUMAN	0	1.33333	0.183503	#DIV/0!
CSPG4_HUMAN	3	4.33333	0.183503	1.44444
ADCY7_HUMAN	1.33333	0	0.183503	0
PKN3_HUMAN	0	1.33333	0.183503	#DIV/0!
HTRA2_HUMAN	0	1.33333	0.183503	#DIV/0!
THAP9_HUMAN	0	1.33333	0.183503	#DIV/0!
ATS7_HUMAN	1.33333	0	0.183503	0
SF3A2_HUMAN	0	0.666667	0.183503	#DIV/0!
CMTA2_HUMAN	1.33333	0	0.183503	0
AMHR2_HUMAN	0	1.33333	0.183503	#DIV/0!
S2538_HUMAN	1.33333	0	0.183503	0
FOG2_HUMAN	0	1.33333	0.183503	#DIV/0!
IGHG4_HUMAN	0	2.66667	0.183503	#DIV/0!
KCD19_HUMAN	1.33333	0	0.183503	0
TMPS9_HUMAN	1.33333	0	0.183503	0
OTU7B_HUMAN	0	1.33333	0.183503	#DIV/0!
PPIG_HUMAN	0	0.666667	0.183503	#DIV/0!
MET_HUMAN	0	1.33333	0.183503	#DIV/0!
T132C_HUMAN	0	1.33333	0.183503	#DIV/0!
SPF45_HUMAN	0	1.33333	0.183503	#DIV/0!
TRIM6_HUMAN	0	1.33333	0.183503	#DIV/0!
CELR1_HUMAN	2.33333	4.33333	0.183503	1.85714
AT2A3_HUMAN	0	1.33333	0.183503	#DIV/0!
SSH2_HUMAN	1.33333	0	0.183503	0
TPPC1_HUMAN	0.333333	0	0.183503	0
TEX11_HUMAN	1.33333	0	0.183503	0
RPAP1_HUMAN	1.33333	0	0.183503	0
CORO7_HUMAN	0	1.33333	0.183503	#DIV/0!
MMP27_HUMAN	0	1.33333	0.183503	#DIV/0!
DCC_HUMAN	0	2.66667	0.183503	#DIV/0!
KCNJ5_HUMAN	0	2.66667	0.183503	#DIV/0!
FMAS1_HUMAN	0	1.33333	0.183503	#DIV/0!
S35A2_HUMAN	1.33333	0	0.183503	0
CI066_HUMAN	0.333333	0	0.183503	0
ANGL6_HUMAN	0	2.66667	0.183503	#DIV/0!
STAU1_HUMAN	0	1.33333	0.183503	#DIV/0!
WSB2_HUMAN	1.33333	0	0.183503	0
EFGM_HUMAN	0.333333	0	0.183503	0
ZN711_HUMAN	0	1.33333	0.183503	#DIV/0!
AT11B_HUMAN	0	1.33333	0.183503	#DIV/0!
ACK1_HUMAN	0	1.33333	0.183503	#DIV/0!
CP26C_HUMAN	0	1.33333	0.183503	#DIV/0!
TOIP1_HUMAN	0	1.33333	0.183503	#DIV/0!
FA53C_HUMAN	0	1.33333	0.183503	#DIV/0!
MCTS1_HUMAN	0	1.33333	0.183503	#DIV/0!
PDZD4_HUMAN	0	2.66667	0.183503	#DIV/0!
NAGS_HUMAN	1.33333	0	0.183503	0
RBNS5_HUMAN	1.33333	0	0.183503	0
DDX4_HUMAN	0	1.33333	0.183503	#DIV/0!
TESK1_HUMAN	0	1.33333	0.183503	#DIV/0!
GEMI4_HUMAN	0.333333	0	0.183503	0
UNC5D_HUMAN	1.33333	0	0.183503	0
CARL3_HUMAN	1.33333	0	0.183503	0
SHAN3_HUMAN	0	2.66667	0.183503	#DIV/0!
UN45B_HUMAN	0	1.33333	0.183503	#DIV/0!
FRMD7_HUMAN	0	1.33333	0.183503	#DIV/0!
TNR4_HUMAN	0	1.33333	0.183503	#DIV/0!
KVD33_HUMAN	2.66667	0	0.183503	0
KV133_HUMAN	2.66667	0	0.183503	0
STAG1_HUMAN	1.33333	0	0.183503	0
EPHA3_HUMAN	0	1.33333	0.183503	#DIV/0!
MBD5_HUMAN	1.33333	0	0.183503	0
TRI66_HUMAN	0.333333	0	0.183503	0
RN112_HUMAN	0	1.33333	0.183503	#DIV/0!
ATL3_HUMAN	1.33333	0	0.183503	0
TTC16_HUMAN	1.33333	0	0.183503	0
UHMK1_HUMAN	0.333333	0	0.183503	0
NRDE2_HUMAN	1.33333	0	0.183503	0
T22D2_HUMAN	0	1.33333	0.183503	#DIV/0!
CB071_HUMAN	0	1.33333	0.183503	#DIV/0!
TCP4_HUMAN	0	1.33333	0.183503	#DIV/0!
TOR4A_HUMAN	0.333333	0	0.183503	0
CP135_HUMAN	0	2.66667	0.183503	#DIV/0!
FRK_HUMAN	0	1.33333	0.183503	#DIV/0!
FAKD3_HUMAN	0	1.33333	0.183503	#DIV/0!
SFXN1_HUMAN	0.666667	0	0.183503	0
ABTB2_HUMAN	0	1.33333	0.183503	#DIV/0!
NCOA1_HUMAN	2.66667	0	0.183503	0
GSCR2_HUMAN	0.333333	0	0.183503	0
S1PR5_HUMAN	0	1.33333	0.183503	#DIV/0!
SRRM3_HUMAN	0	1.33333	0.183503	#DIV/0!
TRAK2_HUMAN	0	2.66667	0.183503	#DIV/0!
RLF_HUMAN	1.33333	0	0.183503	0
TBL2_HUMAN	0	1.33333	0.183503	#DIV/0!
MGA_HUMAN	0.333333	0	0.183503	0
DAPK1_HUMAN	1.33333	0	0.183503	0
PAN2_HUMAN	0	1.33333	0.183503	#DIV/0!
NAA25_HUMAN	0.333333	0	0.183503	0
DNAI1_HUMAN	1.33333	0	0.183503	0
CTBL1_HUMAN	0	1.33333	0.183503	#DIV/0!
PI51C_HUMAN	1.33333	0	0.183503	0
AT2A1_HUMAN	0	1.33333	0.183503	#DIV/0!
GAS6_HUMAN	0	1.33333	0.183503	#DIV/0!
RBP1_HUMAN	0	1.33333	0.183503	#DIV/0!
MDGA2_HUMAN	0	1.33333	0.183503	#DIV/0!
PKCB1_HUMAN	0	1.33333	0.183503	#DIV/0!
ASH2L_HUMAN	0.333333	0	0.183503	0
ARSD_HUMAN	0	1.33333	0.183503	#DIV/0!
SAMD9_HUMAN	2.33333	1.66667	0.183503	0.714286
LMTK3_HUMAN	2.66667	2	0.183503	0.75
ABCA1_HUMAN	2.33333	3	0.183503	1.28571
Z518A_HUMAN	2.66667	3.33333	0.183503	1.25
PLAK_HUMAN	5.66667	0	0.184912	0
CROCC_HUMAN	2.66667	8.33333	0.184912	3.125
CO6A3_HUMAN	4.33333	9.33333	0.185312	2.15385
COMA1_HUMAN	2.66667	7.66667	0.185312	2.875
ATD3A_HUMAN	0	4.33333	0.185908	#DIV/0!
PR14L_HUMAN	0	4.33333	0.185908	#DIV/0!
RHG33_HUMAN	0	4.33333	0.185908	#DIV/0!
ATX2_HUMAN	2.66667	7	0.185908	2.625
K1671_HUMAN	1.33333	5	0.186857	3.75
KI26A_HUMAN	4.33333	8	0.186857	1.84615
MTUS2_HUMAN	0.666667	4.33333	0.186857	6.5
TMF1_HUMAN	0.666667	4.33333	0.186857	6.5
GP179_HUMAN	2.66667	6.33333	0.186857	2.375
GOGA4_HUMAN	5.33333	18.6667	0.187556	3.5
TACC2_HUMAN	3.66667	6.66667	0.188497	1.81818
HD_HUMAN	1.33333	13.3333	0.188497	10
DMBT1_HUMAN	0	3	0.188497	#DIV/0!
SRS12_HUMAN	0	3	0.188497	#DIV/0!
NU214_HUMAN	0	3	0.188497	#DIV/0!
MYH6_HUMAN	0	3	0.188497	#DIV/0!
GCC1_HUMAN	0	3	0.188497	#DIV/0!
TBB8_HUMAN	3	0	0.188497	0
INCE_HUMAN	0	3	0.188497	#DIV/0!
RPGF1_HUMAN	0.333333	3.33333	0.188497	10
UIF_HUMAN	0	3	0.188497	#DIV/0!
PININ_HUMAN	0	3	0.188497	#DIV/0!
NOTC3_HUMAN	2.33333	5.33333	0.188497	2.28571
HIP1R_HUMAN	1.66667	4.66667	0.188497	2.8
RGPD4_HUMAN	3	0	0.188497	0
ODO1_HUMAN	0.333333	3.33333	0.188497	10
CGNL1_HUMAN	0.666667	3.66667	0.188497	5.5
XPO2_HUMAN	0	3	0.188497	#DIV/0!
KIF15_HUMAN	0	3	0.188497	#DIV/0!
PHIP_HUMAN	3	6	0.188497	2
LAMA5_HUMAN	4	7	0.188497	1.75
NLRC4_HUMAN	0	3	0.188497	#DIV/0!
E41LA_HUMAN	0	3	0.188497	#DIV/0!
CP131_HUMAN	0.666667	3.66667	0.188497	5.5
DTX3L_HUMAN	0	3	0.188497	#DIV/0!
ZN407_HUMAN	3	0	0.188497	0
ILF2_HUMAN	0	2.33333	0.19171	#DIV/0!
RPGF6_HUMAN	0	2.33333	0.19171	#DIV/0!
PRDX4_HUMAN	0	2.33333	0.19171	#DIV/0!
ACACB_HUMAN	5	2.66667	0.19171	0.533333
DCAF1_HUMAN	0	2.33333	0.19171	#DIV/0!
TMPSD_HUMAN	0	2.33333	0.19171	#DIV/0!
TTC37_HUMAN	0	2.33333	0.19171	#DIV/0!
PCID2_HUMAN	2.33333	0	0.19171	0
DPYL1_HUMAN	0	2.33333	0.19171	#DIV/0!
CYTSA_HUMAN	0	2.33333	0.19171	#DIV/0!
MTAP2_HUMAN	2.33333	4.66667	0.19171	2
TOP2B_HUMAN	3.66667	1.33333	0.19171	0.363636
1433T_HUMAN	0	2.33333	0.19171	#DIV/0!
CC177_HUMAN	0	2.33333	0.19171	#DIV/0!
T2EB_HUMAN	0.583333	0	0.19171	0
TSH3_HUMAN	4.33333	2	0.19171	0.461538
CAR14_HUMAN	4	1.66667	0.19171	0.416667
WDR6_HUMAN	0	2.33333	0.19171	#DIV/0!
K1C18_HUMAN	1.66667	4	0.19171	2.4
MCM4_HUMAN	0	2.33333	0.19171	#DIV/0!
AFAD_HUMAN	0.666667	3	0.19171	4.5
YTDC2_HUMAN	0	2.33333	0.19171	#DIV/0!
GSK3A_HUMAN	2.33333	0	0.19171	0
CB016_HUMAN	0.666667	3	0.19171	4.5
DYTN_HUMAN	0	2.33333	0.19171	#DIV/0!
UBP6_HUMAN	2.33333	0	0.19171	0
TXLNG_HUMAN	0	2.33333	0.19171	#DIV/0!
ZFR_HUMAN	0	2.33333	0.19171	#DIV/0!
ECD_HUMAN	2.33333	0	0.19171	0
CNDD3_HUMAN	3.66667	1.33333	0.19171	0.363636
BAIP3_HUMAN	0	2.33333	0.19171	#DIV/0!
DHX32_HUMAN	0	2.33333	0.19171	#DIV/0!
MYCPP_HUMAN	2.33333	0	0.19171	0
BICRA_HUMAN	2.33333	0	0.19171	0
BRD3_HUMAN	2.33333	0	0.19171	0
ABCBA_HUMAN	0.666667	3	0.19171	4.5
DYH12_HUMAN	3.66667	6	0.19171	1.63636
SWAHA_HUMAN	0	2.33333	0.19171	#DIV/0!
NB5R4_HUMAN	0	2.33333	0.19171	#DIV/0!
CO9A3_HUMAN	0	2.33333	0.19171	#DIV/0!
PTC1_HUMAN	4	1.66667	0.19171	0.416667
UBA5_HUMAN	0	2.33333	0.19171	#DIV/0!
CAR11_HUMAN	0.666667	3	0.19171	4.5
SCML2_HUMAN	0	2.33333	0.19171	#DIV/0!
JPH3_HUMAN	0.666667	3	0.19171	4.5
RSBN1_HUMAN	0	2.33333	0.19171	#DIV/0!
PHLB2_HUMAN	0	2.33333	0.19171	#DIV/0!
NWD2_HUMAN	0	2.33333	0.19171	#DIV/0!
SRSF2_HUMAN	0	2.33333	0.19171	#DIV/0!
AGO1_HUMAN	0	2.33333	0.19171	#DIV/0!
DPOLB_HUMAN	0	2.33333	0.19171	#DIV/0!
PTN22_HUMAN	0	2.33333	0.19171	#DIV/0!
MAP10_HUMAN	2.33333	0	0.19171	0
EF2_HUMAN	3.66667	1.33333	0.19171	0.363636
RBY1F_HUMAN	0	2.33333	0.19171	#DIV/0!
RBY1A_HUMAN	0	2.33333	0.19171	#DIV/0!
DC122_HUMAN	0	2.33333	0.19171	#DIV/0!
RHG05_HUMAN	2	4.33333	0.19171	2.16667
PAB4L_HUMAN	0	4	0.194613	#DIV/0!
KRT84_HUMAN	10	6	0.194613	0.6
PLXD1_HUMAN	0	4	0.194613	#DIV/0!
DYH9_HUMAN	7.66667	11.6667	0.194613	1.52174
PCLO_HUMAN	5	11.3333	0.197819	2.26667
RL17_HUMAN	0	1.66667	0.199359	#DIV/0!
TRDN_HUMAN	0	1.66667	0.199359	#DIV/0!
ADIPL_HUMAN	0	1.66667	0.199359	#DIV/0!
PXDNL_HUMAN	0	3.33333	0.199359	#DIV/0!
CBPC2_HUMAN	0	1.66667	0.199359	#DIV/0!
FA12_HUMAN	0	1.66667	0.199359	#DIV/0!
PARP8_HUMAN	0	1.66667	0.199359	#DIV/0!
TLL2_HUMAN	0	1.66667	0.199359	#DIV/0!
L37A2_HUMAN	1.66667	0	0.199359	0
ZRAB3_HUMAN	0	1.66667	0.199359	#DIV/0!
DOCK3_HUMAN	0	1.66667	0.199359	#DIV/0!
UGGG2_HUMAN	0	1.66667	0.199359	#DIV/0!
RS17_HUMAN	0	1.66667	0.199359	#DIV/0!
PRR36_HUMAN	2.33333	0.666667	0.199359	0.285714
UN13D_HUMAN	0	3.33333	0.199359	#DIV/0!
CCAR1_HUMAN	0	1.66667	0.199359	#DIV/0!
ZXDA_HUMAN	0.416667	0	0.199359	0
TIAM1_HUMAN	1.66667	0	0.199359	0
RIPR2_HUMAN	0	1.66667	0.199359	#DIV/0!
LIPL_HUMAN	0	1.66667	0.199359	#DIV/0!
K1683_HUMAN	0	1.66667	0.199359	#DIV/0!
ZN609_HUMAN	2.33333	0.666667	0.199359	0.285714
CC020_HUMAN	0	1.66667	0.199359	#DIV/0!
CO6A2_HUMAN	0	1.66667	0.199359	#DIV/0!
SEM6D_HUMAN	1.66667	0	0.199359	0
PE2R4_HUMAN	0	1.66667	0.199359	#DIV/0!
ARHGI_HUMAN	0.416667	0	0.199359	0
UHRF1_HUMAN	0.416667	0	0.199359	0
MSH5_HUMAN	0	1.66667	0.199359	#DIV/0!
HAUS5_HUMAN	0	1.66667	0.199359	#DIV/0!
KCNF1_HUMAN	0	1.66667	0.199359	#DIV/0!
SOX30_HUMAN	1.66667	0	0.199359	0
PLCB2_HUMAN	2.33333	0.666667	0.199359	0.285714
R3HD1_HUMAN	0	3.33333	0.199359	#DIV/0!
LSR_HUMAN	1.66667	0	0.199359	0
ARHGG_HUMAN	0	1.66667	0.199359	#DIV/0!
F1711_HUMAN	0	1.66667	0.199359	#DIV/0!
BCAR1_HUMAN	0	1.66667	0.199359	#DIV/0!
TRI22_HUMAN	0	1.66667	0.199359	#DIV/0!
CC154_HUMAN	0	3.33333	0.199359	#DIV/0!
CNO11_HUMAN	0	1.66667	0.199359	#DIV/0!
GCP6_HUMAN	0	1.66667	0.199359	#DIV/0!
SI1L2_HUMAN	1.66667	0	0.199359	0
CDKL5_HUMAN	1.66667	0	0.199359	0
STPAP_HUMAN	0	1.66667	0.199359	#DIV/0!
GLI3_HUMAN	0	1.66667	0.199359	#DIV/0!
SLIK5_HUMAN	0	1.66667	0.199359	#DIV/0!
CD2AP_HUMAN	0	1.66667	0.199359	#DIV/0!
EMAL6_HUMAN	2.33333	0.666667	0.199359	0.285714
PRDM1_HUMAN	2.33333	0.666667	0.199359	0.285714
LZTS3_HUMAN	0	1.66667	0.199359	#DIV/0!
ANPRA_HUMAN	0	1.66667	0.199359	#DIV/0!
TRPC1_HUMAN	0	1.66667	0.199359	#DIV/0!
ANR28_HUMAN	0.666667	2.33333	0.199359	3.5
NEDD1_HUMAN	2.33333	0.666667	0.199359	0.285714
INT2_HUMAN	1.66667	0	0.199359	0
LYSC_HUMAN	0.666667	2.33333	0.199359	3.5
ATS15_HUMAN	0.666667	2.33333	0.199359	3.5
NU107_HUMAN	0	1.66667	0.199359	#DIV/0!
LEPR_HUMAN	0	1.66667	0.199359	#DIV/0!
CF010_HUMAN	0.666667	2.33333	0.199359	3.5
TOP1M_HUMAN	0	1.66667	0.199359	#DIV/0!
SIK3_HUMAN	0	1.66667	0.199359	#DIV/0!
DCST2_HUMAN	0	1.66667	0.199359	#DIV/0!
PTK6_HUMAN	0	1.66667	0.199359	#DIV/0!
PHAR3_HUMAN	0.666667	2.33333	0.199359	3.5
AGRB3_HUMAN	2.33333	0.666667	0.199359	0.285714
VIP2_HUMAN	0.666667	2.33333	0.199359	3.5
HDAC4_HUMAN	0	1.66667	0.199359	#DIV/0!
GNAI1_HUMAN	0	1.66667	0.199359	#DIV/0!
GNAI3_HUMAN	0	1.66667	0.199359	#DIV/0!
NETO1_HUMAN	0	1.66667	0.199359	#DIV/0!
ARP21_HUMAN	0	1.66667	0.199359	#DIV/0!
K0232_HUMAN	0	1.66667	0.199359	#DIV/0!
OSBP1_HUMAN	0	1.66667	0.199359	#DIV/0!
NU155_HUMAN	0.666667	2.33333	0.199359	3.5
GOGA1_HUMAN	0.666667	2.33333	0.199359	3.5
FMNL2_HUMAN	0.666667	2.33333	0.199359	3.5
RIM3B_HUMAN	0.666667	2.33333	0.199359	3.5
RIM3C_HUMAN	0.666667	2.33333	0.199359	3.5
TBC31_HUMAN	0.666667	2.33333	0.199359	3.5
SCAR3_HUMAN	0.666667	2.33333	0.199359	3.5
U3IP2_HUMAN	0.666667	2.33333	0.199359	3.5
S3TC1_HUMAN	0.666667	2.33333	0.199359	3.5
CTDP1_HUMAN	0.666667	2.33333	0.199359	3.5
ILF3_HUMAN	0	1.66667	0.199359	#DIV/0!
BMR1A_HUMAN	0	1.66667	0.199359	#DIV/0!
CLASR_HUMAN	1.66667	0	0.199359	0
PRRX2_HUMAN	0	1.66667	0.199359	#DIV/0!
EMAL5_HUMAN	0	1.66667	0.199359	#DIV/0!
PP1RA_HUMAN	0	1.66667	0.199359	#DIV/0!
UNC4_HUMAN	0	1.66667	0.199359	#DIV/0!
TBX18_HUMAN	0	1.66667	0.199359	#DIV/0!
GA2L2_HUMAN	0	1.66667	0.199359	#DIV/0!
ABCA8_HUMAN	0	1.66667	0.199359	#DIV/0!
MARK2_HUMAN	0	1.66667	0.199359	#DIV/0!
LORF2_HUMAN	1.66667	0	0.199359	0
SRS10_HUMAN	0	1.66667	0.199359	#DIV/0!
CAD24_HUMAN	0	1.66667	0.199359	#DIV/0!
H3C_HUMAN	1.66667	0	0.199359	0
SSUH2_HUMAN	0	1.66667	0.199359	#DIV/0!
G3P_HUMAN	2.33333	0.666667	0.199359	0.285714
ZN831_HUMAN	2	3.66667	0.199359	1.83333
BFSP1_HUMAN	2.66667	1	0.199359	0.375
TCPR1_HUMAN	0	1.66667	0.199359	#DIV/0!
VAX2_HUMAN	2.66667	1	0.199359	0.375
AASS_HUMAN	0	1.66667	0.199359	#DIV/0!
IRS2_HUMAN	1	2.66667	0.199359	2.66667
ADCY5_HUMAN	0	1.66667	0.199359	#DIV/0!
UBA1_HUMAN	0	1.66667	0.199359	#DIV/0!
ZN761_HUMAN	1.66667	0	0.199359	0
ITPR2_HUMAN	2.33333	4	0.199359	1.71429
CEP68_HUMAN	1.66667	0	0.199359	0
SCLT1_HUMAN	0	3.33333	0.199359	#DIV/0!
EMD_HUMAN	0	1.66667	0.199359	#DIV/0!
ANKH1_HUMAN	3.33333	1.66667	0.199359	0.5
ZN451_HUMAN	1.66667	0	0.199359	0
NU160_HUMAN	0	1.66667	0.199359	#DIV/0!
CCD30_HUMAN	1.66667	0	0.199359	0
SUSD1_HUMAN	0	1.66667	0.199359	#DIV/0!
TTLL5_HUMAN	1.66667	0	0.199359	0
CHD1L_HUMAN	1.66667	3.33333	0.199359	2
SNX27_HUMAN	0	1.66667	0.199359	#DIV/0!
SRBD1_HUMAN	0	1.66667	0.199359	#DIV/0!
NOP58_HUMAN	0	1.66667	0.199359	#DIV/0!
NEMF_HUMAN	1.66667	0	0.199359	0
KPSH1_HUMAN	0	1.66667	0.199359	#DIV/0!
RN219_HUMAN	0	1.66667	0.199359	#DIV/0!
APBB1_HUMAN	0	1.66667	0.199359	#DIV/0!
P66A_HUMAN	1.66667	0	0.199359	0
CDHR3_HUMAN	0.416667	0	0.199359	0
SRGP2_HUMAN	1.66667	0	0.199359	0
HSP74_HUMAN	1	2.66667	0.199359	2.66667
JIP2_HUMAN	1.66667	0	0.199359	0
PLXC1_HUMAN	0	1.66667	0.199359	#DIV/0!
MRP7_HUMAN	0	1.66667	0.199359	#DIV/0!
PRDX2_HUMAN	0	1.66667	0.199359	#DIV/0!
CAMP2_HUMAN	2.66667	1	0.199359	0.375
PPHLN_HUMAN	1.66667	0	0.199359	0
UBE2O_HUMAN	1.66667	0	0.199359	0
ENPP3_HUMAN	0	1.66667	0.199359	#DIV/0!
ZN473_HUMAN	0	1.66667	0.199359	#DIV/0!
MDC1_HUMAN	2.66667	1	0.199359	0.375
B3A4_HUMAN	0.333333	2	0.199359	6
ADRO_HUMAN	0	1.66667	0.199359	#DIV/0!
ANR52_HUMAN	1.66667	0	0.199359	0
BTBD2_HUMAN	1.66667	0	0.199359	0
ESYT2_HUMAN	1.66667	0	0.199359	0
DNLI3_HUMAN	1	4.33333	0.199359	4.33333
CE126_HUMAN	0	3.33333	0.199359	#DIV/0!
FXL22_HUMAN	0.416667	0	0.199359	0
PH4H_HUMAN	0	1.66667	0.199359	#DIV/0!
TCPG_HUMAN	0	1.66667	0.199359	#DIV/0!
SALL1_HUMAN	1.66667	0	0.199359	0
ZN148_HUMAN	0	1.66667	0.199359	#DIV/0!
KRT35_HUMAN	0	3.33333	0.199359	#DIV/0!
CS044_HUMAN	2	0.333333	0.199359	0.166667
OLA1_HUMAN	0.416667	0	0.199359	0
ZN521_HUMAN	1.66667	0	0.199359	0
DHX8_HUMAN	0	1.66667	0.199359	#DIV/0!
TERT_HUMAN	1.66667	0	0.199359	0
WDR64_HUMAN	0	1.66667	0.199359	#DIV/0!
HLTF_HUMAN	0	3.33333	0.199359	#DIV/0!
SRRM4_HUMAN	1.66667	0	0.199359	0
RGAP1_HUMAN	0	1.66667	0.199359	#DIV/0!
MCPH1_HUMAN	1.66667	0	0.199359	0
CA228_HUMAN	0.416667	0	0.199359	0
NSD3_HUMAN	1.66667	0	0.199359	0
Z286B_HUMAN	0	1.66667	0.199359	#DIV/0!
CO4A4_HUMAN	1.66667	0	0.199359	0
DDX27_HUMAN	0	1.66667	0.199359	#DIV/0!
BTBDI_HUMAN	0	1.66667	0.199359	#DIV/0!
CHSS1_HUMAN	0	1.66667	0.199359	#DIV/0!
PCDA3_HUMAN	0	1.66667	0.199359	#DIV/0!
ZN767_HUMAN	0	1.66667	0.199359	#DIV/0!
DGC14_HUMAN	1.66667	0	0.199359	0
SNUT1_HUMAN	1.66667	0	0.199359	0
BRAT1_HUMAN	1.66667	0	0.199359	0
VPS36_HUMAN	1.66667	0	0.199359	0
IPO11_HUMAN	0.416667	0	0.199359	0
CAC1D_HUMAN	1.66667	0	0.199359	0
NCF1C_HUMAN	0	1.66667	0.199359	#DIV/0!
TPC11_HUMAN	0.416667	0	0.199359	0
GALT6_HUMAN	0	1.66667	0.199359	#DIV/0!
PTHD1_HUMAN	0	1.66667	0.199359	#DIV/0!
TPX2_HUMAN	1.66667	0	0.199359	0
MTSSL_HUMAN	0	1.66667	0.199359	#DIV/0!
CSK22_HUMAN	0	1.66667	0.199359	#DIV/0!
IQUB_HUMAN	0	1.66667	0.199359	#DIV/0!
KHNYN_HUMAN	0	1.66667	0.199359	#DIV/0!
ZN503_HUMAN	0	1.66667	0.199359	#DIV/0!
ITA5_HUMAN	0	1.66667	0.199359	#DIV/0!
PAXB1_HUMAN	0	1.66667	0.199359	#DIV/0!
F117A_HUMAN	0	1.66667	0.199359	#DIV/0!
PALLD_HUMAN	1.66667	0	0.199359	0
ACSL5_HUMAN	0	1.66667	0.199359	#DIV/0!
PMYT1_HUMAN	0	1.66667	0.199359	#DIV/0!
VIP1_HUMAN	1	2.66667	0.199359	2.66667
KCNG3_HUMAN	0	1.66667	0.199359	#DIV/0!
AAKG2_HUMAN	1.66667	0	0.199359	0
CERK1_HUMAN	0	1.66667	0.199359	#DIV/0!
SMAD6_HUMAN	1.66667	0	0.199359	0
MK07_HUMAN	0	1.66667	0.199359	#DIV/0!
CNTRL_HUMAN	3.33333	5	0.199359	1.5
TBB3_HUMAN	3	4.66667	0.199359	1.55556
MINT_HUMAN	5.66667	10	0.204413	1.76471
TRY2_HUMAN	5.66667	1.33333	0.204413	0.235294
YLPM1_HUMAN	0	4.33333	0.204413	#DIV/0!
ALS2_HUMAN	0	4.33333	0.204413	#DIV/0!
NEBU_HUMAN	4	6.66667	0.207882	1.66667
CCDC7_HUMAN	1.33333	4	0.207882	3
ENPL_HUMAN	3.33333	0.666667	0.207882	0.2
MED23_HUMAN	0.666667	3.33333	0.207882	5
THOC4_HUMAN	0	2.66667	0.207882	#DIV/0!
KHDR1_HUMAN	0	2.66667	0.207882	#DIV/0!
WDR44_HUMAN	0	2.66667	0.207882	#DIV/0!
MED1_HUMAN	2.66667	0	0.207882	0
SCN8A_HUMAN	0	2.66667	0.207882	#DIV/0!
RBCC1_HUMAN	2	4.66667	0.207882	2.33333
THMS1_HUMAN	0	2.66667	0.207882	#DIV/0!
REXO5_HUMAN	0	2.66667	0.207882	#DIV/0!
MUC4_HUMAN	2.66667	0	0.207882	0
VCIP1_HUMAN	2.66667	0	0.207882	0
PNISR_HUMAN	2.66667	0	0.207882	0
BDP1_HUMAN	4.66667	7.33333	0.207882	1.57143
SLK_HUMAN	0	2.66667	0.207882	#DIV/0!
ZN746_HUMAN	0	2.66667	0.207882	#DIV/0!
ACTC_HUMAN	0	5.33333	0.207882	#DIV/0!
ACTS_HUMAN	0	5.33333	0.207882	#DIV/0!
PRP16_HUMAN	0	2.66667	0.207882	#DIV/0!
HS74L_HUMAN	0	2.66667	0.207882	#DIV/0!
RIPR1_HUMAN	0	2.66667	0.207882	#DIV/0!
UBE3C_HUMAN	1	4.66667	0.212274	4.66667
CR1_HUMAN	3.66667	0	0.212274	0
CN166_HUMAN	0	3.66667	0.212274	#DIV/0!
PRGC2_HUMAN	0	3.66667	0.212274	#DIV/0!
SPS2L_HUMAN	0	3.66667	0.212274	#DIV/0!
K1C9_HUMAN	31	24.3333	0.214326	0.784946
KIF14_HUMAN	2.33333	5.66667	0.214326	2.42857
NACAM_HUMAN	2.66667	6	0.214326	2.25
DDX41_HUMAN	6.66667	4.33333	0.222222	0.65
IF2B_HUMAN	0	2.33333	0.222222	#DIV/0!
ABCAC_HUMAN	2	4.33333	0.222222	2.16667
KIF7_HUMAN	6.33333	1.66667	0.222222	0.263158
RC3H2_HUMAN	1.33333	3.66667	0.222222	2.75
SRRM5_HUMAN	2.33333	3.33333	0.225403	1.42857
RUSC2_HUMAN	3.66667	4.66667	0.225403	1.27273
ABCF1_HUMAN	1	3	0.225403	3
CPSF3_HUMAN	0	1	0.225403	#DIV/0!
RL23A_HUMAN	0	2	0.225403	#DIV/0!
EST1A_HUMAN	0	4	0.225403	#DIV/0!
DYST_HUMAN	15	21	0.225403	1.4
CO5A1_HUMAN	2	3	0.225403	1.5
SF3A3_HUMAN	0	1	0.225403	#DIV/0!
RL26L_HUMAN	0	1	0.225403	#DIV/0!
SFPQ_HUMAN	0	3	0.225403	#DIV/0!
SVEP1_HUMAN	2	4	0.225403	2
DLG5_HUMAN	5	8	0.225403	1.6
TOP3A_HUMAN	0.666667	2.66667	0.225403	4
STAR9_HUMAN	6.33333	9.33333	0.225403	1.47368
1433Z_HUMAN	0	2	0.225403	#DIV/0!
PUF60_HUMAN	0	1	0.225403	#DIV/0!
ABL1_HUMAN	0	2	0.225403	#DIV/0!
CCD81_HUMAN	0	2	0.225403	#DIV/0!
RL12_HUMAN	0	1	0.225403	#DIV/0!
ATS14_HUMAN	0	2	0.225403	#DIV/0!
RS10_HUMAN	0	1	0.225403	#DIV/0!
UTP20_HUMAN	4.33333	11.3333	0.225403	2.61538
CO3A1_HUMAN	2	3	0.225403	1.5
KI18B_HUMAN	0.666667	1.66667	0.225403	2.5
AUTS2_HUMAN	2.66667	0.666667	0.225403	0.25
IQEC2_HUMAN	2	0	0.225403	0
YH010_HUMAN	1.66667	0.666667	0.225403	0.4
VKIND_HUMAN	2.66667	5.66667	0.225403	2.125
DAB2P_HUMAN	2	4	0.225403	2
NCKX1_HUMAN	0	2	0.225403	#DIV/0!
BRCA1_HUMAN	1	3	0.225403	3
SCNAA_HUMAN	2	0	0.225403	0
NDUV1_HUMAN	0	1	0.225403	#DIV/0!
H90B2_HUMAN	3	1	0.225403	0.333333
DDX49_HUMAN	0.666667	1.66667	0.225403	2.5
CNTN1_HUMAN	1	2	0.225403	2
MAML2_HUMAN	0	2	0.225403	#DIV/0!
RS28_HUMAN	0	1	0.225403	#DIV/0!
ICE1_HUMAN	2.33333	6.33333	0.225403	2.71429
ANR11_HUMAN	4.66667	5.66667	0.225403	1.21429
JCAD_HUMAN	1.33333	2.33333	0.225403	1.75
ITA1_HUMAN	0.5	0	0.225403	0
CBP_HUMAN	1	3	0.225403	3
NALP2_HUMAN	0	1	0.225403	#DIV/0!
CAZA1_HUMAN	0	1	0.225403	#DIV/0!
PK3CA_HUMAN	2	0	0.225403	0
PSD3_HUMAN	1.66667	0.666667	0.225403	0.4
RL26_HUMAN	0	1	0.225403	#DIV/0!
CC187_HUMAN	0	2	0.225403	#DIV/0!
H2B3B_HUMAN	0	2	0.225403	#DIV/0!
RSPH3_HUMAN	0	1	0.225403	#DIV/0!
ERC2_HUMAN	2	3	0.225403	1.5
GPAT4_HUMAN	0	2	0.225403	#DIV/0!
TDR12_HUMAN	0	3	0.225403	#DIV/0!
SP140_HUMAN	0.5	0	0.225403	0
R10B2_HUMAN	2	0	0.225403	0
PTC2_HUMAN	0.666667	1.66667	0.225403	2.5
LG3BP_HUMAN	0	2	0.225403	#DIV/0!
MNDA_HUMAN	0	1	0.225403	#DIV/0!
P20L1_HUMAN	1	2	0.225403	2
TPP2_HUMAN	0	2	0.225403	#DIV/0!
CO4B_HUMAN	1	2	0.225403	2
STRC_HUMAN	0.666667	1.66667	0.225403	2.5
DDB1_HUMAN	0	2	0.225403	#DIV/0!
IGSF2_HUMAN	0	2	0.225403	#DIV/0!
ATG2A_HUMAN	0.666667	2.66667	0.225403	4
RED_HUMAN	0	1	0.225403	#DIV/0!
TBC23_HUMAN	0	1	0.225403	#DIV/0!
AFF1_HUMAN	2	0	0.225403	0
R3HD2_HUMAN	2	0	0.225403	0
NPHP3_HUMAN	0	3	0.225403	#DIV/0!
UBAP1_HUMAN	0	2	0.225403	#DIV/0!
UBP31_HUMAN	0.666667	1.66667	0.225403	2.5
SART3_HUMAN	2	0	0.225403	0
DSG3_HUMAN	0	2	0.225403	#DIV/0!
NEUL4_HUMAN	0	3	0.225403	#DIV/0!
AIRE_HUMAN	0.666667	1.66667	0.225403	2.5
DUS27_HUMAN	0	3	0.225403	#DIV/0!
CO5_HUMAN	2	0	0.225403	0
U2AF5_HUMAN	0	2	0.225403	#DIV/0!
KVD08_HUMAN	0	1	0.225403	#DIV/0!
ITAD_HUMAN	0	2	0.225403	#DIV/0!
S12A5_HUMAN	0.666667	1.66667	0.225403	2.5
CO1A2_HUMAN	1.33333	3.33333	0.225403	2.5
ATPO_HUMAN	1.33333	0.333333	0.225403	0.25
PIF1_HUMAN	0	2	0.225403	#DIV/0!
NUF2_HUMAN	0	2	0.225403	#DIV/0!
SMBT1_HUMAN	2	0	0.225403	0
SYGP1_HUMAN	2.66667	5.66667	0.225403	2.125
DPP6_HUMAN	0	2	0.225403	#DIV/0!
NUSAP_HUMAN	0	2	0.225403	#DIV/0!
FXL18_HUMAN	0.333333	1.33333	0.225403	4
HGNAT_HUMAN	2	3	0.225403	1.5
CAC1F_HUMAN	1.66667	0.666667	0.225403	0.4
COEA1_HUMAN	4	6	0.225403	1.5
RIMS2_HUMAN	0.666667	1.66667	0.225403	2.5
ER6L2_HUMAN	0	3	0.225403	#DIV/0!
CP27B_HUMAN	0.666667	1.66667	0.225403	2.5
EFTU_HUMAN	1	0	0.225403	0
LRRC9_HUMAN	0.666667	1.66667	0.225403	2.5
FRM4B_HUMAN	1	0	0.225403	0
CNTD2_HUMAN	1	0	0.225403	0
NR2E3_HUMAN	0.666667	1.66667	0.225403	2.5
RN214_HUMAN	0	2	0.225403	#DIV/0!
RFIP5_HUMAN	0	2	0.225403	#DIV/0!
STRCL_HUMAN	0.666667	1.66667	0.225403	2.5
KANK2_HUMAN	0	2	0.225403	#DIV/0!
PRRT3_HUMAN	0.666667	1.66667	0.225403	2.5
EXTL3_HUMAN	0	2	0.225403	#DIV/0!
BRWD3_HUMAN	2	0	0.225403	0
RFIP3_HUMAN	0	2	0.225403	#DIV/0!
PAR14_HUMAN	2	0	0.225403	0
MAGI3_HUMAN	2.66667	4.66667	0.225403	1.75
A2MG_HUMAN	2	0	0.225403	0
ABC3F_HUMAN	0	1	0.225403	#DIV/0!
ULK4_HUMAN	0	2	0.225403	#DIV/0!
F135B_HUMAN	2	0	0.225403	0
MICA1_HUMAN	0	2	0.225403	#DIV/0!
CNKR2_HUMAN	0	2	0.225403	#DIV/0!
KV109_HUMAN	0	1	0.225403	#DIV/0!
KV127_HUMAN	0	1	0.225403	#DIV/0!
XRN1_HUMAN	0	2	0.225403	#DIV/0!
FA8_HUMAN	2	4	0.225403	2
SRCAP_HUMAN	2.66667	5.66667	0.225403	2.125
DEDD2_HUMAN	0.5	0	0.225403	0
TIGD5_HUMAN	0	1	0.225403	#DIV/0!
AP1B1_HUMAN	0	2	0.225403	#DIV/0!
ATX1_HUMAN	1	0	0.225403	0
RNPS1_HUMAN	0.666667	1.66667	0.225403	2.5
P210L_HUMAN	2	0	0.225403	0
PABP2_HUMAN	0	2	0.225403	#DIV/0!
SPAS2_HUMAN	0	2	0.225403	#DIV/0!
ACAP3_HUMAN	0.666667	1.66667	0.225403	2.5
ZN618_HUMAN	0.666667	2.66667	0.225403	4
CO6A5_HUMAN	0.666667	1.66667	0.225403	2.5
PCDH1_HUMAN	0.666667	1.66667	0.225403	2.5
AGRL1_HUMAN	1.66667	0.666667	0.225403	0.4
ARAP3_HUMAN	2	0	0.225403	0
MDM1_HUMAN	0.666667	1.66667	0.225403	2.5
G3PT_HUMAN	2.66667	0.666667	0.225403	0.25
MCM5_HUMAN	2	0	0.225403	0
CASZ1_HUMAN	0.666667	2.66667	0.225403	4
IQEC3_HUMAN	2	1	0.225403	0.5
PI5L1_HUMAN	0	2	0.225403	#DIV/0!
SOCS7_HUMAN	0.666667	1.66667	0.225403	2.5
WDR35_HUMAN	0	2	0.225403	#DIV/0!
EDEM3_HUMAN	0	2	0.225403	#DIV/0!
PRC1_HUMAN	0	2	0.225403	#DIV/0!
CDK12_HUMAN	0.666667	1.66667	0.225403	2.5
SOGA3_HUMAN	1.33333	3.33333	0.225403	2.5
ITA9_HUMAN	1.33333	0.333333	0.225403	0.25
LRRF1_HUMAN	0.666667	1.66667	0.225403	2.5
RHGBA_HUMAN	0	1	0.225403	#DIV/0!
ZBT22_HUMAN	2	0	0.225403	0
PDE6C_HUMAN	0.666667	2.66667	0.225403	4
SLAI2_HUMAN	0	2	0.225403	#DIV/0!
BRD4_HUMAN	1.66667	0.666667	0.225403	0.4
STK35_HUMAN	0.666667	1.66667	0.225403	2.5
LAMC3_HUMAN	0	1	0.225403	#DIV/0!
ZHANG_HUMAN	0.666667	1.66667	0.225403	2.5
NRX3A_HUMAN	0.666667	2.66667	0.225403	4
MYPC3_HUMAN	3	1	0.225403	0.333333
DISP1_HUMAN	1	0	0.225403	0
IRF6_HUMAN	0	1	0.225403	#DIV/0!
ZN600_HUMAN	1	0	0.225403	0
DEN1A_HUMAN	1	0	0.225403	0
CCG8_HUMAN	0	1	0.225403	#DIV/0!
CTF18_HUMAN	1	2	0.225403	2
PP12C_HUMAN	1.66667	2.66667	0.225403	1.6
SVIL_HUMAN	1.66667	4.66667	0.225403	2.8
RIM3A_HUMAN	1.33333	2.33333	0.225403	1.75
RPRD2_HUMAN	2.33333	4.33333	0.225403	1.85714
FREM2_HUMAN	3.66667	2.66667	0.225403	0.727273
INT1_HUMAN	2.33333	3.33333	0.225403	1.42857
CENPF_HUMAN	3.33333	4.33333	0.225403	1.3
PABP3_HUMAN	0.666667	12	0.231233	18
K2C71_HUMAN	9	5.33333	0.235447	0.592593
ZN318_HUMAN	2.66667	8	0.23549	3
PCX1_HUMAN	1.33333	5.66667	0.237927	4.25
PKHG2_HUMAN	1	5.33333	0.237927	5.33333
CCNB3_HUMAN	0	3.33333	0.241902	#DIV/0!
SRBP1_HUMAN	0.666667	4	0.241902	6
MEI1_HUMAN	0	3.33333	0.241902	#DIV/0!
IGG1_HUMAN	9.66667	4.33333	0.245753	0.448276
K1C17_HUMAN	15.3333	13	0.249521	0.847826
TFR1_HUMAN	4.66667	0	0.249521	0
RL7A_HUMAN	0	2.33333	0.249521	#DIV/0!
MPDZ_HUMAN	3.66667	6	0.249521	1.63636
GP1BA_HUMAN	2.33333	0	0.249521	0
OTOG_HUMAN	0.666667	3	0.249521	4.5
WDR17_HUMAN	0	2.33333	0.249521	#DIV/0!
IF2M_HUMAN	0	2.33333	0.249521	#DIV/0!
CARD6_HUMAN	0.666667	3	0.249521	4.5
CRCM_HUMAN	2.33333	0	0.249521	0
GRIA4_HUMAN	0	2.33333	0.249521	#DIV/0!
REXO1_HUMAN	0.666667	3	0.249521	4.5
MTOR_HUMAN	4.33333	6.66667	0.249521	1.53846
MTMRD_HUMAN	3	0.666667	0.249521	0.222222
SMC1B_HUMAN	0	2.33333	0.249521	#DIV/0!
EX3L4_HUMAN	0.583333	0	0.249521	0
DNMT1_HUMAN	0	2.33333	0.249521	#DIV/0!
SCNBA_HUMAN	0	2.33333	0.249521	#DIV/0!
P3H3_HUMAN	0	2.33333	0.249521	#DIV/0!
COBL_HUMAN	0.666667	3	0.249521	4.5
RBM19_HUMAN	0.666667	3	0.249521	4.5
AFG32_HUMAN	0	2.33333	0.249521	#DIV/0!
ARHG5_HUMAN	0	2.33333	0.249521	#DIV/0!
GRM1C_HUMAN	0.583333	0	0.249521	0
NLRC3_HUMAN	1.66667	4	0.249521	2.4
CO4A6_HUMAN	1	3.33333	0.249521	3.33333
WIZ_HUMAN	0.666667	3	0.249521	4.5
MYH4_HUMAN	0	2.33333	0.249521	#DIV/0!
ZBTB4_HUMAN	2.33333	0	0.249521	0
GTF2I_HUMAN	0	2.33333	0.249521	#DIV/0!
OSB10_HUMAN	0	2.33333	0.249521	#DIV/0!
AEBP1_HUMAN	0	2.33333	0.249521	#DIV/0!
M4K3_HUMAN	0	2.33333	0.249521	#DIV/0!
CCD78_HUMAN	0	2.33333	0.249521	#DIV/0!
SYP2L_HUMAN	0	2.33333	0.249521	#DIV/0!
DESP_HUMAN	17.3333	10.3333	0.249521	0.596154
TM131_HUMAN	1.33333	3.66667	0.249521	2.75
NRAP_HUMAN	1.66667	4	0.249521	2.4
LIPA4_HUMAN	1.33333	3.66667	0.249521	2.75
TEN4_HUMAN	1.66667	4	0.249521	2.4
ADA19_HUMAN	0.333333	2.66667	0.249521	8
FILA2_HUMAN	7	3	0.252913	0.428571
CE290_HUMAN	6.66667	2.33333	0.25317	0.35
LMO7_HUMAN	2	6.66667	0.255908	3.33333
TRAP1_HUMAN	4.33333	0.666667	0.256689	0.153846
KIF1C_HUMAN	1.33333	5	0.256689	3.75
USF3_HUMAN	0	3.66667	0.256689	#DIV/0!
SPEG_HUMAN	1.66667	5.33333	0.256689	3.2
GTPB1_HUMAN	2	0.666667	0.269703	0.333333
SH321_HUMAN	2	0.666667	0.269703	0.333333
TICRR_HUMAN	1.33333	4	0.269703	3
TBCD4_HUMAN	1.66667	0.333333	0.269703	0.2
EHMT2_HUMAN	2	0.666667	0.269703	0.333333
STXB5_HUMAN	0.666667	3.33333	0.269703	5
WDHD1_HUMAN	0	1.33333	0.269703	#DIV/0!
PCIF1_HUMAN	2.66667	0	0.269703	0
IGS10_HUMAN	0.666667	2	0.269703	3
LRFN2_HUMAN	0	1.33333	0.269703	#DIV/0!
RREB1_HUMAN	1.33333	0	0.269703	0
LRRK1_HUMAN	0.666667	2	0.269703	3
DCTN2_HUMAN	1.66667	0.333333	0.269703	0.2
CHRD1_HUMAN	0	1.33333	0.269703	#DIV/0!
GABR1_HUMAN	0	2.66667	0.269703	#DIV/0!
RGPA1_HUMAN	3.33333	0.666667	0.269703	0.2
SYNJ1_HUMAN	0.666667	2	0.269703	3
TBCD5_HUMAN	0.666667	2	0.269703	3
TRI56_HUMAN	0.666667	2	0.269703	3
DOCK2_HUMAN	0.666667	2	0.269703	3
ATPA_HUMAN	6.33333	1	0.269703	0.157895
ZC11A_HUMAN	1.66667	4.33333	0.269703	2.6
DHB4_HUMAN	1	2.33333	0.269703	2.33333
PSD1_HUMAN	1.33333	2.66667	0.269703	2
NFKB1_HUMAN	1	2.33333	0.269703	2.33333
CCDC9_HUMAN	0	2.66667	0.269703	#DIV/0!
IF172_HUMAN	0	2.66667	0.269703	#DIV/0!
ALMS1_HUMAN	4.66667	6	0.269703	1.28571
CLK3_HUMAN	0	2.66667	0.269703	#DIV/0!
TNIK_HUMAN	2	3.33333	0.269703	1.66667
ALPK3_HUMAN	5	2.33333	0.269703	0.466667
NRX2A_HUMAN	2.33333	1	0.269703	0.428571
BHE22_HUMAN	1	3.66667	0.269703	3.66667
SENP7_HUMAN	1.33333	0	0.269703	0
MYH8_HUMAN	4	2.66667	0.269703	0.666667
AP3B2_HUMAN	0	1.33333	0.269703	#DIV/0!
H2A1C_HUMAN	0	1.33333	0.269703	#DIV/0!
H2A3_HUMAN	0	1.33333	0.269703	#DIV/0!
H2A2B_HUMAN	0	1.33333	0.269703	#DIV/0!
H2A1B_HUMAN	0	1.33333	0.269703	#DIV/0!
A16L2_HUMAN	1.66667	3	0.269703	1.8
IF2G_HUMAN	0	1.33333	0.269703	#DIV/0!
DEND_HUMAN	1	2.33333	0.269703	2.33333
ANR24_HUMAN	1.33333	2.66667	0.269703	2
K1C15_HUMAN	11.6667	10.3333	0.269703	0.885714
PRKDC_HUMAN	4.66667	9	0.274411	1.92857
HELZ_HUMAN	0.666667	7.33333	0.275476	11
TRIO_HUMAN	4	8.33333	0.281098	2.08333
PKD1_HUMAN	5	11.3333	0.281354	2.26667
UBR4_HUMAN	4.66667	9.66667	0.285714	2.07143
K1C24_HUMAN	10	7	0.286254	0.7
DOCK7_HUMAN	1.33333	4.33333	0.286254	3.25
BUD13_HUMAN	0	3	0.286254	#DIV/0!
INADL_HUMAN	3.33333	6	0.287303	1.8
BAZ2B_HUMAN	2.33333	5	0.287303	2.14286
ZAN_HUMAN	3.66667	1	0.287303	0.272727
VGFR1_HUMAN	1	3.66667	0.287303	3.66667
PRP6_HUMAN	0.666667	3.33333	0.287303	5
EPG5_HUMAN	3.33333	6	0.287303	1.8
MYO16_HUMAN	1.66667	4.33333	0.287303	2.6
DIAP1_HUMAN	1.33333	4.66667	0.289331	3.5
PIMT_HUMAN	6.33333	3	0.289331	0.473684
LRP1B_HUMAN	2.66667	7.66667	0.290524	2.875
K1C10_HUMAN	35	30.3333	0.291082	0.866667
EVPL_HUMAN	7	2.33333	0.296474	0.333333
TENA_HUMAN	0.333333	2.66667	0.296474	8
SPTN1_HUMAN	2.33333	5.66667	0.29986	2.42857
SPTCS_HUMAN	2	7	0.29986	3.5
DESM_HUMAN	4.66667	3	0.29986	0.642857
BCR_HUMAN	0.666667	2.33333	0.29986	3.5
NHS_HUMAN	2.33333	0.666667	0.29986	0.285714
CNTLN_HUMAN	3	4.66667	0.29986	1.55556
COBL1_HUMAN	0.666667	2.33333	0.29986	3.5
NOTC4_HUMAN	0.666667	2.33333	0.29986	3.5
ZC3H4_HUMAN	0.666667	2.33333	0.29986	3.5
NMDE3_HUMAN	0.666667	2.33333	0.29986	3.5
SLIP_HUMAN	0.666667	2.33333	0.29986	3.5
CSKI1_HUMAN	0.666667	2.33333	0.29986	3.5
PURB_HUMAN	0	1.66667	0.29986	#DIV/0!
MYOM3_HUMAN	0	3.33333	0.29986	#DIV/0!
CARL1_HUMAN	3	1.33333	0.29986	0.444444
ARI1B_HUMAN	3.33333	1.66667	0.29986	0.5
DEN4C_HUMAN	1.66667	3.33333	0.29986	2
CNT3B_HUMAN	2	3.66667	0.29986	1.83333
CNTP3_HUMAN	2	3.66667	0.29986	1.83333
ESPL1_HUMAN	3.66667	7	0.29986	1.90909
MYO5A_HUMAN	2.33333	4	0.29986	1.71429
CLSPN_HUMAN	3	1.33333	0.29986	0.444444
IL16_HUMAN	1	2.66667	0.29986	2.66667
KCNH5_HUMAN	1	2.66667	0.29986	2.66667
RAPH1_HUMAN	3.33333	1.66667	0.29986	0.5
RS21_HUMAN	0	1.66667	0.29986	#DIV/0!
SL9A4_HUMAN	1.66667	0	0.29986	0
CSMD3_HUMAN	2.66667	7	0.306111	2.625
POTEF_HUMAN	6	2.33333	0.311153	0.388889
MICA3_HUMAN	0.666667	4.66667	0.314006	7
APOB_HUMAN	6.66667	9	0.31687	1.35
EMSA1_HUMAN	4.33333	2	0.31687	0.461538
CAC1B_HUMAN	6.33333	4	0.31687	0.631579
PEPL_HUMAN	4.33333	2	0.31687	0.461538
REV1_HUMAN	0.333333	2.66667	0.31687	8
ZFY26_HUMAN	2.33333	5	0.318995	2.14286
QRIC2_HUMAN	1	3.66667	0.318995	3.66667
K2C72_HUMAN	8.33333	4.33333	0.320634	0.52
CAC1A_HUMAN	5.33333	1.33333	0.320634	0.25
RHG21_HUMAN	1.33333	3.33333	0.320634	2.5
PLXA2_HUMAN	1.66667	3.66667	0.320634	2.2
ZN638_HUMAN	4	6	0.320634	1.5
TSG10_HUMAN	1.33333	3.33333	0.320634	2.5
S12A1_HUMAN	0.666667	2.66667	0.320634	4
CDK13_HUMAN	2	4	0.320634	2
SWAHB_HUMAN	2	4	0.320634	2
NAV3_HUMAN	3.33333	1.33333	0.320634	0.4
MAP4_HUMAN	1	3	0.320634	3
AIM1_HUMAN	3	1	0.320634	0.333333
PABP5_HUMAN	1	3	0.320634	3
ALPK2_HUMAN	0.666667	2.66667	0.320634	4
FAF1_HUMAN	0	2	0.320634	#DIV/0!
BICD2_HUMAN	0	2	0.320634	#DIV/0!
ZFHX2_HUMAN	0.666667	2.66667	0.320634	4
NU133_HUMAN	2	0	0.320634	0
RFIP1_HUMAN	2	6.33333	0.323247	3.16667
SYMPK_HUMAN	2.66667	5.66667	0.323519	2.125
C170B_HUMAN	7	4	0.323519	0.571429
CA167_HUMAN	7.33333	4.33333	0.323519	0.590909
ZC3H1_HUMAN	3	9.33333	0.326139	3.11111
NPAT_HUMAN	6	2.66667	0.328844	0.444444
SYCP2_HUMAN	0.666667	3	0.335589	4.5
SHIP2_HUMAN	0.666667	3	0.335589	4.5
CAND1_HUMAN	1.66667	4	0.335589	2.4
CCD14_HUMAN	1	2.66667	0.337734	2.66667
NCOR2_HUMAN	4	5.66667	0.337734	1.41667
H2A1D_HUMAN	0.666667	2.33333	0.337734	3.5
CCNL2_HUMAN	0.666667	2.33333	0.337734	3.5
H2AJ_HUMAN	0.666667	2.33333	0.337734	3.5
H2A1J_HUMAN	0.666667	2.33333	0.337734	3.5
H2A1H_HUMAN	0.666667	2.33333	0.337734	3.5
H2A2C_HUMAN	0.666667	2.33333	0.337734	3.5
H2A1_HUMAN	0.666667	2.33333	0.337734	3.5
H2A2A_HUMAN	0.666667	2.33333	0.337734	3.5
NWD1_HUMAN	2.66667	1	0.337734	0.375
T200C_HUMAN	4	2.33333	0.337734	0.583333
LYST_HUMAN	6	2	0.339422	0.333333
NFM_HUMAN	1.66667	5.66667	0.339422	3.4
KDM6B_HUMAN	1.66667	5.66667	0.339422	3.4
CFA57_HUMAN	0.666667	4.33333	0.341447	6.5
ANK3_HUMAN	19	6	0.342562	0.315789
VP13C_HUMAN	10	5.66667	0.344237	0.566667
PLXA3_HUMAN	0.666667	4	0.34628	6
DSRAD_HUMAN	0.666667	3.33333	0.346803	5
KMT2B_HUMAN	6.33333	9	0.346803	1.42105
CHD8_HUMAN	2.66667	5.33333	0.346803	2
K1C13_HUMAN	11.3333	8.33333	0.355497	0.735294
PPRC1_HUMAN	5.66667	2.66667	0.355497	0.470588
ASXL1_HUMAN	0.666667	3.66667	0.355497	5.5
ATRX_HUMAN	6.33333	3.33333	0.355497	0.526316
TRHY_HUMAN	1.33333	4.66667	0.362423	3.5
FLNB_HUMAN	4.66667	2.66667	0.367544	0.571429
SYIC_HUMAN	1	3	0.367544	3
KDM6A_HUMAN	3	1	0.367544	0.333333
COBA2_HUMAN	3.33333	5.33333	0.367544	1.6
CP250_HUMAN	3.66667	7.33333	0.368067	2
RHG29_HUMAN	3.33333	5.66667	0.368831	1.7
AGAP2_HUMAN	1.33333	3	0.370059	2.25
SFR19_HUMAN	2.33333	4	0.370059	1.71429
MYPC1_HUMAN	2.66667	1	0.370059	0.375
MRP1_HUMAN	1.33333	3	0.370059	2.25
MMRN2_HUMAN	0.666667	3.33333	0.371461	5
DAPLE_HUMAN	8.66667	6	0.371461	0.692308
EF1A1_HUMAN	9.33333	4.66667	0.372645	0.5
BIRC6_HUMAN	5.33333	8.33333	0.374457	1.5625
F208B_HUMAN	0.666667	3.66667	0.374457	5.5
TCF20_HUMAN	8.66667	4	0.38007	0.461538
DYH2_HUMAN	6.33333	7.66667	0.382787	1.21053
SZT2_HUMAN	4.33333	5.66667	0.382787	1.30769
TLN1_HUMAN	6.33333	7.66667	0.382787	1.21053
K1109_HUMAN	4.33333	5.66667	0.382787	1.30769
ROA2_HUMAN	3.33333	4.66667	0.382787	1.4
CKAP5_HUMAN	5.66667	7	0.382787	1.23529
CC168_HUMAN	4.66667	3.33333	0.382787	0.714286
VP13A_HUMAN	5.66667	3	0.382787	0.529412
MUC6_HUMAN	2.66667	1.33333	0.382787	0.5
KIF6_HUMAN	1	2.33333	0.382787	2.33333
K1755_HUMAN	1	2.33333	0.382787	2.33333
SYNJ2_HUMAN	2.33333	1	0.382787	0.428571
CLCN6_HUMAN	3	1.66667	0.382787	0.555556
AFF3_HUMAN	1.33333	4	0.382787	3
MIC60_HUMAN	0.333333	1.66667	0.382787	5
CABIN_HUMAN	1.33333	4	0.382787	3
OSBL3_HUMAN	1.66667	0.333333	0.382787	0.2
PHAR4_HUMAN	1	2.33333	0.382787	2.33333
MUC3A_HUMAN	0.666667	2	0.382787	3
OBSCN_HUMAN	12	21.6667	0.384925	1.80556
HYDIN_HUMAN	3.33333	7	0.391699	2.1
USH2A_HUMAN	4.33333	6.66667	0.397536	1.53846
CA2D4_HUMAN	0.666667	3	0.397536	4.5
DLGP3_HUMAN	0.666667	3	0.397536	4.5
AGRL3_HUMAN	0.666667	3	0.397536	4.5
LUZP1_HUMAN	1.66667	4	0.397536	2.4
BSN_HUMAN	8.66667	12.3333	0.402562	1.42308
HS71B_HUMAN	5.66667	9.33333	0.40778	1.64706
HS71A_HUMAN	5.66667	9.33333	0.40778	1.64706
DOP2_HUMAN	2.33333	6	0.40778	2.57143
NAV2_HUMAN	3.33333	6.33333	0.407843	1.9
CRCC2_HUMAN	2.33333	5.66667	0.416788	2.42857
PCD23_HUMAN	2.66667	3	0.42265	1.125
CHM1B_HUMAN	1.33333	1.66667	0.42265	1.25
TBA3C_HUMAN	0	3.33333	0.42265	#DIV/0!
THOC1_HUMAN	0	1.66667	0.42265	#DIV/0!
HNRPQ_HUMAN	1	0	0.42265	0
SETB1_HUMAN	0	1	0.42265	#DIV/0!
PTBP3_HUMAN	0	1	0.42265	#DIV/0!
OPRD_HUMAN	0	1	0.42265	#DIV/0!
AACS_HUMAN	0	1	0.42265	#DIV/0!
TRPC5_HUMAN	0	1	0.42265	#DIV/0!
HNRH2_HUMAN	0	2	0.42265	#DIV/0!
K2C80_HUMAN	2.33333	0	0.42265	0
APC2_HUMAN	0	3.66667	0.42265	#DIV/0!
FIBB_HUMAN	4.66667	5.66667	0.42265	1.21429
RNZ2_HUMAN	0	2	0.42265	#DIV/0!
POLK_HUMAN	1	0	0.42265	0
DPYS_HUMAN	0	1	0.42265	#DIV/0!
PKHA6_HUMAN	0	1	0.42265	#DIV/0!
KV102_HUMAN	0	1.66667	0.42265	#DIV/0!
TCPB_HUMAN	0	1	0.42265	#DIV/0!
PYC_HUMAN	0.666667	2	0.42265	3
HMCN1_HUMAN	7.33333	9.33333	0.42265	1.27273
UFSP2_HUMAN	0	1	0.42265	#DIV/0!
FAM9A_HUMAN	0.25	0	0.42265	0
HNRL1_HUMAN	0	1.66667	0.42265	#DIV/0!
SCRT1_HUMAN	1	0	0.42265	0
MILK2_HUMAN	1.66667	0.666667	0.42265	0.4
CTRO_HUMAN	5.66667	4.66667	0.42265	0.823529
ATS5_HUMAN	0.25	0	0.42265	0
KIF1A_HUMAN	5	6.66667	0.42265	1.33333
UN13C_HUMAN	1.33333	3.33333	0.42265	2.5
3BP1_HUMAN	0	1	0.42265	#DIV/0!
TBB2B_HUMAN	0	3.33333	0.42265	#DIV/0!
TBB2A_HUMAN	2	0	0.42265	0
RA51B_HUMAN	0	1	0.42265	#DIV/0!
GUC2F_HUMAN	0	1	0.42265	#DIV/0!
HPS5_HUMAN	0	1	0.42265	#DIV/0!
VW5B1_HUMAN	0	1.66667	0.42265	#DIV/0!
SFI1_HUMAN	1.66667	2	0.42265	1.2
IKKB_HUMAN	0	1	0.42265	#DIV/0!
SNTB2_HUMAN	0	1	0.42265	#DIV/0!
SF3B6_HUMAN	0	1	0.42265	#DIV/0!
ANFY1_HUMAN	0	1.66667	0.42265	#DIV/0!
ZN536_HUMAN	0	1	0.42265	#DIV/0!
KCD12_HUMAN	0	1	0.42265	#DIV/0!
HEXB_HUMAN	0	1	0.42265	#DIV/0!
NR5A2_HUMAN	0	1	0.42265	#DIV/0!
MIC19_HUMAN	0	1	0.42265	#DIV/0!
PLCL1_HUMAN	3	1.33333	0.42265	0.444444
DPOLL_HUMAN	0	1	0.42265	#DIV/0!
UBP13_HUMAN	0.25	0	0.42265	0
GVIN1_HUMAN	4	3	0.42265	0.75
CGAS_HUMAN	0	1	0.42265	#DIV/0!
TFAP4_HUMAN	0	1	0.42265	#DIV/0!
NAC1_HUMAN	1	0	0.42265	0
SWP70_HUMAN	0	1	0.42265	#DIV/0!
SHOC2_HUMAN	0	1	0.42265	#DIV/0!
TENS1_HUMAN	1	1.66667	0.42265	1.66667
CAPON_HUMAN	1	0	0.42265	0
GLTL3_HUMAN	1	0	0.42265	0
K0100_HUMAN	1.66667	2	0.42265	1.2
PRD13_HUMAN	1	0	0.42265	0
BCAR3_HUMAN	0	1	0.42265	#DIV/0!
ARH40_HUMAN	3.33333	1.33333	0.42265	0.4
TBB4A_HUMAN	2	0	0.42265	0
MEPCE_HUMAN	1	0	0.42265	0
TERA_HUMAN	0	1.66667	0.42265	#DIV/0!
CWC25_HUMAN	0	1.66667	0.42265	#DIV/0!
DCDC2_HUMAN	0	1.66667	0.42265	#DIV/0!
RBM10_HUMAN	1	2	0.42265	2
KVD13_HUMAN	1.66667	0	0.42265	0
KV113_HUMAN	1.66667	0	0.42265	0
FANCI_HUMAN	1.66667	1	0.42265	0.6
SCAF8_HUMAN	1	0	0.42265	0
UBP49_HUMAN	0	1.66667	0.42265	#DIV/0!
AP2E_HUMAN	0	1	0.42265	#DIV/0!
EXOS2_HUMAN	0	1	0.42265	#DIV/0!
ICAL_HUMAN	0	1	0.42265	#DIV/0!
ROBO1_HUMAN	0	1	0.42265	#DIV/0!
AT2B1_HUMAN	0	1.66667	0.42265	#DIV/0!
EID2_HUMAN	0	1	0.42265	#DIV/0!
HECD3_HUMAN	0	1	0.42265	#DIV/0!
PLBL1_HUMAN	1	0	0.42265	0
B3AT_HUMAN	1	0	0.42265	0
RA54B_HUMAN	0	1.66667	0.42265	#DIV/0!
DTX2_HUMAN	1	0	0.42265	0
2ABA_HUMAN	0	1	0.42265	#DIV/0!
PERE_HUMAN	1	0	0.42265	0
S2A4R_HUMAN	0	1	0.42265	#DIV/0!
IGA2_HUMAN	0	1.66667	0.42265	#DIV/0!
CK5P2_HUMAN	1.33333	3.33333	0.42265	2.5
GSHB_HUMAN	0	1.66667	0.42265	#DIV/0!
DGKH_HUMAN	1	0	0.42265	0
ITB1_HUMAN	0	1	0.42265	#DIV/0!
PRS6A_HUMAN	1	0	0.42265	0
S27A2_HUMAN	0.25	0	0.42265	0
PSB1_HUMAN	0	1	0.42265	#DIV/0!
ZN415_HUMAN	0	1	0.42265	#DIV/0!
KHDR2_HUMAN	0	1	0.42265	#DIV/0!
FMNL3_HUMAN	2.33333	1	0.42265	0.428571
RBM45_HUMAN	0	1	0.42265	#DIV/0!
CA2D3_HUMAN	1	0	0.42265	0
NKAP_HUMAN	0	1	0.42265	#DIV/0!
THOP1_HUMAN	0	1	0.42265	#DIV/0!
PSMD2_HUMAN	0.25	0	0.42265	0
CAPS1_HUMAN	0	1.66667	0.42265	#DIV/0!
SFTPD_HUMAN	0	1.66667	0.42265	#DIV/0!
CSPG2_HUMAN	4.66667	2.33333	0.42265	0.5
HOOK3_HUMAN	1	0	0.42265	0
UBE4A_HUMAN	0	1	0.42265	#DIV/0!
SORT_HUMAN	0.25	0	0.42265	0
GDS1_HUMAN	0	1	0.42265	#DIV/0!
GGYF1_HUMAN	1	0	0.42265	0
CDT1_HUMAN	1	0	0.42265	0
KAL1L_HUMAN	0	1	0.42265	#DIV/0!
CE162_HUMAN	0	1.66667	0.42265	#DIV/0!
FA13C_HUMAN	0	1	0.42265	#DIV/0!
DHX34_HUMAN	0	2	0.42265	#DIV/0!
NEK1_HUMAN	1	0	0.42265	0
SH3R1_HUMAN	0	2	0.42265	#DIV/0!
PERQ1_HUMAN	0	1.66667	0.42265	#DIV/0!
LCA5_HUMAN	0	1	0.42265	#DIV/0!
OTU6B_HUMAN	0	1	0.42265	#DIV/0!
LKHA4_HUMAN	0	1	0.42265	#DIV/0!
RN123_HUMAN	0	2	0.42265	#DIV/0!
K2018_HUMAN	0	2.33333	0.42265	#DIV/0!
CAPR2_HUMAN	0.666667	2	0.42265	3
ASTN2_HUMAN	2	1.33333	0.42265	0.666667
NU153_HUMAN	0	1	0.42265	#DIV/0!
HLX_HUMAN	1	0	0.42265	0
ANKAR_HUMAN	0.666667	1.66667	0.42265	2.5
GLMP_HUMAN	1	0	0.42265	0
FGD1_HUMAN	2.33333	0.666667	0.42265	0.285714
IPO9_HUMAN	0	1	0.42265	#DIV/0!
AT1A1_HUMAN	0	1	0.42265	#DIV/0!
PNCB_HUMAN	0	1	0.42265	#DIV/0!
CV031_HUMAN	1	0	0.42265	0
HIF1A_HUMAN	1	0	0.42265	0
JERKL_HUMAN	0	1	0.42265	#DIV/0!
P2R3A_HUMAN	0	1	0.42265	#DIV/0!
PE2R1_HUMAN	1	0	0.42265	0
ES8L1_HUMAN	1	0	0.42265	0
TBCD8_HUMAN	0	1	0.42265	#DIV/0!
MYH16_HUMAN	1	2.66667	0.42265	2.66667
MMS19_HUMAN	0	1	0.42265	#DIV/0!
SCN7A_HUMAN	0	1	0.42265	#DIV/0!
CABP1_HUMAN	0.666667	1.66667	0.42265	2.5
DYN2_HUMAN	0	1	0.42265	#DIV/0!
FBN1_HUMAN	0	1	0.42265	#DIV/0!
MND1_HUMAN	1	0	0.42265	0
NOTC1_HUMAN	0.666667	2.66667	0.42265	4
HOOK2_HUMAN	0	1	0.42265	#DIV/0!
LZTS2_HUMAN	1.66667	0	0.42265	0
QCR2_HUMAN	0	1	0.42265	#DIV/0!
RHG15_HUMAN	0	1	0.42265	#DIV/0!
PEX5_HUMAN	0	1	0.42265	#DIV/0!
ZN860_HUMAN	0	1	0.42265	#DIV/0!
TBX3_HUMAN	0.25	0	0.42265	0
MUC20_HUMAN	0.25	0	0.42265	0
IMDH1_HUMAN	0	1	0.42265	#DIV/0!
API5_HUMAN	1	0	0.42265	0
FBX38_HUMAN	0	1	0.42265	#DIV/0!
F149A_HUMAN	2	1.66667	0.42265	0.833333
RUBIC_HUMAN	0	1	0.42265	#DIV/0!
GLI1_HUMAN	0	1	0.42265	#DIV/0!
SPHK2_HUMAN	0	1	0.42265	#DIV/0!
CO4A5_HUMAN	0	1	0.42265	#DIV/0!
SP130_HUMAN	1	0	0.42265	0
EGFLA_HUMAN	0	1	0.42265	#DIV/0!
S12A9_HUMAN	0	2	0.42265	#DIV/0!
DGLA_HUMAN	2	0	0.42265	0
GBLP_HUMAN	0	6	0.42265	#DIV/0!
ERN2_HUMAN	0	1	0.42265	#DIV/0!
PCD19_HUMAN	0	2	0.42265	#DIV/0!
FER_HUMAN	1	0	0.42265	0
IKZF1_HUMAN	0	1	0.42265	#DIV/0!
MMEL1_HUMAN	0.25	0	0.42265	0
RHG09_HUMAN	0	1	0.42265	#DIV/0!
AMER2_HUMAN	0	1	0.42265	#DIV/0!
POGZ_HUMAN	1.66667	0.666667	0.42265	0.4
ADT1_HUMAN	0.666667	1.66667	0.42265	2.5
AP5B1_HUMAN	1	2	0.42265	2
PR40B_HUMAN	0	2.33333	0.42265	#DIV/0!
HEM0_HUMAN	0	1	0.42265	#DIV/0!
GLSL_HUMAN	1	0	0.42265	0
PADI1_HUMAN	0.25	0	0.42265	0
TPRA1_HUMAN	0	1	0.42265	#DIV/0!
TTI1_HUMAN	0.25	0	0.42265	0
VGFR3_HUMAN	0	2	0.42265	#DIV/0!
NVL_HUMAN	1	0	0.42265	0
ANDR_HUMAN	1	0	0.42265	0
F261_HUMAN	0.25	0	0.42265	0
MEGF6_HUMAN	0	1	0.42265	#DIV/0!
SYC2L_HUMAN	1.66667	0.666667	0.42265	0.4
LITD1_HUMAN	0	1	0.42265	#DIV/0!
TRIB3_HUMAN	0	1	0.42265	#DIV/0!
H2B1M_HUMAN	0.666667	2.33333	0.42265	3.5
ZC4H2_HUMAN	0	1	0.42265	#DIV/0!
CASPA_HUMAN	0	1	0.42265	#DIV/0!
HME1_HUMAN	0.666667	2.33333	0.42265	3.5
TAF6_HUMAN	1	0	0.42265	0
CYS1_HUMAN	0.25	0	0.42265	0
IFT57_HUMAN	0.416667	0	0.42265	0
TCF7_HUMAN	0	1	0.42265	#DIV/0!
TGRM2_HUMAN	0	2	0.42265	#DIV/0!
SYRC_HUMAN	0.25	0	0.42265	0
GRIA3_HUMAN	0	1.66667	0.42265	#DIV/0!
CG025_HUMAN	0	1	0.42265	#DIV/0!
RN111_HUMAN	0	2.33333	0.42265	#DIV/0!
CO6_HUMAN	0	1	0.42265	#DIV/0!
IQCD_HUMAN	0	1	0.42265	#DIV/0!
KCNT2_HUMAN	0	1	0.42265	#DIV/0!
CLMN_HUMAN	0	1.66667	0.42265	#DIV/0!
SIGL8_HUMAN	0.25	0	0.42265	0
PLD1_HUMAN	1	0	0.42265	0
FIL1L_HUMAN	1	0	0.42265	0
K0907_HUMAN	0	1	0.42265	#DIV/0!
RHG18_HUMAN	0	1	0.42265	#DIV/0!
AMPE_HUMAN	1	0	0.42265	0
JPH1_HUMAN	2.33333	1	0.42265	0.428571
THUM1_HUMAN	0	1	0.42265	#DIV/0!
TCAF2_HUMAN	0	1	0.42265	#DIV/0!
ATRIP_HUMAN	0	1.66667	0.42265	#DIV/0!
LR16A_HUMAN	0	1.66667	0.42265	#DIV/0!
TM232_HUMAN	0	1	0.42265	#DIV/0!
R51A2_HUMAN	0	1	0.42265	#DIV/0!
TENS3_HUMAN	0	1	0.42265	#DIV/0!
TERF2_HUMAN	1.66667	0	0.42265	0
MCF2L_HUMAN	0	2.33333	0.42265	#DIV/0!
MYT1_HUMAN	0	1	0.42265	#DIV/0!
N4BP3_HUMAN	0.25	0	0.42265	0
SI1L3_HUMAN	2	5	0.42265	2.5
ACTZ_HUMAN	0	1	0.42265	#DIV/0!
GPC6_HUMAN	0.25	0	0.42265	0
AGAP1_HUMAN	0.666667	1.66667	0.42265	2.5
ABCAA_HUMAN	0	1	0.42265	#DIV/0!
TRPV5_HUMAN	0	1	0.42265	#DIV/0!
SUN2_HUMAN	0.666667	1.66667	0.42265	2.5
HIPL2_HUMAN	1	0	0.42265	0
RPB2_HUMAN	0	1	0.42265	#DIV/0!
MTMR8_HUMAN	0	1	0.42265	#DIV/0!
NBEL2_HUMAN	1	0	0.42265	0
RUVB1_HUMAN	1	2	0.42265	2
TERB1_HUMAN	1	0	0.42265	0
MSH4_HUMAN	1	0	0.42265	0
PCDB6_HUMAN	0.25	0	0.42265	0
ATG13_HUMAN	0.25	0	0.42265	0
TF3C5_HUMAN	0	1	0.42265	#DIV/0!
CD109_HUMAN	1.33333	2.33333	0.42265	1.75
INO80_HUMAN	1	0	0.42265	0
AF1L1_HUMAN	0	1	0.42265	#DIV/0!
ANLN_HUMAN	4	2.66667	0.42265	0.666667
MYO5C_HUMAN	1.66667	1	0.42265	0.6
UIMC1_HUMAN	1	0	0.42265	0
EP2A2_HUMAN	0	1	0.42265	#DIV/0!
STB5L_HUMAN	0.666667	1.66667	0.42265	2.5
VEGFD_HUMAN	0	1	0.42265	#DIV/0!
MVP_HUMAN	0	1	0.42265	#DIV/0!
SEM4C_HUMAN	0	1	0.42265	#DIV/0!
SYVM_HUMAN	0	1	0.42265	#DIV/0!
RHG22_HUMAN	1	0	0.42265	0
PGAP1_HUMAN	0.25	0	0.42265	0
TRPC4_HUMAN	1.66667	0.666667	0.42265	0.4
SP100_HUMAN	0	1	0.42265	#DIV/0!
F205A_HUMAN	0	1	0.42265	#DIV/0!
MTMR4_HUMAN	1	0	0.42265	0
SIR3_HUMAN	0	1	0.42265	#DIV/0!
ZMYM5_HUMAN	0	1	0.42265	#DIV/0!
HERC3_HUMAN	0	1.66667	0.42265	#DIV/0!
CASC1_HUMAN	0	2	0.42265	#DIV/0!
PDE3B_HUMAN	1	0	0.42265	0
E2F8_HUMAN	1	0	0.42265	0
PDPR_HUMAN	0.416667	0	0.42265	0
VINEX_HUMAN	2	0.333333	0.42265	0.166667
CIC_HUMAN	3.33333	2.66667	0.42265	0.8
SRFB1_HUMAN	0	1	0.42265	#DIV/0!
REN3A_HUMAN	1	0	0.42265	0
PCDGG_HUMAN	0.25	0	0.42265	0
CATF_HUMAN	0	1	0.42265	#DIV/0!
MTO1_HUMAN	0.416667	0	0.42265	0
CE57L_HUMAN	0	1	0.42265	#DIV/0!
MRE11_HUMAN	0	1	0.42265	#DIV/0!
F1712_HUMAN	0	1	0.42265	#DIV/0!
EFHD2_HUMAN	0	1	0.42265	#DIV/0!
MB12A_HUMAN	0	1	0.42265	#DIV/0!
C2TA_HUMAN	0.666667	1.66667	0.42265	2.5
ZN333_HUMAN	0	1	0.42265	#DIV/0!
PLCZ1_HUMAN	0.25	0	0.42265	0
ECEL1_HUMAN	0	1	0.42265	#DIV/0!
BMS1_HUMAN	0	1	0.42265	#DIV/0!
ABCA3_HUMAN	1.66667	0	0.42265	0
STRP2_HUMAN	0	1	0.42265	#DIV/0!
KI2S5_HUMAN	0	1	0.42265	#DIV/0!
CO9A2_HUMAN	0	2	0.42265	#DIV/0!
GEPH_HUMAN	0	1	0.42265	#DIV/0!
TRNT1_HUMAN	0	1	0.42265	#DIV/0!
MAGIX_HUMAN	0.25	0	0.42265	0
EZH2_HUMAN	1	0	0.42265	0
ZBED4_HUMAN	2	1	0.42265	0.5
HDGR2_HUMAN	1	0	0.42265	0
ZMYM3_HUMAN	0	1	0.42265	#DIV/0!
UGPA_HUMAN	0	1	0.42265	#DIV/0!
SRCRM_HUMAN	0	1	0.42265	#DIV/0!
ZAP70_HUMAN	0	1	0.42265	#DIV/0!
MYO19_HUMAN	0	1	0.42265	#DIV/0!
FR1L6_HUMAN	1.66667	0.666667	0.42265	0.4
RGPD1_HUMAN	3	1.66667	0.42265	0.555556
RGPD2_HUMAN	3	1.66667	0.42265	0.555556
PERQ2_HUMAN	0	3	0.42265	#DIV/0!
KV118_HUMAN	0	1.66667	0.42265	#DIV/0!
HNRPD_HUMAN	1	0	0.42265	0
POLH_HUMAN	1	2	0.42265	2
DYN1_HUMAN	0	1	0.42265	#DIV/0!
GLSK_HUMAN	0	1	0.42265	#DIV/0!
SRGP3_HUMAN	0.666667	2.33333	0.42265	3.5
TRIM2_HUMAN	0	1	0.42265	#DIV/0!
ALDH2_HUMAN	0	1	0.42265	#DIV/0!
SET1B_HUMAN	1	2	0.42265	2
TBD2B_HUMAN	0	2	0.42265	#DIV/0!
CA2D2_HUMAN	0	1	0.42265	#DIV/0!
NOC4L_HUMAN	0	1	0.42265	#DIV/0!
SN_HUMAN	0	1	0.42265	#DIV/0!
SFSWA_HUMAN	1	3	0.42265	3
DDIAS_HUMAN	2	1	0.42265	0.5
GEN_HUMAN	1	0	0.42265	0
ZFAT_HUMAN	0	1	0.42265	#DIV/0!
KBTBB_HUMAN	1	0	0.42265	0
PLXB2_HUMAN	0	2	0.42265	#DIV/0!
SUSD5_HUMAN	0	1	0.42265	#DIV/0!
FA47C_HUMAN	0	1	0.42265	#DIV/0!
KGP1_HUMAN	0	1	0.42265	#DIV/0!
PARD3_HUMAN	1	2.33333	0.42265	2.33333
PER3_HUMAN	0	1	0.42265	#DIV/0!
SYTL4_HUMAN	0	1	0.42265	#DIV/0!
GRIP1_HUMAN	0	1.66667	0.42265	#DIV/0!
ATS20_HUMAN	0	1	0.42265	#DIV/0!
PADI2_HUMAN	0	1	0.42265	#DIV/0!
SYNPO_HUMAN	0	1	0.42265	#DIV/0!
MAMD1_HUMAN	1	0	0.42265	0
ABCG1_HUMAN	0.25	0	0.42265	0
NOL8_HUMAN	0	1	0.42265	#DIV/0!
KCND3_HUMAN	0	1	0.42265	#DIV/0!
AB12B_HUMAN	0	1	0.42265	#DIV/0!
CHPF2_HUMAN	0	1	0.42265	#DIV/0!
USBP1_HUMAN	2	1.66667	0.42265	0.833333
TTLL7_HUMAN	1	0	0.42265	0
B3A3_HUMAN	1.33333	2.33333	0.42265	1.75
TXLNA_HUMAN	0.25	0	0.42265	0
GOLI_HUMAN	0	1	0.42265	#DIV/0!
GNPAT_HUMAN	1	0	0.42265	0
BIG2_HUMAN	0	1.66667	0.42265	#DIV/0!
NF2L2_HUMAN	0	1	0.42265	#DIV/0!
CLIP4_HUMAN	0	1	0.42265	#DIV/0!
UE2NL_HUMAN	0	1	0.42265	#DIV/0!
EI2BD_HUMAN	0	1	0.42265	#DIV/0!
APBA1_HUMAN	1	0	0.42265	0
ZN644_HUMAN	0.333333	1	0.42265	3
SPTC2_HUMAN	1	0	0.42265	0
TNK1_HUMAN	1	1.66667	0.42265	1.66667
POTEC_HUMAN	0.25	0	0.42265	0
DUOX1_HUMAN	0.25	0	0.42265	0
CCNE1_HUMAN	1	0	0.42265	0
CILP2_HUMAN	0	1.66667	0.42265	#DIV/0!
DPYL3_HUMAN	0	1	0.42265	#DIV/0!
ARMC5_HUMAN	0	1	0.42265	#DIV/0!
GRSF1_HUMAN	0	1	0.42265	#DIV/0!
ZN276_HUMAN	0.333333	1	0.42265	3
POP1_HUMAN	0	1.66667	0.42265	#DIV/0!
NBPFE_HUMAN	0	1	0.42265	#DIV/0!
STRUM_HUMAN	0	1	0.42265	#DIV/0!
NCOA4_HUMAN	0.25	0	0.42265	0
B3GA1_HUMAN	0.25	0	0.42265	0
SPB12_HUMAN	0.25	0	0.42265	0
ZO3_HUMAN	0.25	0	0.42265	0
AADAT_HUMAN	0.25	0	0.42265	0
PPARD_HUMAN	2.33333	2	0.42265	0.857143
IGF1R_HUMAN	1	0	0.42265	0
ZBTB1_HUMAN	0.25	0	0.42265	0
BT2A1_HUMAN	0	1	0.42265	#DIV/0!
CTNA3_HUMAN	1	0	0.42265	0
FAAH1_HUMAN	0	1	0.42265	#DIV/0!
GWL_HUMAN	0	1	0.42265	#DIV/0!
L1CAM_HUMAN	0	1	0.42265	#DIV/0!
ZDHC8_HUMAN	1	0	0.42265	0
DACT1_HUMAN	0.666667	2	0.42265	3
APOA_HUMAN	0	1	0.42265	#DIV/0!
KDM4A_HUMAN	1	0	0.42265	0
MUC12_HUMAN	2	1.66667	0.42265	0.833333
SLIT2_HUMAN	1	0	0.42265	0
FA20C_HUMAN	0	1	0.42265	#DIV/0!
UBS3B_HUMAN	0.25	0	0.42265	0
F162B_HUMAN	0.25	0	0.42265	0
FYB_HUMAN	0	1	0.42265	#DIV/0!
GIMA4_HUMAN	0	1	0.42265	#DIV/0!
LRC47_HUMAN	0	1	0.42265	#DIV/0!
PHF19_HUMAN	0	1	0.42265	#DIV/0!
CR063_HUMAN	0	1	0.42265	#DIV/0!
ZC3H3_HUMAN	1	2.66667	0.42265	2.66667
MEN1_HUMAN	0	2	0.42265	#DIV/0!
ABCC8_HUMAN	1	1.66667	0.42265	1.66667
RHG39_HUMAN	0	1	0.42265	#DIV/0!
TSN10_HUMAN	0	1	0.42265	#DIV/0!
SLIK6_HUMAN	0	1	0.42265	#DIV/0!
BUB1B_HUMAN	0	1	0.42265	#DIV/0!
UROL1_HUMAN	1	0	0.42265	0
KALRN_HUMAN	1	2.33333	0.42265	2.33333
VAV2_HUMAN	0	1	0.42265	#DIV/0!
SPIDR_HUMAN	0.25	0	0.42265	0
AVEN_HUMAN	0	1	0.42265	#DIV/0!
KDM2A_HUMAN	0	1	0.42265	#DIV/0!
RN157_HUMAN	0	1	0.42265	#DIV/0!
NXF2_HUMAN	0	1	0.42265	#DIV/0!
STIP1_HUMAN	1	0	0.42265	0
SH3R2_HUMAN	0	1.66667	0.42265	#DIV/0!
CRLS1_HUMAN	0.25	0	0.42265	0
ZBT45_HUMAN	0.25	0	0.42265	0
ZNF81_HUMAN	0	1	0.42265	#DIV/0!
TDRD7_HUMAN	1	0	0.42265	0
TDRD9_HUMAN	0.666667	2.66667	0.42265	4
ABL2_HUMAN	1	0	0.42265	0
MROH9_HUMAN	0.25	0	0.42265	0
NDE1_HUMAN	0.25	0	0.42265	0
CSPP1_HUMAN	1	2	0.42265	2
GOG8R_HUMAN	0	1	0.42265	#DIV/0!
GOG8N_HUMAN	0.666667	1.66667	0.42265	2.5
CP4AB_HUMAN	1	0	0.42265	0
PFKAP_HUMAN	0.25	0	0.42265	0
[truncated: 5,892 more rows]

## Sheet: C) DoHH2 list <0.05 p value
	DoHH2 IgG Mean	DoHH2 4B Mean	P Value
RGS12_HUMAN	0.666667	3.66667	8.22387e-18
ASPM_HUMAN	2.66667	7.66667	1.18424e-17
H90B4_HUMAN	0.666667	2.66667	1.85037e-17
IF4B_HUMAN	5	110	3.02329e-05
NUCL_HUMAN	0	49.3333	0.000182565
PABP1_HUMAN	0	46.6667	0.000204019
EIF3G_HUMAN	0	22.3333	0.000222692
RS4X_HUMAN	0	34	0.000288226
RS3A_HUMAN	0	36.3333	0.000336502
PABP4_HUMAN	0	31.3333	0.000452386
PRC2C_HUMAN	3	88.3333	0.000472687
EIF3A_HUMAN	0	94	0.000490058
TRA2A_HUMAN	0	14.6667	0.000516129
DHX9_HUMAN	0.666667	25.6667	0.000532907
ABCE1_HUMAN	0	14.3333	0.000540395
RS2_HUMAN	0	13.3333	0.000624415
EIF3D_HUMAN	0	23	0.000629525
EIF3C_HUMAN	0.666667	55	0.000714353
TRA2B_HUMAN	0	19	0.000922084
SRSF7_HUMAN	0.666667	11.3333	0.000975134
PAB4L_HUMAN	0	10.6667	0.000975134
FXR1_HUMAN	0	26.6667	0.00109196
RSSA_HUMAN	0	19.6667	0.00114712
TR150_HUMAN	0	25.3333	0.00120971
PLIN3_HUMAN	0	8.33333	0.00159617
U5S1_HUMAN	0	8.33333	0.00159617
EIF3L_HUMAN	7.33333	42.6667	0.00168672
PRC2A_HUMAN	5.66667	61	0.00177347
EIF3H_HUMAN	0	20.3333	0.00187592
PGAM5_HUMAN	0	23	0.00188502
RTCB_HUMAN	0	13	0.00196657
CAPR1_HUMAN	0	13	0.00196657
HNRL2_HUMAN	0	7.33333	0.00205973
ZN462_HUMAN	0	7.33333	0.00205973
RL3_HUMAN	0	7.33333	0.00205973
RL13_HUMAN	0	7.33333	0.00205973
FMR1_HUMAN	0	24	0.00230681
CPSF2_HUMAN	0	6.66667	0.00249066
RS3_HUMAN	0	28.6667	0.0025591
RL4_HUMAN	0	6.33333	0.00275863
FILA2_HUMAN	0	6.33333	0.00275863
KDM6B_HUMAN	0.666667	7	0.00275863
PAP1L_HUMAN	0	16.6667	0.00278829
ABCF1_HUMAN	2.66667	15	0.0029091
EIF3E_HUMAN	0	28	0.00296297
EIF3B_HUMAN	0.666667	40	0.00307396
YBOX1_HUMAN	0	15.6667	0.00315387
TOP3B_HUMAN	0.666667	10.6667	0.00331676
HNRPC_HUMAN	4	14	0.00331676
RBM6_HUMAN	3.66667	9.33333	0.00344235
ELAV1_HUMAN	0	5.66667	0.00344235
NFH_HUMAN	1	6.33333	0.00388351
DYH3_HUMAN	7.33333	12.6667	0.00388351
RBMX_HUMAN	1.66667	28.3333	0.00388351
RS6_HUMAN	0	21.3333	0.00388351
UBB_HUMAN	9	0	0.00409
UBC_HUMAN	9	0	0.00409
IF4A1_HUMAN	0	18.6667	0.00411981
ATX2_HUMAN	1.33333	15	0.00413836
DDX3X_HUMAN	2.33333	38	0.00451117
JIP4_HUMAN	0	35.6667	0.00451117
DDX21_HUMAN	0	12.6667	0.00481268
ATX2L_HUMAN	1	29.6667	0.00496547
IF4G1_HUMAN	1	58	0.00498959
KIFC2_HUMAN	0.666667	5.33333	0.00506332
FA98A_HUMAN	0	4.66667	0.00506332
STAU2_HUMAN	0	4.66667	0.00506332
FCHO1_HUMAN	0	4.66667	0.00506332
LUZP1_HUMAN	0	4.66667	0.00506332
G3BP1_HUMAN	0	9.33333	0.00506332
GFPT2_HUMAN	0.666667	5.33333	0.00506332
IF4G2_HUMAN	0	12.3333	0.00507434
IF4A2_HUMAN	0	18.3333	0.00524766
EIF3J_HUMAN	0	18.3333	0.00524766
EIF3F_HUMAN	0	17.6667	0.00564777
MARF1_HUMAN	1.33333	5.66667	0.00586515
PDS5B_HUMAN	2	6.33333	0.00586515
SRSF6_HUMAN	0	13	0.00586515
KIF11_HUMAN	2.33333	15.3333	0.00586515
DX39B_HUMAN	0	8.66667	0.00586515
TCF20_HUMAN	1.33333	5.66667	0.00586515
JAK2_HUMAN	0	4.33333	0.00586515
ROA0_HUMAN	0	4.33333	0.00586515
CFA45_HUMAN	0	4.33333	0.00586515
SF3B2_HUMAN	0	8.66667	0.00586515
AN33B_HUMAN	0	4.33333	0.00586515
ATPA_HUMAN	11.3333	0	0.00600091
RBM10_HUMAN	1.33333	8.33333	0.00673408
IF2B_HUMAN	0	7	0.00673408
RLA0_HUMAN	0	7	0.00673408
SRSF4_HUMAN	0	10.6667	0.00676663
SF3A1_HUMAN	1.33333	12	0.00676663
FXR2_HUMAN	0	17.3333	0.00695342
DJC13_HUMAN	1	28.6667	0.00746386
XRN2_HUMAN	0	7.66667	0.00747674
SMC1A_HUMAN	1	4.66667	0.0081634
KMT2E_HUMAN	0.666667	4.33333	0.0081634
NFKB1_HUMAN	0	3.66667	0.0081634
ZN292_HUMAN	0.666667	4.33333	0.0081634
TSH1_HUMAN	0	3.66667	0.0081634
C144A_HUMAN	0	3.66667	0.0081634
GRIA4_HUMAN	0	3.66667	0.0081634
PHLP1_HUMAN	1	4.66667	0.0081634
DDX17_HUMAN	7	21.6667	0.0081634
REV1_HUMAN	0	3.66667	0.0081634
TOIP1_HUMAN	0	3.66667	0.0081634
CSKI1_HUMAN	0	3.66667	0.0081634
RMXL2_HUMAN	0	9.66667	0.00822093
SRRM1_HUMAN	2.66667	12	0.00881074
NAT10_HUMAN	1.33333	14	0.00888299
RL7_HUMAN	0	16	0.00899183
AN13A_HUMAN	6	0	0.00913261
VP13A_HUMAN	6.66667	3.33333	0.00985246
UBR5_HUMAN	3	6.33333	0.00985246
C2D1B_HUMAN	2	5.33333	0.00985246
HNRPK_HUMAN	0	10	0.00985246
NU214_HUMAN	0	3.33333	0.00985246
SRSF1_HUMAN	0	13.3333	0.00985246
FA5_HUMAN	0	3.33333	0.00985246
INO80_HUMAN	3.33333	0	0.00985246
CNT3B_HUMAN	0	3.33333	0.00985246
RED_HUMAN	0	3.33333	0.00985246
SFSWA_HUMAN	0	3.33333	0.00985246
HYOU1_HUMAN	0	3.33333	0.00985246
SIX3_HUMAN	0	3.33333	0.00985246
ODO2_HUMAN	0	3.33333	0.00985246
ZBT38_HUMAN	0	3.33333	0.00985246
SLAI1_HUMAN	0	3.33333	0.00985246
GGYF2_HUMAN	2.33333	5.66667	0.00985246
PEO1_HUMAN	0	8.66667	0.0101969
DDX5_HUMAN	8.33333	24.6667	0.0102525
ZHX2_HUMAN	0	11.6667	0.0104462
SMU1_HUMAN	0	6.33333	0.0108995
DX39A_HUMAN	0	8.33333	0.0110153
SRSF9_HUMAN	0	8.33333	0.0110153
HNRPU_HUMAN	0.333333	11.6667	0.0110595
G3BP2_HUMAN	0	13.6667	0.0111147
K2C6C_HUMAN	14.6667	42.6667	0.0112856
DHX36_HUMAN	1	13.3333	0.0114864
LPPRC_HUMAN	2.66667	21.3333	0.0115937
EIF3I_HUMAN	0	19	0.0117918
BCLF1_HUMAN	1.33333	19.6667	0.0120115
RS8_HUMAN	0.666667	8.33333	0.0129755
MYO9A_HUMAN	2.66667	7.66667	0.0130725
SHAN3_HUMAN	0.666667	5.66667	0.0130725
CNTRB_HUMAN	0	5	0.0130725
PDCD4_HUMAN	0	10	0.0130725
1433T_HUMAN	0	5	0.0130725
SRBD1_HUMAN	0	5	0.0130725
DYH9_HUMAN	8.33333	13.3333	0.0130725
TRRAP_HUMAN	2.66667	7.66667	0.0130725
K2C6B_HUMAN	14.3333	41.6667	0.0132649
SHAN2_HUMAN	0	5.66667	0.0135599
MBB1A_HUMAN	0	5.66667	0.0135599
IGG1_HUMAN	11.6667	6	0.0135599
UBP10_HUMAN	0	12.3333	0.0135963
RL8_HUMAN	0	7.33333	0.0141564
RHG29_HUMAN	0	7.33333	0.0141564
SC16A_HUMAN	1.66667	16.3333	0.0141564
HAP28_HUMAN	0	7.33333	0.0141564
SK2L2_HUMAN	0	15.3333	0.014336
SRRT_HUMAN	0	15.3333	0.014336
LAR1B_HUMAN	0	9.66667	0.0151084
FRAS1_HUMAN	3.66667	6.33333	0.0152681
ASAP1_HUMAN	2	4.66667	0.0152681
KIF7_HUMAN	7.66667	5	0.0152681
AKAP6_HUMAN	2	4.66667	0.0152681
K2C73_HUMAN	7.33333	10	0.0152681
KI20B_HUMAN	1	9	0.0152681
RUSD2_HUMAN	0.666667	3.33333	0.0152681
LSM12_HUMAN	0	2.66667	0.0152681
FR1L4_HUMAN	1.33333	4	0.0152681
UN13B_HUMAN	0	2.66667	0.0152681
UIF_HUMAN	0	2.66667	0.0152681
F120A_HUMAN	0	10.6667	0.0152681
B3A3_HUMAN	3.33333	0.666667	0.0152681
CHD6_HUMAN	1.66667	7	0.0152681
IFT46_HUMAN	0	2.66667	0.0152681
KIF3B_HUMAN	0	2.66667	0.0152681
LZTR1_HUMAN	0	2.66667	0.0152681
CF010_HUMAN	2.66667	0	0.0152681
NALP4_HUMAN	0	2.66667	0.0152681
CCD57_HUMAN	0	5.33333	0.0152681
RALY_HUMAN	0	2.66667	0.0152681
NBPF8_HUMAN	2.66667	0	0.0152681
SF3B3_HUMAN	0.666667	15.3333	0.0156378
HNRPM_HUMAN	5.66667	27	0.0159667
LARP1_HUMAN	2	22.3333	0.016001
ASCC3_HUMAN	2.66667	36.6667	0.0160416
K1C14_HUMAN	16	29.6667	0.0162518
EIF3M_HUMAN	0	15.6667	0.0163402
RL13A_HUMAN	0	6.66667	0.0170536
RL14_HUMAN	0	6.66667	0.0170536
PDIP3_HUMAN	0	8.66667	0.0186932
HNRPQ_HUMAN	0	8.66667	0.0186932
IF2B3_HUMAN	0	11	0.0187433
PAP1M_HUMAN	0	6.33333	0.0188442
IF2P_HUMAN	2	17.3333	0.0197222
RPGF2_HUMAN	1	3.33333	0.0198039
PLXA2_HUMAN	1	5.66667	0.0198039
RENT1_HUMAN	0	9.33333	0.0198039
HRG_HUMAN	2.33333	0	0.0198039
PURB_HUMAN	0	4.66667	0.0198039
MED12_HUMAN	2.33333	4.66667	0.0198039
GLYG2_HUMAN	0	2.33333	0.0198039
CING_HUMAN	2.66667	5	0.0198039
EMSA1_HUMAN	0	2.33333	0.0198039
CC177_HUMAN	0	2.33333	0.0198039
BPI_HUMAN	2.33333	0	0.0198039
POGZ_HUMAN	0	2.33333	0.0198039
WTIP_HUMAN	0	2.33333	0.0198039
ANKE1_HUMAN	0	4.66667	0.0198039
VINEX_HUMAN	0	2.33333	0.0198039
HIPK1_HUMAN	2.33333	0	0.0198039
PCIF1_HUMAN	0	2.33333	0.0198039
SPTC2_HUMAN	0	2.33333	0.0198039
ESF1_HUMAN	0	2.33333	0.0198039
ILDR2_HUMAN	2.33333	0	0.0198039
WSB2_HUMAN	0	2.33333	0.0198039
ZNF91_HUMAN	0	2.33333	0.0198039
ITA2B_HUMAN	0	2.33333	0.0198039
SBNO2_HUMAN	2.33333	0	0.0198039
RN112_HUMAN	0	2.33333	0.0198039
MALT1_HUMAN	0	2.33333	0.0198039
EXOC2_HUMAN	0	2.33333	0.0198039
FTCD_HUMAN	0	2.33333	0.0198039
TIGD7_HUMAN	0	2.33333	0.0198039
EDEM1_HUMAN	0	2.33333	0.0198039
CSDE1_HUMAN	0.666667	3	0.0198039
C2D2A_HUMAN	0.666667	3	0.0198039
SET1A_HUMAN	0.666667	3	0.0198039
DHX30_HUMAN	1	13.3333	0.0198461
K1C17_HUMAN	14.6667	23	0.0201727
1433G_HUMAN	0	4	0.0202041
IF4G3_HUMAN	0.666667	24.6667	0.0202041
ANR11_HUMAN	3	7	0.0202041
PTN23_HUMAN	4	0	0.0202041
CIC_HUMAN	0	4	0.0202041
COBL_HUMAN	0	4	0.0202041
MYO16_HUMAN	0	4	0.0202041
SRSF5_HUMAN	0	4	0.0202041
ZN598_HUMAN	0.666667	8.66667	0.0202041
FIP1_HUMAN	0	10	0.0225472
MEGF8_HUMAN	2.33333	6.66667	0.0228602
K2C71_HUMAN	7.33333	11.6667	0.0228602
ZCHC8_HUMAN	0	4.33333	0.0228602
RBM14_HUMAN	0	8.66667	0.0228602
UNC79_HUMAN	0.666667	5	0.0228602
DDX4_HUMAN	0	4.33333	0.0228602
PURA_HUMAN	0	5.66667	0.0233755
DDX1_HUMAN	0	11.3333	0.0233755
ARI4A_HUMAN	0	5.66667	0.0233755
RB15B_HUMAN	6.33333	12	0.0233755
UBP24_HUMAN	1	6.66667	0.0233755
MAP1A_HUMAN	2.33333	8	0.0233755
PRC2B_HUMAN	6.33333	54	0.0234072
HNRPR_HUMAN	0	7.66667	0.0237044
GRP75_HUMAN	0	15.3333	0.0237044
UBP2L_HUMAN	0	8.33333	0.0246571
ZC3HD_HUMAN	1.66667	14.3333	0.0246787
ZO2_HUMAN	0.333333	13.3333	0.0246952
RMXL3_HUMAN	0.666667	6	0.026271
ZCH18_HUMAN	0.666667	16.6667	0.026271
K1C16_HUMAN	8	39	0.0263248
K2C6A_HUMAN	11	42.3333	0.0265207
RGPD5_HUMAN	7.66667	1.66667	0.0266715
ROA1_HUMAN	0	6	0.0266715
SF3B1_HUMAN	1.66667	13.6667	0.0266715
IF4A3_HUMAN	0	12	0.0266715
ROA2_HUMAN	0	8.66667	0.0269745
PAIRB_HUMAN	0	9	0.0276188
PTBP1_HUMAN	0	10.3333	0.0279218
SLTM_HUMAN	0	12	0.028799
RACK1_HUMAN	0	11.6667	0.0289011
THOC2_HUMAN	0	7.66667	0.0289392
IQGA2_HUMAN	1	8.66667	0.0289392
NFX1_HUMAN	1	11.6667	0.0289646
DDX6_HUMAN	1.66667	15	0.0292863
ZN638_HUMAN	6	15.3333	0.0304393
RYR1_HUMAN	8.33333	15	0.0309968
TLN1_HUMAN	3	9.66667	0.0309968
MYH11_HUMAN	6.66667	3	0.031504
HNRPF_HUMAN	0	7.33333	0.031504
ZCCHV_HUMAN	0	11	0.031504
KSR2_HUMAN	0	3.66667	0.031504
ASCC1_HUMAN	0	3.66667	0.031504
TIE2_HUMAN	0	3.66667	0.031504
PGBM_HUMAN	5	8.66667	0.031504
HERC1_HUMAN	9	12.6667	0.031504
UTP20_HUMAN	4.33333	9	0.0339082
RBM39_HUMAN	0	4.66667	0.0339082
PININ_HUMAN	0	4.66667	0.0339082
NMDE3_HUMAN	0	4.66667	0.0339082
LRP2_HUMAN	1.33333	6	0.0339082
DDX50_HUMAN	0.333333	11.3333	0.0339969
MOV10_HUMAN	1	12	0.0339969
IF2G_HUMAN	0	7.66667	0.0340908
IF16_HUMAN	0	6.33333	0.0341757
MYH13_HUMAN	5.66667	2.66667	0.0350987
MYPN_HUMAN	3.66667	0.666667	0.0350987
SRPK2_HUMAN	0	3	0.0350987
RFC4_HUMAN	0	6	0.0350987
CX057_HUMAN	0	3	0.0350987
MYOM3_HUMAN	0	3	0.0350987
GGYF1_HUMAN	1	4	0.0350987
KCNH2_HUMAN	0	3	0.0350987
ANM5_HUMAN	0	3	0.0350987
MUC6_HUMAN	3.66667	0.666667	0.0350987
RBM7_HUMAN	0	3	0.0350987
TELO2_HUMAN	0	3	0.0350987
MAN1_HUMAN	3	0	0.0350987
NUTM1_HUMAN	3	6	0.0350987
RBM19_HUMAN	0	3	0.0350987
HNRC3_HUMAN	2.33333	8.33333	0.0350987
HNRC4_HUMAN	2.33333	8.33333	0.0350987
CR063_HUMAN	0	3	0.0350987
HPS6_HUMAN	0	3	0.0350987
SPAT5_HUMAN	0.333333	3.33333	0.0350987
C2CD5_HUMAN	3.66667	0.666667	0.0350987
ELL_HUMAN	0	3	0.0350987
SRSF8_HUMAN	0	3	0.0350987
MTMR5_HUMAN	0	3	0.0350987
DCTN1_HUMAN	1.33333	4.33333	0.0350987
CDKL5_HUMAN	3.66667	0.666667	0.0350987
PDZD4_HUMAN	0	3	0.0350987
ATS19_HUMAN	4	1	0.0350987
GSLG1_HUMAN	0	3	0.0350987
KCNQ5_HUMAN	0.333333	3.33333	0.0350987
S31E1_HUMAN	1.66667	4.66667	0.0350987
VWA8_HUMAN	1.33333	4.33333	0.0350987
M4K3_HUMAN	0	3	0.0350987
GNAI1_HUMAN	0	3	0.0350987
GNAI3_HUMAN	0	3	0.0350987
CTGE6_HUMAN	0	3	0.0350987
DMKN_HUMAN	3	0	0.0350987
ROA3_HUMAN	0	7.33333	0.0370862
TRPC4_HUMAN	2.66667	1	0.0377496
RAIN_HUMAN	2.66667	1	0.0377496
BUB1_HUMAN	1.66667	0	0.0377496
RCC2_HUMAN	0	3.33333	0.0377496
LV321_HUMAN	1.66667	0	0.0377496
ZFR_HUMAN	0	3.33333	0.0377496
NTPCR_HUMAN	3.33333	0	0.0377496
RBM25_HUMAN	0	3.33333	0.0377496
TRI27_HUMAN	0	1.66667	0.0377496
CR3L2_HUMAN	0	3.33333	0.0377496
PRP19_HUMAN	0.333333	5.33333	0.0377496
H13_HUMAN	0.666667	5.66667	0.0377496
CN166_HUMAN	0	5	0.0377496
CAND2_HUMAN	0.666667	2.33333	0.0377496
PRDX1_HUMAN	4.33333	1	0.0377496
SRSF2_HUMAN	0.666667	2.33333	0.0377496
KRT84_HUMAN	6	7.66667	0.0377496
ARHGB_HUMAN	1.66667	5	0.0377496
KI18B_HUMAN	1.33333	3	0.0377496
ELOA2_HUMAN	3	1.33333	0.0377496
CARL1_HUMAN	2	3.66667	0.0377496
BCAS1_HUMAN	2.33333	0.666667	0.0377496
MKL1_HUMAN	1.33333	3	0.0377496
CO4B_HUMAN	1.33333	3	0.0377496
CA167_HUMAN	3.33333	5	0.0377496
1433Z_HUMAN	0	4.33333	0.0390123
ANO8_HUMAN	1	5.33333	0.0390123
DISP2_HUMAN	0	4.33333	0.0390123
AP1B1_HUMAN	0	4.33333	0.0390123
ZFY16_HUMAN	0	4.33333	0.0390123
GCP2_HUMAN	0.666667	5	0.0390123
NUFP2_HUMAN	0	15	0.0390668
SAFB1_HUMAN	0	13.3333	0.0394158
CPSF1_HUMAN	3	16.3333	0.0394158
DHX29_HUMAN	5.33333	19.6667	0.040169
GRP78_HUMAN	4	16.3333	0.0417851
CDC5L_HUMAN	1.33333	7	0.0421585
PRP8_HUMAN	1.66667	17.3333	0.0424103
KHDR1_HUMAN	0	8	0.0438171
SND1_HUMAN	0	8	0.0438171
RL6_HUMAN	0	7.66667	0.0441526
NPM_HUMAN	1	8.66667	0.0441526
DSRAD_HUMAN	0	14	0.0444669
RL7A_HUMAN	0	7	0.0444669
RRBP1_HUMAN	2	17.3333	0.0453884
RHG23_HUMAN	7	15.3333	0.0461905
SR140_HUMAN	0.666667	6	0.0472139
TBB2B_HUMAN	2	9.33333	0.0479669
REN3B_HUMAN	0	6.33333	0.0488103
ILF3_HUMAN	0	7.66667	0.049067
CENPE_HUMAN	3.66667	8.66667	0.0494136
NIPBL_HUMAN	3	8	0.0494136
JARD2_HUMAN	3	6.66667	0.0532707	2.22222
IGSF2_HUMAN	0	3.66667	0.0532707	#DIV/0!
URFB1_HUMAN	0	3.66667	0.0532707	#DIV/0!
RELB_HUMAN	3.66667	0	0.0532707	0
STAU1_HUMAN	0	3.66667	0.0532707	#DIV/0!
MAST1_HUMAN	1.33333	5	0.0532707	3.75
KCNH3_HUMAN	1.33333	5	0.0532707	3.75
PKHG1_HUMAN	3.66667	0	0.0532707	0
CE120_HUMAN	0	3.66667	0.0532707	#DIV/0!
SRSF3_HUMAN	0	8.33333	0.0544132	#DIV/0!
K1C28_HUMAN	6.66667	5.33333	0.057191	0.8
DSCL1_HUMAN	1.33333	2.66667	0.057191	2
THOC3_HUMAN	0	4	0.057191	#DIV/0!
TIAM2_HUMAN	2	4.66667	0.057191	2.33333
DNMBP_HUMAN	1.66667	4.33333	0.057191	2.6
PAN3_HUMAN	1	3.66667	0.057191	3.66667
SFTPD_HUMAN	2.66667	0	0.057191	0
HPS3_HUMAN	1	3.66667	0.057191	3.66667
ERC2_HUMAN	0.666667	4.66667	0.057191	7
FAT1_HUMAN	2	6	0.057191	3
UBP20_HUMAN	0	2.66667	0.057191	#DIV/0!
ECEL1_HUMAN	0	2.66667	0.057191	#DIV/0!
CC020_HUMAN	0	2.66667	0.057191	#DIV/0!
SPG20_HUMAN	0	2.66667	0.057191	#DIV/0!
COIA1_HUMAN	2	4.66667	0.057191	2.33333
ERIC3_HUMAN	4.66667	6	0.057191	1.28571
HAUS5_HUMAN	0	4	0.057191	#DIV/0!
TUT4_HUMAN	1	5	0.057191	5
UBP47_HUMAN	0.666667	2	0.057191	3
PCX1_HUMAN	3.66667	7.66667	0.057191	2.09091
UBR1_HUMAN	2.66667	0	0.057191	0
PTPRF_HUMAN	1.33333	4	0.057191	3
GTF2I_HUMAN	1	3.66667	0.057191	3.66667
PSIP1_HUMAN	0	2.66667	0.057191	#DIV/0!
DUSTY_HUMAN	2.66667	0	0.057191	0
RED2_HUMAN	0	2.66667	0.057191	#DIV/0!
WNK1_HUMAN	0.666667	4.66667	0.057191	7
DIAP3_HUMAN	3.66667	2.33333	0.057191	0.636364
HSP7C_HUMAN	12.3333	22.3333	0.0578886	1.81081
CLH1_HUMAN	0	7.33333	0.0584869	#DIV/0!
PARP1_HUMAN	3.33333	9.33333	0.0591249	2.8
ARHG2_HUMAN	4.33333	10.3333	0.0591249	2.38462
RHG06_HUMAN	0	6	0.0591249	#DIV/0!
PCNT_HUMAN	9.66667	15.3333	0.0598979	1.58621
FL2D_HUMAN	0	5.66667	0.0598979	#DIV/0!
BD1L1_HUMAN	6.66667	11.3333	0.0603815	1.7
GOGB1_HUMAN	3.33333	11.3333	0.0615257	3.4
HNRH1_HUMAN	0.666667	8.66667	0.0615257	13
K2C80_HUMAN	3.33333	0	0.0634142	0
CFTR_HUMAN	3.33333	0	0.0634142	0
RU2A_HUMAN	0	3.33333	0.0634142	#DIV/0!
AGAP2_HUMAN	0.666667	4	0.0634142	6
S3TC2_HUMAN	0	3.33333	0.0634142	#DIV/0!
UBA1_HUMAN	0	3.33333	0.0634142	#DIV/0!
C295L_HUMAN	0	3.33333	0.0634142	#DIV/0!
GNAZ_HUMAN	0	3.33333	0.0634142	#DIV/0!
AN36A_HUMAN	0	3.33333	0.0634142	#DIV/0!
AMOL2_HUMAN	0.666667	4	0.0634142	6
P85A_HUMAN	0	3.33333	0.0634142	#DIV/0!
RBM27_HUMAN	0	3.33333	0.0634142	#DIV/0!
PAN2_HUMAN	0.666667	4	0.0634142	6
RBM15_HUMAN	4.33333	16.6667	0.0659067	3.84615
THOC4_HUMAN	1.33333	6.66667	0.0668611	5
DHX34_HUMAN	0	5.33333	0.0668611	#DIV/0!
SYNE2_HUMAN	9	16.3333	0.0686657	1.81481
TBB5_HUMAN	5.66667	10	0.0690507	1.76471
KEAP1_HUMAN	0	4.33333	0.0690507	#DIV/0!
NCBP1_HUMAN	0.666667	9.33333	0.0690507	14
PHIP_HUMAN	0	4.33333	0.0690507	#DIV/0!
ABCA2_HUMAN	1.66667	8.33333	0.0695158	5
SPTN4_HUMAN	3.33333	12.3333	0.0700706	3.7
SAFB2_HUMAN	0.666667	9.66667	0.0700706	14.5
K22E_HUMAN	27.6667	36	0.07024	1.3012
U2AF2_HUMAN	0	2.33333	0.0728274	#DIV/0!
CRCM_HUMAN	0.666667	3	0.0728274	4.5
LAMA3_HUMAN	1.66667	8.66667	0.0728274	5.2
TOPZ1_HUMAN	0.666667	5.33333	0.0728274	8
K1522_HUMAN	2.66667	5	0.0728274	1.875
B2L14_HUMAN	1	3.33333	0.0728274	3.33333
PTBP2_HUMAN	0.666667	5.33333	0.0728274	8
NOTC4_HUMAN	1.66667	4	0.0728274	2.4
GOGA4_HUMAN	5.66667	21.3333	0.0730703	3.76471
ALBU_HUMAN	29.6667	13.3333	0.0738216	0.449438
SPTN2_HUMAN	0.666667	9	0.0740741	13.5
PUF60_HUMAN	5.66667	3.66667	0.0741799	0.647059
IF4E_HUMAN	0	2	0.0741799	#DIV/0!
JIP3_HUMAN	1.66667	13.6667	0.0741799	8.2
RP1L1_HUMAN	4	6	0.0741799	1.5
PKHG3_HUMAN	1.33333	3.33333	0.0741799	2.5
EYS_HUMAN	3	5	0.0741799	1.66667
PRR36_HUMAN	0.333333	2.33333	0.0741799	7
PTN3_HUMAN	0.666667	2.66667	0.0741799	4
CTNA2_HUMAN	1.33333	3.33333	0.0741799	2.5
NRAP_HUMAN	1.33333	3.33333	0.0741799	2.5
BAZ2B_HUMAN	0.666667	4.66667	0.0741799	7
CBPC4_HUMAN	0	4	0.0741799	#DIV/0!
MDR1_HUMAN	3.33333	1.33333	0.0741799	0.4
TT21A_HUMAN	1	3	0.0741799	3
DNA2_HUMAN	0.666667	2.66667	0.0741799	4
FREM1_HUMAN	2.66667	0.666667	0.0741799	0.25
CALD1_HUMAN	2	4	0.0741799	2
F186A_HUMAN	0	4	0.0741799	#DIV/0!
MICA3_HUMAN	3.33333	5.33333	0.0741799	1.6
ANLN_HUMAN	3.66667	1.66667	0.0741799	0.454545
K2C5_HUMAN	20	31	0.0758151	1.55
XRCC6_HUMAN	0	6.33333	0.0761884	#DIV/0!
DYH6_HUMAN	3	8.66667	0.0766867	2.88889
XRCC5_HUMAN	0.666667	6.33333	0.0766867	9.5
U520_HUMAN	8	20.6667	0.077822	2.58333
PIMT_HUMAN	7	0	0.0782023	0
CPSF3_HUMAN	1	6	0.0820149	6
GELS_HUMAN	5	0	0.0820149	0
SNX8_HUMAN	0	5	0.0820149	#DIV/0!
AFAD_HUMAN	1.66667	6.66667	0.0820149	4
ZN469_HUMAN	14.3333	9.33333	0.0820149	0.651163
LARP4_HUMAN	0	5	0.0820149	#DIV/0!
H12_HUMAN	0	4.33333	0.0830507	#DIV/0!
THOC1_HUMAN	0	5.66667	0.0847508	#DIV/0!
ILF2_HUMAN	0	5.66667	0.0847508	#DIV/0!
ZFHX4_HUMAN	1.66667	7.33333	0.0847508	4.4
ZZEF1_HUMAN	0	5.66667	0.0847508	#DIV/0!
AGRL3_HUMAN	0	4.66667	0.0847914	#DIV/0!
ROAA_HUMAN	0	4.66667	0.0847914	#DIV/0!
KI13A_HUMAN	0	8	0.0863356	#DIV/0!
RPC2_HUMAN	0	3.66667	0.0927353	#DIV/0!
SVEP1_HUMAN	2.33333	6	0.0927353	2.57143
VGF_HUMAN	0	3.66667	0.0927353	#DIV/0!
PK1L2_HUMAN	7	3.33333	0.0927353	0.47619
PTC1_HUMAN	0	3.66667	0.0927353	#DIV/0!
GNL3_HUMAN	0	3.66667	0.0927353	#DIV/0!
PLEC_HUMAN	14	23.6667	0.0933072	1.69048
K1C10_HUMAN	29	31.6667	0.0941784	1.09195
DLG5_HUMAN	2.66667	10.6667	0.0941784	4
CTRO_HUMAN	2.66667	5.33333	0.0941784	2
UN13C_HUMAN	2.66667	5.33333	0.0941784	2
LBN_HUMAN	1.33333	4	0.0941784	3
FLNA_HUMAN	4.33333	7	0.0941784	1.61538
S12A9_HUMAN	0.666667	3.33333	0.0941784	5
DIAP1_HUMAN	1	3.66667	0.0941784	3.66667
RADIL_HUMAN	1.33333	4	0.0941784	3
CS047_HUMAN	3.33333	0.666667	0.0941784	0.2
MARK4_HUMAN	0.666667	3.33333	0.0941784	5
4F2_HUMAN	0.666667	3.33333	0.0941784	5
SARG_HUMAN	0.666667	3.33333	0.0941784	5
WDR33_HUMAN	0	8	0.0941784	#DIV/0!
PCDA1_HUMAN	4.33333	1.66667	0.0941784	0.384615
K1C15_HUMAN	11	13.6667	0.0941784	1.24242
K2C74_HUMAN	8.33333	11	0.0941784	1.32
FMN1_HUMAN	2.66667	5.66667	0.095466	2.125
SPTCS_HUMAN	4.66667	7.66667	0.095466	1.64286
CFA46_HUMAN	5.66667	8.66667	0.095466	1.52941
KDM3A_HUMAN	0	3	0.095466	#DIV/0!
LIPA1_HUMAN	0.666667	3.66667	0.095466	5.5
OS9_HUMAN	0.666667	3.66667	0.095466	5.5
S31A1_HUMAN	0	3	0.095466	#DIV/0!
AF17_HUMAN	0.666667	3.66667	0.095466	5.5
NID1_HUMAN	1	4	0.095466	4
DYH12_HUMAN	3	6	0.095466	2
SPF45_HUMAN	0	3	0.095466	#DIV/0!
TRFE_HUMAN	6.66667	0.666667	0.095466	0.1
P121A_HUMAN	0.333333	3.33333	0.095466	10
SYAM_HUMAN	0	3	0.095466	#DIV/0!
F117A_HUMAN	0	3	0.095466	#DIV/0!
GP179_HUMAN	4	7	0.095466	1.75
FRYL_HUMAN	1.33333	5.66667	0.0964375	4.25
RS5_HUMAN	1	10.3333	0.0991148	10.3333
EST1A_HUMAN	0	8.33333	0.099647	#DIV/0!
EIF3K_HUMAN	0	6	0.102242	#DIV/0!
DDX10_HUMAN	0.666667	6.66667	0.102242	10
TOP3A_HUMAN	0	5.33333	0.102765	#DIV/0!
MYOM1_HUMAN	1.33333	7	0.107731	5.25
TSH2_HUMAN	5	1.66667	0.109129	0.333333
HFM1_HUMAN	1.33333	4.66667	0.109129	3.5
ARHG5_HUMAN	1	4.33333	0.109129	4.33333
AFG32_HUMAN	1	4.66667	0.110703	4.66667
ZC11A_HUMAN	3	10.6667	0.11473	3.55556
K2C4_HUMAN	7.33333	9.66667	0.118083	1.31818
DNHD1_HUMAN	4	8.66667	0.118083	2.16667
WDFY4_HUMAN	4	6.33333	0.118083	1.58333
SMTN_HUMAN	3.66667	6	0.118083	1.63636
CHD3_HUMAN	3.33333	5.66667	0.118083	1.7
TBD2B_HUMAN	0.666667	3	0.118083	4.5
FAT4_HUMAN	5.33333	7.66667	0.118083	1.4375
KANK3_HUMAN	0.666667	3	0.118083	4.5
PKHL1_HUMAN	3	10	0.118083	3.33333
FLIP1_HUMAN	2.33333	7	0.118083	3
TRPC6_HUMAN	1.66667	4	0.118083	2.4
STAR9_HUMAN	8.33333	12.3333	0.120117	1.48
SC16B_HUMAN	1	5	0.120117	5
AKA12_HUMAN	1	5	0.120117	5
PLXB1_HUMAN	1	5	0.120117	5
F208B_HUMAN	2.66667	6.66667	0.120117	2.5
IF5_HUMAN	0	4.33333	0.121541	#DIV/0!
LAR4B_HUMAN	0.666667	5	0.121541	7.5
IGLL1_HUMAN	3	0	0.12169	0
SPTA1_HUMAN	4	7	0.12169	1.75
BCR_HUMAN	0.666667	3.66667	0.12169	5.5
PTN13_HUMAN	6.66667	3.66667	0.12169	0.55
CAR11_HUMAN	1	4	0.12169	4
CNKR1_HUMAN	0.666667	3.66667	0.12169	5.5
TIF1B_HUMAN	0.666667	3.66667	0.12169	5.5
RB12B_HUMAN	0	3	0.12169	#DIV/0!
ROS1_HUMAN	1.33333	4.33333	0.12169	3.25
CE170_HUMAN	3.66667	9.33333	0.122124	2.54545
KI13B_HUMAN	1	9.66667	0.124534	9.66667
TANC1_HUMAN	0.666667	7.33333	0.124624	11
RS9_HUMAN	0	14.6667	0.126613	#DIV/0!
K2C75_HUMAN	9.66667	13.3333	0.127643	1.37931
ASH1L_HUMAN	2.66667	6.33333	0.127643	2.375
ZAN_HUMAN	1.33333	5	0.127643	3.75
SDK1_HUMAN	6	2.33333	0.127643	0.388889
RASL3_HUMAN	1.66667	5.33333	0.127643	3.2
PHAR3_HUMAN	0.666667	4.33333	0.127643	6.5
SMG1_HUMAN	4.66667	9.33333	0.128398	2
HS71B_HUMAN	2.33333	7	0.128398	3
HS71A_HUMAN	2.33333	7	0.128398	3
DYH14_HUMAN	7	10.3333	0.129612	1.47619
ACTB_HUMAN	1.66667	6.66667	0.129612	4
ACTG_HUMAN	1.66667	6.66667	0.129612	4
ARG28_HUMAN	1.66667	6.66667	0.129612	4
SCNAA_HUMAN	1.33333	4.66667	0.129612	3.5
DMWD_HUMAN	3	1.33333	0.129612	0.444444
TLN2_HUMAN	3.66667	8	0.133333	2.18182
AKNA_HUMAN	0.666667	5	0.133333	7.5
SEM6C_HUMAN	1	6.33333	0.134819	6.33333
HELZ_HUMAN	1	6.66667	0.135841	6.66667
DYH17_HUMAN	4	10	0.139927	2.5
SRRM2_HUMAN	5.66667	11.6667	0.139927	2.05882
DYH11_HUMAN	11.3333	4.66667	0.144079	0.411765
XYLT1_HUMAN	0.333333	4.66667	0.144663	14
APOBR_HUMAN	0	4.33333	0.144663	#DIV/0!
AFF4_HUMAN	1	5.66667	0.147987	5.66667
KRT36_HUMAN	7.33333	4	0.148743	0.545455
FRY_HUMAN	4	7.33333	0.148743	1.83333
TRIPB_HUMAN	4	7.33333	0.148743	1.83333
TMPSD_HUMAN	4.66667	1.33333	0.148743	0.285714
DYH5_HUMAN	6.66667	10	0.148743	1.5
ANKH1_HUMAN	2	5.33333	0.148743	2.66667
MYO7A_HUMAN	1.66667	5	0.148743	3
PREX1_HUMAN	1	4.33333	0.148743	4.33333
DDX24_HUMAN	0.666667	7.66667	0.149037	11.5
DYH1_HUMAN	5.66667	11	0.14961	1.94118
HORN_HUMAN	2	8	0.151472	4
HYDIN_HUMAN	4.66667	10.6667	0.151472	2.28571
PCBP1_HUMAN	0	2.66667	0.156726	#DIV/0!
AT2B4_HUMAN	0.666667	3.33333	0.156726	5
IRS1_HUMAN	1.66667	4.33333	0.156726	2.6
REV3L_HUMAN	4.66667	7.33333	0.156726	1.57143
PABP2_HUMAN	0	2.66667	0.156726	#DIV/0!
ASCC2_HUMAN	0	3.66667	0.158809	#DIV/0!
VIR_HUMAN	2.33333	9.33333	0.161341	4
NUMA1_HUMAN	2	7	0.162782	3.5
UBP34_HUMAN	3	7.33333	0.16605	2.44444
BLM_HUMAN	1.66667	6	0.16605	3.6
RYR3_HUMAN	8	12.6667	0.166312	1.58333
WRIP1_HUMAN	9	5.33333	0.173189	0.592593
FANCI_HUMAN	1.66667	5.33333	0.173189	3.2
TPR_HUMAN	3.66667	9.33333	0.173432	2.54545
TDRD3_HUMAN	1	6.33333	0.177049	6.33333
ZN318_HUMAN	4.33333	9.66667	0.177049	2.23077
KI67_HUMAN	5.33333	6.66667	0.183503	1.25
PCD23_HUMAN	4.33333	5.66667	0.183503	1.30769
RIMB1_HUMAN	6.33333	5.66667	0.183503	0.894737
SZT2_HUMAN	4.33333	5	0.183503	1.15385
SETD5_HUMAN	1.33333	0.666667	0.183503	0.5
K2C7_HUMAN	8.66667	10.6667	0.183503	1.23077
RS11_HUMAN	0	7.33333	0.183503	#DIV/0!
RL5_HUMAN	0	6	0.183503	#DIV/0!
H4_HUMAN	4.66667	3.33333	0.183503	0.714286
DDX3Y_HUMAN	1.33333	18.6667	0.183503	14
RAD50_HUMAN	3	6.33333	0.183503	2.11111
RIBC2_HUMAN	0	2	0.183503	#DIV/0!
RL11_HUMAN	0.333333	1.66667	0.183503	5
RL18_HUMAN	0.666667	3.33333	0.183503	5
UBA7_HUMAN	2.66667	4.66667	0.183503	1.75
IKKB_HUMAN	0	2	0.183503	#DIV/0!
TET3_HUMAN	0.666667	4	0.183503	6
MY18B_HUMAN	5	1	0.183503	0.2
NAV2_HUMAN	5	7	0.183503	1.4
MAST4_HUMAN	3.66667	7.66667	0.183503	2.09091
TSG10_HUMAN	0	4.66667	0.183503	#DIV/0!
PSD1_HUMAN	0	3.33333	0.183503	#DIV/0!
WASC5_HUMAN	0	3.33333	0.183503	#DIV/0!
TRY3_HUMAN	13.6667	9.66667	0.183503	0.707317
TNKS1_HUMAN	0	3.33333	0.183503	#DIV/0!
BAZ2A_HUMAN	0.666667	2.66667	0.183503	4
RS10_HUMAN	0	6	0.183503	#DIV/0!
AXDN1_HUMAN	0	2	0.183503	#DIV/0!
TRNK1_HUMAN	0.666667	3.33333	0.183503	5
HEAT1_HUMAN	3.33333	4	0.183503	1.2
SYYC_HUMAN	2	0.666667	0.183503	0.333333
IF2B2_HUMAN	0	2	0.183503	#DIV/0!
ODF2L_HUMAN	2	0	0.183503	0
IASPP_HUMAN	0	2	0.183503	#DIV/0!
T131L_HUMAN	2	0	0.183503	0
NBPF1_HUMAN	2	0	0.183503	0
KAL1L_HUMAN	0	2	0.183503	#DIV/0!
ZC3H1_HUMAN	1	3	0.183503	3
MYH16_HUMAN	0	3.33333	0.183503	#DIV/0!
HCN4_HUMAN	0.666667	2	0.183503	3
PUM1_HUMAN	0.666667	2	0.183503	3
CMTR1_HUMAN	0	3.33333	0.183503	#DIV/0!
SBNO1_HUMAN	2	0	0.183503	0
RPGF1_HUMAN	2	0.666667	0.183503	0.333333
LV460_HUMAN	1.66667	1	0.183503	0.6
GP143_HUMAN	2	0	0.183503	0
ACLY_HUMAN	2	0.666667	0.183503	0.333333
CCD33_HUMAN	0	3.33333	0.183503	#DIV/0!
SNX14_HUMAN	0.666667	2.66667	0.183503	4
TCPR1_HUMAN	2	0.666667	0.183503	0.333333
MX1_HUMAN	0	2	0.183503	#DIV/0!
SERA_HUMAN	2	0	0.183503	0
SHP1L_HUMAN	0	2	0.183503	#DIV/0!
CUX2_HUMAN	1	3	0.183503	3
TNIP1_HUMAN	0	2	0.183503	#DIV/0!
CIP2A_HUMAN	0	3.33333	0.183503	#DIV/0!
FBX41_HUMAN	0	3.33333	0.183503	#DIV/0!
MTMR4_HUMAN	0.666667	3.33333	0.183503	5
P20L1_HUMAN	1	2.33333	0.183503	2.33333
RUSC2_HUMAN	3.66667	5.66667	0.183503	1.54545
SREC_HUMAN	0	2	0.183503	#DIV/0!
SRGP3_HUMAN	0.666667	4	0.183503	6
TTLL7_HUMAN	2	0	0.183503	0
A20A3_HUMAN	0.666667	2	0.183503	3
A20A2_HUMAN	0.666667	2	0.183503	3
A20A1_HUMAN	0.666667	2	0.183503	3
CNTLN_HUMAN	2	6	0.183503	3
PKN1_HUMAN	1.33333	3.33333	0.183503	2.5
TRPM4_HUMAN	1	3	0.183503	3
OTOF_HUMAN	0	2	0.183503	#DIV/0!
GPDM_HUMAN	0	2	0.183503	#DIV/0!
NLRX1_HUMAN	2.66667	0.666667	0.183503	0.25
P66A_HUMAN	0	2	0.183503	#DIV/0!
SRGP2_HUMAN	2	0	0.183503	0
U2AF5_HUMAN	0	2	0.183503	#DIV/0!
U2AF1_HUMAN	0	2	0.183503	#DIV/0!
F184A_HUMAN	0	2	0.183503	#DIV/0!
ARG33_HUMAN	3.33333	0.666667	0.183503	0.2
MRP7_HUMAN	0	2	0.183503	#DIV/0!
LIPA3_HUMAN	0.666667	2.66667	0.183503	4
GRIA2_HUMAN	0.666667	2	0.183503	3
GTD2B_HUMAN	0	2	0.183503	#DIV/0!
GTD2A_HUMAN	0	2	0.183503	#DIV/0!
FUK_HUMAN	0	2	0.183503	#DIV/0!
CUL7_HUMAN	2	0	0.183503	0
CLPB_HUMAN	0	2	0.183503	#DIV/0!
ISK5_HUMAN	2	0.666667	0.183503	0.333333
PAX1_HUMAN	1	2.33333	0.183503	2.33333
KDM5D_HUMAN	3	1	0.183503	0.333333
ORC1_HUMAN	0.333333	2.33333	0.183503	7
CARL2_HUMAN	2.66667	0.666667	0.183503	0.25
SSH2_HUMAN	0	2	0.183503	#DIV/0!
BAP1_HUMAN	0	2	0.183503	#DIV/0!
BRPF3_HUMAN	0.666667	3.33333	0.183503	5
CUL5_HUMAN	0	2	0.183503	#DIV/0!
MEI1_HUMAN	0	2	0.183503	#DIV/0!
KBTBC_HUMAN	3	1	0.183503	0.333333
M4K2_HUMAN	0	2	0.183503	#DIV/0!
PLAP_HUMAN	2	0	0.183503	0
SFR19_HUMAN	2	4	0.183503	2
KIF27_HUMAN	0.666667	2.66667	0.183503	4
CADH2_HUMAN	0	2	0.183503	#DIV/0!
TFE3_HUMAN	1	3	0.183503	3
DDX42_HUMAN	1	2.33333	0.183503	2.33333
RB_HUMAN	0.666667	2	0.183503	3
ABCG2_HUMAN	2	0	0.183503	0
SVIL_HUMAN	2.66667	6	0.183503	2.25
XRN1_HUMAN	0.666667	2	0.183503	3
RS4Y1_HUMAN	0	7.33333	0.183503	#DIV/0!
HDX_HUMAN	0.666667	2	0.183503	3
1433E_HUMAN	0	2	0.183503	#DIV/0!
VPS18_HUMAN	2	0	0.183503	0
KAZRN_HUMAN	0	2	0.183503	#DIV/0!
SLN14_HUMAN	0	2	0.183503	#DIV/0!
FBX39_HUMAN	0	2	0.183503	#DIV/0!
PPB1_HUMAN	0	2	0.183503	#DIV/0!
KIRR3_HUMAN	0	2	0.183503	#DIV/0!
HIRP3_HUMAN	1	2.33333	0.183503	2.33333
CC85A_HUMAN	0.666667	2	0.183503	3
SOGA1_HUMAN	0	2	0.183503	#DIV/0!
UN45A_HUMAN	0	2	0.183503	#DIV/0!
NACAM_HUMAN	1	3	0.183503	3
RENT2_HUMAN	0	4.66667	0.183503	#DIV/0!
VCAM1_HUMAN	0	2	0.183503	#DIV/0!
PTHD1_HUMAN	0	2	0.183503	#DIV/0!
AOXA_HUMAN	0	2	0.183503	#DIV/0!
MINK1_HUMAN	2	4	0.183503	2
PDE6C_HUMAN	0	2	0.183503	#DIV/0!
BIRC1_HUMAN	0	2	0.183503	#DIV/0!
AAK1_HUMAN	0	2	0.183503	#DIV/0!
GLRX3_HUMAN	0	2	0.183503	#DIV/0!
ODFP2_HUMAN	0	2	0.183503	#DIV/0!
SAPC2_HUMAN	0	2	0.183503	#DIV/0!
DDX52_HUMAN	2	0	0.183503	0
SHOX2_HUMAN	0	2	0.183503	#DIV/0!
ZN365_HUMAN	0	2	0.183503	#DIV/0!
VINC_HUMAN	2	2.66667	0.183503	1.33333
SBP2L_HUMAN	0	2	0.183503	#DIV/0!
RN169_HUMAN	1.33333	0	0.183503	0
K1C13_HUMAN	6	7.33333	0.183503	1.22222
K2C72_HUMAN	6.66667	10.6667	0.183503	1.6
NCBP2_HUMAN	0	1.33333	0.183503	#DIV/0!
POLK_HUMAN	0	1.33333	0.183503	#DIV/0!
YBOX2_HUMAN	0	2.66667	0.183503	#DIV/0!
NAV1_HUMAN	4.66667	7.33333	0.183503	1.57143
HPS5_HUMAN	2.66667	0	0.183503	0
PHF20_HUMAN	1.33333	0	0.183503	0
WDR47_HUMAN	1.33333	2	0.183503	1.5
GCC2_HUMAN	0	2.66667	0.183503	#DIV/0!
KV320_HUMAN	1.33333	0	0.183503	0
PRD13_HUMAN	1.33333	0	0.183503	0
SMCA2_HUMAN	2.66667	0	0.183503	0
RS27_HUMAN	0	1.33333	0.183503	#DIV/0!
RS27L_HUMAN	0	1.33333	0.183503	#DIV/0!
ZSCA1_HUMAN	0	1.33333	0.183503	#DIV/0!
S27A1_HUMAN	0	1.33333	0.183503	#DIV/0!
LMBL2_HUMAN	0	1.33333	0.183503	#DIV/0!
MEP50_HUMAN	0	0.666667	0.183503	#DIV/0!
COOA1_HUMAN	1.33333	2.66667	0.183503	2
EXD2_HUMAN	0	1.33333	0.183503	#DIV/0!
MLIP_HUMAN	1.33333	0	0.183503	0
THOP1_HUMAN	0	1.33333	0.183503	#DIV/0!
LAMA4_HUMAN	1.33333	0	0.183503	0
HS904_HUMAN	2.66667	0	0.183503	0
CYTA_HUMAN	0	1.33333	0.183503	#DIV/0!
MCM9_HUMAN	0	1.33333	0.183503	#DIV/0!
PUSL1_HUMAN	0	1.33333	0.183503	#DIV/0!
NRIP3_HUMAN	0	1.33333	0.183503	#DIV/0!
TBC8B_HUMAN	0	2.66667	0.183503	#DIV/0!
GAS1_HUMAN	1.33333	0	0.183503	0
PRAM6_HUMAN	0	1.33333	0.183503	#DIV/0!
KGP2_HUMAN	0	1.33333	0.183503	#DIV/0!
NHSL1_HUMAN	0.333333	3	0.183503	9
GRHPR_HUMAN	0	1.33333	0.183503	#DIV/0!
RMP_HUMAN	0	1.33333	0.183503	#DIV/0!
FA13B_HUMAN	1.33333	0	0.183503	0
NOC3L_HUMAN	0	1.33333	0.183503	#DIV/0!
FBX24_HUMAN	0	1.33333	0.183503	#DIV/0!
S12A6_HUMAN	1.33333	0	0.183503	0
YTDC1_HUMAN	0	1.33333	0.183503	#DIV/0!
DPOLN_HUMAN	1.33333	0	0.183503	0
VWA1_HUMAN	0	1.33333	0.183503	#DIV/0!
LATS2_HUMAN	0	1.33333	0.183503	#DIV/0!
THADA_HUMAN	0	2.66667	0.183503	#DIV/0!
MAGT1_HUMAN	0	0.666667	0.183503	#DIV/0!
EXO1_HUMAN	0	1.33333	0.183503	#DIV/0!
PI5PA_HUMAN	0	1.33333	0.183503	#DIV/0!
PTPRE_HUMAN	1.33333	0	0.183503	0
MYO1A_HUMAN	1.33333	0	0.183503	0
TERF2_HUMAN	2	2.66667	0.183503	1.33333
SRRM5_HUMAN	0	2.66667	0.183503	#DIV/0!
CC141_HUMAN	2.33333	7	0.183503	3
MCM4_HUMAN	0	2.66667	0.183503	#DIV/0!
PCD17_HUMAN	1.33333	0	0.183503	0
LRSM1_HUMAN	0	2.66667	0.183503	#DIV/0!
SWAHB_HUMAN	3.66667	5	0.183503	1.36364
LIGO2_HUMAN	0	1.33333	0.183503	#DIV/0!
NSN5C_HUMAN	1.33333	0	0.183503	0
RNC_HUMAN	0	1.33333	0.183503	#DIV/0!
SFXN3_HUMAN	0	1.33333	0.183503	#DIV/0!
PRS4_HUMAN	0	1.33333	0.183503	#DIV/0!
MTRR_HUMAN	1.33333	0	0.183503	0
EN113_HUMAN	0	1.33333	0.183503	#DIV/0!
RSMN_HUMAN	0	1.33333	0.183503	#DIV/0!
PROP_HUMAN	1.33333	0	0.183503	0
ZGPAT_HUMAN	0	1.33333	0.183503	#DIV/0!
BMS1_HUMAN	3.33333	2	0.183503	0.6
ABCA3_HUMAN	0	2.66667	0.183503	#DIV/0!
TRI16_HUMAN	0	1.33333	0.183503	#DIV/0!
RIM3C_HUMAN	0	1.33333	0.183503	#DIV/0!
PTPRG_HUMAN	0	1.33333	0.183503	#DIV/0!
STK4_HUMAN	0	1.33333	0.183503	#DIV/0!
UL17C_HUMAN	0	1.33333	0.183503	#DIV/0!
U17LM_HUMAN	0	1.33333	0.183503	#DIV/0!
U17LJ_HUMAN	0	1.33333	0.183503	#DIV/0!
TUTLB_HUMAN	0	2.66667	0.183503	#DIV/0!
RT25_HUMAN	1.33333	0	0.183503	0
ZBT46_HUMAN	0	1.33333	0.183503	#DIV/0!
UBP2_HUMAN	1.33333	0	0.183503	0
U17L7_HUMAN	0	1.33333	0.183503	#DIV/0!
MEIOC_HUMAN	0	1.33333	0.183503	#DIV/0!
LRP11_HUMAN	0	1.33333	0.183503	#DIV/0!
ABCB5_HUMAN	0	1.33333	0.183503	#DIV/0!
ASPP1_HUMAN	0	1.33333	0.183503	#DIV/0!
NOVA2_HUMAN	0	1.33333	0.183503	#DIV/0!
RUSD3_HUMAN	0	1.33333	0.183503	#DIV/0!
K319L_HUMAN	0	1.33333	0.183503	#DIV/0!
A16L1_HUMAN	0	1.33333	0.183503	#DIV/0!
DIC_HUMAN	0	1.33333	0.183503	#DIV/0!
NF2L3_HUMAN	0	1.33333	0.183503	#DIV/0!
PGAM2_HUMAN	0	1.33333	0.183503	#DIV/0!
UROL1_HUMAN	1.33333	0	0.183503	0
PRS7_HUMAN	0	2.66667	0.183503	#DIV/0!
CMC2_HUMAN	1.33333	0	0.183503	0
STIP1_HUMAN	0	1.33333	0.183503	#DIV/0!
MUC4_HUMAN	2.66667	0	0.183503	0
PASK_HUMAN	0	1.33333	0.183503	#DIV/0!
TCPQM_HUMAN	0	1.33333	0.183503	#DIV/0!
ATPO_HUMAN	0.666667	0	0.183503	0
TYDP1_HUMAN	0	1.33333	0.183503	#DIV/0!
MEF2B_HUMAN	0	1.33333	0.183503	#DIV/0!
SMRC2_HUMAN	0	1.33333	0.183503	#DIV/0!
PSA_HUMAN	0	1.33333	0.183503	#DIV/0!
EXOC5_HUMAN	0	1.33333	0.183503	#DIV/0!
RUFY4_HUMAN	0	1.33333	0.183503	#DIV/0!
CPSF5_HUMAN	0.666667	0	0.183503	0
TCHL1_HUMAN	0	1.33333	0.183503	#DIV/0!
NPDC1_HUMAN	0	1.33333	0.183503	#DIV/0!
TSP2_HUMAN	1.33333	0	0.183503	0
MA7D3_HUMAN	1.33333	0	0.183503	0
OLM2A_HUMAN	0	1.33333	0.183503	#DIV/0!
PPHLN_HUMAN	0	1.33333	0.183503	#DIV/0!
PCY1A_HUMAN	0	1.33333	0.183503	#DIV/0!
BL1S4_HUMAN	0	1.33333	0.183503	#DIV/0!
CIDEA_HUMAN	0	2.66667	0.183503	#DIV/0!
GRIK4_HUMAN	0	2.66667	0.183503	#DIV/0!
CDYL2_HUMAN	0	1.33333	0.183503	#DIV/0!
SOX4_HUMAN	1.33333	0	0.183503	0
RBM8A_HUMAN	0	0.666667	0.183503	#DIV/0!
NLRC3_HUMAN	3.33333	4	0.183503	1.2
HDHD3_HUMAN	0	1.33333	0.183503	#DIV/0!
HMX3_HUMAN	0	1.33333	0.183503	#DIV/0!
N4BP1_HUMAN	0	1.33333	0.183503	#DIV/0!
TTK_HUMAN	2.66667	0	0.183503	0
F193B_HUMAN	0	1.33333	0.183503	#DIV/0!
P85B_HUMAN	0	1.33333	0.183503	#DIV/0!
SLBP_HUMAN	0	0.666667	0.183503	#DIV/0!
AP3B2_HUMAN	0	1.33333	0.183503	#DIV/0!
ZBT17_HUMAN	1.33333	0	0.183503	0
RHG25_HUMAN	0	1.33333	0.183503	#DIV/0!
SNPH_HUMAN	1.33333	0	0.183503	0
UFL1_HUMAN	0	1.33333	0.183503	#DIV/0!
WIZ_HUMAN	1.33333	0	0.183503	0
AKAP2_HUMAN	1.33333	0	0.183503	0
BCS1_HUMAN	0	1.33333	0.183503	#DIV/0!
ELMO2_HUMAN	0	2.66667	0.183503	#DIV/0!
KLF4_HUMAN	1.33333	0	0.183503	0
RB6I2_HUMAN	1.66667	4.33333	0.183503	2.6
LV147_HUMAN	1.33333	0	0.183503	0
LV144_HUMAN	1.33333	0	0.183503	0
LV140_HUMAN	1.33333	0	0.183503	0
LV218_HUMAN	1.33333	0	0.183503	0
DUS4_HUMAN	0	1.33333	0.183503	#DIV/0!
SALL3_HUMAN	0	1.33333	0.183503	#DIV/0!
BIG3_HUMAN	2.66667	3.33333	0.183503	1.25
KLH34_HUMAN	0	1.33333	0.183503	#DIV/0!
NAB2_HUMAN	0	1.33333	0.183503	#DIV/0!
ZN521_HUMAN	0	1.33333	0.183503	#DIV/0!
ZAR1_HUMAN	0	1.33333	0.183503	#DIV/0!
PAR12_HUMAN	0	1.33333	0.183503	#DIV/0!
ADAT3_HUMAN	1.33333	0	0.183503	0
PCDG6_HUMAN	0	1.33333	0.183503	#DIV/0!
VGLU2_HUMAN	0	1.33333	0.183503	#DIV/0!
BIN2_HUMAN	0	1.33333	0.183503	#DIV/0!
FARP1_HUMAN	0	1.33333	0.183503	#DIV/0!
2B1C_HUMAN	0	1.33333	0.183503	#DIV/0!
PTN21_HUMAN	0	1.33333	0.183503	#DIV/0!
P12L2_HUMAN	1.33333	0	0.183503	0
SPAT2_HUMAN	2.66667	0	0.183503	0
RNPS1_HUMAN	0	1.33333	0.183503	#DIV/0!
F196B_HUMAN	0	1.33333	0.183503	#DIV/0!
CE128_HUMAN	0	2.66667	0.183503	#DIV/0!
TRI32_HUMAN	3.66667	4.33333	0.183503	1.18182
AGRD2_HUMAN	0	1.33333	0.183503	#DIV/0!
BICC1_HUMAN	0	1.33333	0.183503	#DIV/0!
NYAP1_HUMAN	0	1.33333	0.183503	#DIV/0!
GLI2_HUMAN	1.33333	0	0.183503	0
PCCA_HUMAN	0	1.33333	0.183503	#DIV/0!
MIGA1_HUMAN	0	1.33333	0.183503	#DIV/0!
DCAF8_HUMAN	0	1.33333	0.183503	#DIV/0!
PLXB3_HUMAN	3.66667	2.33333	0.183503	0.636364
HDGL1_HUMAN	0	1.33333	0.183503	#DIV/0!
AKA10_HUMAN	1.33333	0	0.183503	0
DHX35_HUMAN	0	1.33333	0.183503	#DIV/0!
REXO4_HUMAN	0	1.33333	0.183503	#DIV/0!
SEC13_HUMAN	0	0.666667	0.183503	#DIV/0!
SEN34_HUMAN	1.33333	0	0.183503	0
FRK_HUMAN	0	1.33333	0.183503	#DIV/0!
F110D_HUMAN	0	1.33333	0.183503	#DIV/0!
M3K12_HUMAN	0	1.33333	0.183503	#DIV/0!
BCAS3_HUMAN	0	1.33333	0.183503	#DIV/0!
EPS8_HUMAN	0	1.33333	0.183503	#DIV/0!
VATB2_HUMAN	0	1.33333	0.183503	#DIV/0!
TSYL2_HUMAN	0	1.33333	0.183503	#DIV/0!
OR7D2_HUMAN	0	1.33333	0.183503	#DIV/0!
S1PR5_HUMAN	0	1.33333	0.183503	#DIV/0!
CLIC6_HUMAN	1.33333	0	0.183503	0
OVCH1_HUMAN	1.33333	0	0.183503	0
KHNYN_HUMAN	0	2.66667	0.183503	#DIV/0!
GCSP_HUMAN	0	2.66667	0.183503	#DIV/0!
GT251_HUMAN	1.33333	0	0.183503	0
EPHA1_HUMAN	1.33333	0	0.183503	0
CRUM1_HUMAN	1.33333	0	0.183503	0
FA43A_HUMAN	1.33333	0	0.183503	0
FNIP1_HUMAN	0	1.33333	0.183503	#DIV/0!
PI51C_HUMAN	1.33333	0	0.183503	0
SHC2_HUMAN	0	1.33333	0.183503	#DIV/0!
ZN749_HUMAN	0	1.33333	0.183503	#DIV/0!
T191B_HUMAN	1.33333	0	0.183503	0
T191C_HUMAN	1.33333	0	0.183503	0
AMER1_HUMAN	1.33333	0	0.183503	0
EXTL1_HUMAN	0	1.33333	0.183503	#DIV/0!
DRGX_HUMAN	0	1.33333	0.183503	#DIV/0!
NETO1_HUMAN	0	1.33333	0.183503	#DIV/0!
MDGA2_HUMAN	1.33333	0	0.183503	0
VEZA_HUMAN	0	1.33333	0.183503	#DIV/0!
CQ082_HUMAN	0	1.33333	0.183503	#DIV/0!
EHD2_HUMAN	0	1.33333	0.183503	#DIV/0!
MPND_HUMAN	0	1.33333	0.183503	#DIV/0!
UT14C_HUMAN	0	2.66667	0.183503	#DIV/0!
CNOT9_HUMAN	0	1.33333	0.183503	#DIV/0!
TNI3K_HUMAN	0	1.33333	0.183503	#DIV/0!
DEN1A_HUMAN	0	1.33333	0.183503	#DIV/0!
NR2E1_HUMAN	0	0.666667	0.183503	#DIV/0!
LRCC1_HUMAN	2.33333	1.66667	0.183503	0.714286
THYG_HUMAN	2	2.66667	0.183503	1.33333
PAR10_HUMAN	2.66667	2	0.183503	0.75
NEST_HUMAN	2.66667	2	0.183503	0.75
PABP3_HUMAN	0	19	0.183629	#DIV/0!
TRY6_HUMAN	8.33333	0	0.184156	0
RS13_HUMAN	0	7.66667	0.184274	#DIV/0!
RS16_HUMAN	0	7	0.184428	#DIV/0!
RMXL1_HUMAN	0.333333	13.6667	0.184522	41
CLPX_HUMAN	1	7.33333	0.184632	7.33333
RS14_HUMAN	0.333333	6.66667	0.184632	20
RL40_HUMAN	9	3.33333	0.184912	0.37037
RL23A_HUMAN	0	5	0.185312	#DIV/0!
HSP72_HUMAN	0	10	0.185312	#DIV/0!
PZP_HUMAN	6	1	0.185312	0.166667
DHX57_HUMAN	0.666667	5.66667	0.185312	8.5
A2MG_HUMAN	5	0	0.185312	0
SF3A3_HUMAN	0	4.33333	0.185908	#DIV/0!
TPPC8_HUMAN	2	6.33333	0.185908	3.16667
VKIND_HUMAN	1.33333	5.66667	0.185908	4.25
LAMB1_HUMAN	0	4.33333	0.185908	#DIV/0!
WNK4_HUMAN	0	4.33333	0.185908	#DIV/0!
LMO7_HUMAN	3	7.33333	0.185908	2.44444
CENPF_HUMAN	4.66667	8.33333	0.186857	1.78571
RL17_HUMAN	0	3.66667	0.186857	#DIV/0!
RS15A_HUMAN	0	3.66667	0.186857	#DIV/0!
B3A2_HUMAN	3.66667	0	0.186857	0
CYTSB_HUMAN	0	3.66667	0.186857	#DIV/0!
SRS10_HUMAN	0	3.66667	0.186857	#DIV/0!
MYLK_HUMAN	0.666667	4.33333	0.186857	6.5
DDX18_HUMAN	2.66667	6.33333	0.186857	2.375
SRGP1_HUMAN	0	3.66667	0.186857	#DIV/0!
PABP5_HUMAN	0	3.66667	0.186857	#DIV/0!
RS18_HUMAN	0	10.3333	0.1873	#DIV/0!
NPIB4_HUMAN	1.33333	4.33333	0.188497	3.25
KCNH7_HUMAN	0	3	0.188497	#DIV/0!
ZN646_HUMAN	0	3	0.188497	#DIV/0!
CKAP5_HUMAN	6	9	0.188497	1.5
CNTP4_HUMAN	1.33333	4.33333	0.188497	3.25
SRBP1_HUMAN	0	3	0.188497	#DIV/0!
TEX14_HUMAN	0	3	0.188497	#DIV/0!
C2C4C_HUMAN	0.666667	3.66667	0.188497	5.5
RB3GP_HUMAN	3	0	0.188497	0
ZEB1_HUMAN	0	3	0.188497	#DIV/0!
PLCB4_HUMAN	0	3	0.188497	#DIV/0!
KIFC3_HUMAN	0.666667	3.66667	0.188497	5.5
COBL1_HUMAN	0	3	0.188497	#DIV/0!
HD_HUMAN	4	7	0.188497	1.75
PKHA4_HUMAN	0	3	0.188497	#DIV/0!
CARL3_HUMAN	1.33333	4.33333	0.188497	3.25
MYO7B_HUMAN	1.33333	4.33333	0.188497	3.25
GRIK5_HUMAN	0	3	0.188497	#DIV/0!
RS4Y2_HUMAN	0	11.3333	0.189096	#DIV/0!
RGPD8_HUMAN	5.33333	0	0.189809	0
RS25_HUMAN	0	7.66667	0.190362	#DIV/0!
RS19_HUMAN	0	9.33333	0.19171	#DIV/0!
GFAP_HUMAN	4.66667	0	0.19171	0
CDSN_HUMAN	3	0.666667	0.19171	0.222222
HTR5A_HUMAN	3.33333	8	0.19171	2.4
JAK3_HUMAN	0	2.33333	0.19171	#DIV/0!
CAPON_HUMAN	0	2.33333	0.19171	#DIV/0!
ESRP1_HUMAN	0	2.33333	0.19171	#DIV/0!
VP33B_HUMAN	0	2.33333	0.19171	#DIV/0!
CAD10_HUMAN	2.33333	0	0.19171	0
FOXQ1_HUMAN	2.33333	0	0.19171	0
LIPA2_HUMAN	0	2.33333	0.19171	#DIV/0!
TAF2_HUMAN	0.666667	3	0.19171	4.5
TRPM7_HUMAN	0	2.33333	0.19171	#DIV/0!
NIN_HUMAN	3.66667	6	0.19171	1.63636
SLFN5_HUMAN	0	2.33333	0.19171	#DIV/0!
TEN1_HUMAN	2.66667	0.333333	0.19171	0.125
COGA1_HUMAN	0.333333	2.66667	0.19171	8
ARHG6_HUMAN	2.33333	0	0.19171	0
ARIP4_HUMAN	0.666667	3	0.19171	4.5
ARGAL_HUMAN	0	2.33333	0.19171	#DIV/0!
SP130_HUMAN	0	2.33333	0.19171	#DIV/0!
PCD19_HUMAN	0	2.33333	0.19171	#DIV/0!
CAR14_HUMAN	3.33333	5.66667	0.19171	1.7
DEN4C_HUMAN	0.666667	3	0.19171	4.5
FETA_HUMAN	0	2.33333	0.19171	#DIV/0!
PHLB3_HUMAN	0	2.33333	0.19171	#DIV/0!
MABP1_HUMAN	2.33333	0	0.19171	0
CLIP1_HUMAN	1.66667	4	0.19171	2.4
LG3BP_HUMAN	0	2.33333	0.19171	#DIV/0!
ARAP1_HUMAN	1.33333	3.66667	0.19171	2.75
CEP68_HUMAN	0	2.33333	0.19171	#DIV/0!
RL10_HUMAN	0	2.33333	0.19171	#DIV/0!
SCAPE_HUMAN	0	2.33333	0.19171	#DIV/0!
CRTC2_HUMAN	0	2.33333	0.19171	#DIV/0!
POLS2_HUMAN	2.33333	0	0.19171	0
ZN217_HUMAN	0	2.33333	0.19171	#DIV/0!
CTGE9_HUMAN	2.33333	0	0.19171	0
SMCA1_HUMAN	0	2.33333	0.19171	#DIV/0!
ZDHC8_HUMAN	2.33333	0	0.19171	0
B4GN4_HUMAN	3.66667	1.33333	0.19171	0.363636
ARAP2_HUMAN	2.33333	0	0.19171	0
NOP14_HUMAN	0	2.33333	0.19171	#DIV/0!
SIR1_HUMAN	0	2.33333	0.19171	#DIV/0!
ANO1_HUMAN	0	2.33333	0.19171	#DIV/0!
RAG1_HUMAN	0	2.33333	0.19171	#DIV/0!
RGRF2_HUMAN	0	2.33333	0.19171	#DIV/0!
CC154_HUMAN	1.33333	3.66667	0.19171	2.75
RLA0L_HUMAN	0	4.66667	0.19171	#DIV/0!
HMGX3_HUMAN	2	4.33333	0.19171	2.16667
PREX2_HUMAN	0	2.33333	0.19171	#DIV/0!
NSD2_HUMAN	0	2.33333	0.19171	#DIV/0!
KLD7B_HUMAN	0	2.33333	0.19171	#DIV/0!
PTPRM_HUMAN	2.33333	0	0.19171	0
KIF28_HUMAN	0	2.33333	0.19171	#DIV/0!
M3K15_HUMAN	0.666667	3	0.19171	4.5
ANO7_HUMAN	1	3.33333	0.19171	3.33333
AGRIN_HUMAN	1.66667	4	0.19171	2.4
MD1L1_HUMAN	2.33333	0	0.19171	0
RTEL1_HUMAN	0	2.33333	0.19171	#DIV/0!
TAXB1_HUMAN	0	2.33333	0.19171	#DIV/0!
PKHG4_HUMAN	0.666667	3	0.19171	4.5
GRAM4_HUMAN	0	2.33333	0.19171	#DIV/0!
BICD2_HUMAN	0	2.33333	0.19171	#DIV/0!
ZSWM5_HUMAN	0	2.33333	0.19171	#DIV/0!
PTPRK_HUMAN	0.666667	3	0.19171	4.5
MAGD2_HUMAN	0	2.33333	0.19171	#DIV/0!
KLH21_HUMAN	2.33333	0	0.19171	0
IL31R_HUMAN	0.666667	3	0.19171	4.5
TNR6A_HUMAN	2.33333	4.66667	0.19171	2
EVPL_HUMAN	5	9	0.194613	1.8
CE162_HUMAN	0	4	0.194613	#DIV/0!
SIPA1_HUMAN	0	4	0.194613	#DIV/0!
PTBP3_HUMAN	0	5.66667	0.195928	#DIV/0!
PSMD6_HUMAN	1.66667	0	0.199359	0
SSR1_HUMAN	0	1.66667	0.199359	#DIV/0!
ITAV_HUMAN	0	1.66667	0.199359	#DIV/0!
SH321_HUMAN	1.66667	0	0.199359	0
WHAMM_HUMAN	0	1.66667	0.199359	#DIV/0!
TB182_HUMAN	5.66667	4	0.199359	0.705882
S12A2_HUMAN	1.66667	3.33333	0.199359	2
TPSN_HUMAN	0	1.66667	0.199359	#DIV/0!
TTLL2_HUMAN	0	1.66667	0.199359	#DIV/0!
TF3C1_HUMAN	4	2.33333	0.199359	0.583333
GDE_HUMAN	0.666667	2.33333	0.199359	3.5
GBP6_HUMAN	0	1.66667	0.199359	#DIV/0!
RHG15_HUMAN	0	1.66667	0.199359	#DIV/0!
LOX15_HUMAN	0	1.66667	0.199359	#DIV/0!
ECT2L_HUMAN	0	1.66667	0.199359	#DIV/0!
BRNP2_HUMAN	1.66667	0	0.199359	0
ROBO2_HUMAN	0	1.66667	0.199359	#DIV/0!
WDR6_HUMAN	0.666667	2.33333	0.199359	3.5
H2B1B_HUMAN	2.33333	0.666667	0.199359	0.285714
VATC1_HUMAN	0	1.66667	0.199359	#DIV/0!
ITAE_HUMAN	0	1.66667	0.199359	#DIV/0!
R51A2_HUMAN	1.66667	0	0.199359	0
CHRD_HUMAN	0	1.66667	0.199359	#DIV/0!
SEM4D_HUMAN	0	1.66667	0.199359	#DIV/0!
CO4A1_HUMAN	1.66667	0	0.199359	0
CDC27_HUMAN	0	1.66667	0.199359	#DIV/0!
EPHA8_HUMAN	0	1.66667	0.199359	#DIV/0!
KLK11_HUMAN	1.66667	0	0.199359	0
RP3A_HUMAN	0.666667	2.33333	0.199359	3.5
KGP1_HUMAN	0	1.66667	0.199359	#DIV/0!
CCNE1_HUMAN	0	1.66667	0.199359	#DIV/0!
REXO5_HUMAN	0	1.66667	0.199359	#DIV/0!
RUVB2_HUMAN	0	1.66667	0.199359	#DIV/0!
SMG8_HUMAN	1.33333	4.66667	0.199359	3.5
BRD3_HUMAN	0	1.66667	0.199359	#DIV/0!
NOX3_HUMAN	0	1.66667	0.199359	#DIV/0!
FA13A_HUMAN	0	1.66667	0.199359	#DIV/0!
NXPE4_HUMAN	0	1.66667	0.199359	#DIV/0!
KV105_HUMAN	0.666667	2.33333	0.199359	3.5
SI1L2_HUMAN	0	1.66667	0.199359	#DIV/0!
VLDLR_HUMAN	0	1.66667	0.199359	#DIV/0!
PP4R1_HUMAN	0	1.66667	0.199359	#DIV/0!
SIG12_HUMAN	1.66667	0	0.199359	0
RIC8B_HUMAN	0	1.66667	0.199359	#DIV/0!
CC151_HUMAN	1.66667	0	0.199359	0
RPA2_HUMAN	0.666667	2.33333	0.199359	3.5
N42L2_HUMAN	0	1.66667	0.199359	#DIV/0!
RAPH1_HUMAN	0	1.66667	0.199359	#DIV/0!
CE104_HUMAN	0	1.66667	0.199359	#DIV/0!
KSYK_HUMAN	0	1.66667	0.199359	#DIV/0!
SNAG_HUMAN	0	1.66667	0.199359	#DIV/0!
UNC5D_HUMAN	0	1.66667	0.199359	#DIV/0!
TIGD5_HUMAN	0	1.66667	0.199359	#DIV/0!
DHX16_HUMAN	0	1.66667	0.199359	#DIV/0!
COHA1_HUMAN	0.666667	2.33333	0.199359	3.5
ZCHC2_HUMAN	2.33333	0.666667	0.199359	0.285714
HEYL_HUMAN	0	1.66667	0.199359	#DIV/0!
EFS_HUMAN	0	1.66667	0.199359	#DIV/0!
SIK3_HUMAN	0.666667	2.33333	0.199359	3.5
PIGO_HUMAN	0	1.66667	0.199359	#DIV/0!
EXD1_HUMAN	0	1.66667	0.199359	#DIV/0!
C163B_HUMAN	0	1.66667	0.199359	#DIV/0!
HELLS_HUMAN	0	1.66667	0.199359	#DIV/0!
TBX2_HUMAN	0	1.66667	0.199359	#DIV/0!
PI4KA_HUMAN	3	4.66667	0.199359	1.55556
B3GA2_HUMAN	1.66667	0	0.199359	0
SNX1_HUMAN	0.666667	2.33333	0.199359	3.5
DZIP3_HUMAN	1.66667	0	0.199359	0
CCD78_HUMAN	0	1.66667	0.199359	#DIV/0!
HIC2_HUMAN	1.66667	0	0.199359	0
TASOR_HUMAN	0	1.66667	0.199359	#DIV/0!
S22AP_HUMAN	0	1.66667	0.199359	#DIV/0!
MACF1_HUMAN	13.6667	22	0.199359	1.60976
TOP1_HUMAN	0.666667	2.33333	0.199359	3.5
AK17A_HUMAN	0.666667	2.33333	0.199359	3.5
HNRDL_HUMAN	0.666667	2.33333	0.199359	3.5
HV373_HUMAN	2.33333	0.666667	0.199359	0.285714
PO210_HUMAN	0.666667	2.33333	0.199359	3.5
CCNT2_HUMAN	0.666667	2.33333	0.199359	3.5
PK3CD_HUMAN	0.666667	2.33333	0.199359	3.5
RO52_HUMAN	19	14	0.199359	0.736842
IGK_HUMAN	1.66667	0	0.199359	0
DJC25_HUMAN	1	2.66667	0.199359	2.66667
TBA8_HUMAN	3.33333	0	0.199359	0
DLDH_HUMAN	1.66667	0	0.199359	0
CDK4_HUMAN	0	1.66667	0.199359	#DIV/0!
KAT6B_HUMAN	2.66667	4.33333	0.199359	1.625
WDR17_HUMAN	1.66667	0	0.199359	0
SYFB_HUMAN	0	1.66667	0.199359	#DIV/0!
DIAP2_HUMAN	1.66667	0	0.199359	0
RBM42_HUMAN	0	1.66667	0.199359	#DIV/0!
TRPM1_HUMAN	0	1.66667	0.199359	#DIV/0!
DUS2L_HUMAN	0	1.66667	0.199359	#DIV/0!
CSPG2_HUMAN	1.33333	3	0.199359	2.25
SRBS2_HUMAN	0	1.66667	0.199359	#DIV/0!
FSTL4_HUMAN	1.66667	0	0.199359	0
SYT12_HUMAN	0	1.66667	0.199359	#DIV/0!
PAPOB_HUMAN	0	1.66667	0.199359	#DIV/0!
KIF19_HUMAN	2.66667	1	0.199359	0.375
TANC2_HUMAN	0	5	0.199359	#DIV/0!
SIR7_HUMAN	1.66667	0	0.199359	0
HIF1A_HUMAN	1.66667	0	0.199359	0
CRML_HUMAN	1.33333	3	0.199359	2.25
DMXL1_HUMAN	2.66667	4.33333	0.199359	1.625
IF44L_HUMAN	0	1.66667	0.199359	#DIV/0!
SPD2A_HUMAN	2.33333	5.66667	0.199359	2.42857
CO4A5_HUMAN	0	1.66667	0.199359	#DIV/0!
CR1_HUMAN	0	1.66667	0.199359	#DIV/0!
TADA3_HUMAN	0	1.66667	0.199359	#DIV/0!
PP6R1_HUMAN	0	1.66667	0.199359	#DIV/0!
PPN_HUMAN	1.66667	0	0.199359	0
FCRL5_HUMAN	0	1.66667	0.199359	#DIV/0!
ANDR_HUMAN	1.66667	0	0.199359	0
K1C18_HUMAN	4	2.33333	0.199359	0.583333
PERM1_HUMAN	2	3.66667	0.199359	1.83333
ELP4_HUMAN	1.66667	0	0.199359	0
STXB5_HUMAN	0	1.66667	0.199359	#DIV/0!
PCBP2_HUMAN	0	1.66667	0.199359	#DIV/0!
ATRN_HUMAN	0	1.66667	0.199359	#DIV/0!
S12A4_HUMAN	0	1.66667	0.199359	#DIV/0!
KAD9_HUMAN	2.33333	4	0.199359	1.71429
CDHR2_HUMAN	1.66667	0	0.199359	0
TAF1L_HUMAN	1.66667	0	0.199359	0
SPTN1_HUMAN	3.66667	5.33333	0.199359	1.45455
PAR6G_HUMAN	0	1.66667	0.199359	#DIV/0!
RL28_HUMAN	0	1.66667	0.199359	#DIV/0!
LIN7C_HUMAN	0	1.66667	0.199359	#DIV/0!
NOS3_HUMAN	0	1.66667	0.199359	#DIV/0!
RBM4_HUMAN	0	1.66667	0.199359	#DIV/0!
PPIA_HUMAN	1.66667	0	0.199359	0
UGPA_HUMAN	0	1.66667	0.199359	#DIV/0!
ZSC20_HUMAN	0	1.66667	0.199359	#DIV/0!
SRCRM_HUMAN	1.66667	0	0.199359	0
RBCC1_HUMAN	1.66667	0	0.199359	0
FNDC1_HUMAN	4	7.33333	0.199359	1.83333
NOC4L_HUMAN	0	1.66667	0.199359	#DIV/0!
CLAT_HUMAN	0	1.66667	0.199359	#DIV/0!
SKOR2_HUMAN	0	1.66667	0.199359	#DIV/0!
ZCH14_HUMAN	1.66667	0	0.199359	0
KDM1B_HUMAN	1.66667	0	0.199359	0
ABCG5_HUMAN	0	1.66667	0.199359	#DIV/0!
ADCYA_HUMAN	0	1.66667	0.199359	#DIV/0!
AIM1L_HUMAN	1.66667	0	0.199359	0
BLML_HUMAN	1.66667	0	0.199359	0
CP7A1_HUMAN	0	1.66667	0.199359	#DIV/0!
DONS_HUMAN	0	1.66667	0.199359	#DIV/0!
VASP_HUMAN	0	1.66667	0.199359	#DIV/0!
KCNV2_HUMAN	0	1.66667	0.199359	#DIV/0!
ATS7_HUMAN	0	1.66667	0.199359	#DIV/0!
IBTK_HUMAN	3	1.33333	0.199359	0.444444
PERT_HUMAN	0	1.66667	0.199359	#DIV/0!
TMOD2_HUMAN	0	1.66667	0.199359	#DIV/0!
CD248_HUMAN	0	1.66667	0.199359	#DIV/0!
ZN671_HUMAN	0	1.66667	0.199359	#DIV/0!
AEGP_HUMAN	3.33333	1.66667	0.199359	0.5
FRMD3_HUMAN	4	0.666667	0.199359	0.166667
F90A2_HUMAN	0	1.66667	0.199359	#DIV/0!
PIGX_HUMAN	0	1.66667	0.199359	#DIV/0!
T200B_HUMAN	1.66667	0	0.199359	0
COPA1_HUMAN	0	1.66667	0.199359	#DIV/0!
DDX31_HUMAN	1.66667	0	0.199359	0
MLXPL_HUMAN	0	1.66667	0.199359	#DIV/0!
MROH1_HUMAN	1.33333	3	0.199359	2.25
GZF1_HUMAN	0	1.66667	0.199359	#DIV/0!
N4BP2_HUMAN	0	1.66667	0.199359	#DIV/0!
DNLI3_HUMAN	1	2.66667	0.199359	2.66667
AT2A3_HUMAN	0	1.66667	0.199359	#DIV/0!
LGI1_HUMAN	0	1.66667	0.199359	#DIV/0!
MCM3_HUMAN	0	1.66667	0.199359	#DIV/0!
PRD10_HUMAN	0	1.66667	0.199359	#DIV/0!
CNTN2_HUMAN	1	2.66667	0.199359	2.66667
KCNH8_HUMAN	0	1.66667	0.199359	#DIV/0!
PHAR2_HUMAN	0	3.33333	0.199359	#DIV/0!
WAC_HUMAN	0	1.66667	0.199359	#DIV/0!
KSR1_HUMAN	2.66667	1	0.199359	0.375
LRC45_HUMAN	1.33333	3	0.199359	2.25
CCYL2_HUMAN	0	1.66667	0.199359	#DIV/0!
ATMIN_HUMAN	1.66667	0	0.199359	0
PCH2_HUMAN	0	1.66667	0.199359	#DIV/0!
RBNS5_HUMAN	1.66667	0	0.199359	0
RFWD3_HUMAN	0	1.66667	0.199359	#DIV/0!
SH2B1_HUMAN	0	1.66667	0.199359	#DIV/0!
ZSC30_HUMAN	0	1.66667	0.199359	#DIV/0!
MPP8_HUMAN	1.66667	0	0.199359	0
MORC1_HUMAN	0	1.66667	0.199359	#DIV/0!
KVD33_HUMAN	1.66667	0	0.199359	0
KV133_HUMAN	1.66667	0	0.199359	0
RS21_HUMAN	0	1.66667	0.199359	#DIV/0!
ABCB9_HUMAN	0	1.66667	0.199359	#DIV/0!
ZC3H8_HUMAN	0	1.66667	0.199359	#DIV/0!
RHN2P_HUMAN	0	1.66667	0.199359	#DIV/0!
GDF10_HUMAN	0	1.66667	0.199359	#DIV/0!
DZAN1_HUMAN	0	1.66667	0.199359	#DIV/0!
MCM10_HUMAN	1.66667	0	0.199359	0
PLXD1_HUMAN	2	3.66667	0.199359	1.83333
DEFI6_HUMAN	0	1.66667	0.199359	#DIV/0!
CO4A4_HUMAN	0	1.66667	0.199359	#DIV/0!
CP250_HUMAN	5.33333	3.66667	0.199359	0.6875
COE2_HUMAN	0	1.66667	0.199359	#DIV/0!
SAM9L_HUMAN	0.333333	2	0.199359	6
ADAS_HUMAN	0	1.66667	0.199359	#DIV/0!
OXSR1_HUMAN	0	1.66667	0.199359	#DIV/0!
OVOS2_HUMAN	1.66667	0	0.199359	0
UBP40_HUMAN	0	1.66667	0.199359	#DIV/0!
TM1L2_HUMAN	0	1.66667	0.199359	#DIV/0!
CACB4_HUMAN	0	1.66667	0.199359	#DIV/0!
CI163_HUMAN	0	1.66667	0.199359	#DIV/0!
K1328_HUMAN	0	1.66667	0.199359	#DIV/0!
FURIN_HUMAN	0	1.66667	0.199359	#DIV/0!
SORC2_HUMAN	0	1.66667	0.199359	#DIV/0!
ZN777_HUMAN	1.66667	0	0.199359	0
PARP2_HUMAN	0	1.66667	0.199359	#DIV/0!
ARHGF_HUMAN	0	1.66667	0.199359	#DIV/0!
SV2A_HUMAN	0	1.66667	0.199359	#DIV/0!
FAKD5_HUMAN	1	2.66667	0.199359	2.66667
ZSA5D_HUMAN	0	1.66667	0.199359	#DIV/0!
RL23_HUMAN	0	1.66667	0.199359	#DIV/0!
WDR86_HUMAN	0	1.66667	0.199359	#DIV/0!
GNL1_HUMAN	0	1.66667	0.199359	#DIV/0!
F90A1_HUMAN	0	1.66667	0.199359	#DIV/0!
C1QR1_HUMAN	0	1.66667	0.199359	#DIV/0!
EF2_HUMAN	3	1.33333	0.199359	0.444444
PIWL2_HUMAN	0	1.66667	0.199359	#DIV/0!
RPGFL_HUMAN	0	1.66667	0.199359	#DIV/0!
RIC1_HUMAN	0	1.66667	0.199359	#DIV/0!
MEX3C_HUMAN	0	1.66667	0.199359	#DIV/0!
MYPC3_HUMAN	2	3.66667	0.199359	1.83333
PCDGK_HUMAN	0	1.66667	0.199359	#DIV/0!
ARHGQ_HUMAN	1.66667	0	0.199359	0
NAAA_HUMAN	0	1.66667	0.199359	#DIV/0!
E41LB_HUMAN	0	1.66667	0.199359	#DIV/0!
SCNND_HUMAN	1.66667	0	0.199359	0
EIFCL_HUMAN	0.666667	36.3333	0.199596	54.5
NOL6_HUMAN	0.666667	6.66667	0.202947	10
SPTB2_HUMAN	2.66667	7	0.204413	2.625
CF132_HUMAN	2	6.33333	0.204413	3.16667
USP9X_HUMAN	3.33333	0.666667	0.207882	0.2
FGD6_HUMAN	2.66667	0	0.207882	0
CCD14_HUMAN	0	2.66667	0.207882	#DIV/0!
BBS7_HUMAN	0	2.66667	0.207882	#DIV/0!
1C15_HUMAN	0	2.66667	0.207882	#DIV/0!
NEB1_HUMAN	0	2.66667	0.207882	#DIV/0!
CARD6_HUMAN	0	2.66667	0.207882	#DIV/0!
PR40B_HUMAN	0	2.66667	0.207882	#DIV/0!
PPR18_HUMAN	0	2.66667	0.207882	#DIV/0!
RL26_HUMAN	0	2.66667	0.207882	#DIV/0!
MEX3A_HUMAN	0	2.66667	0.207882	#DIV/0!
OXLA_HUMAN	0	2.66667	0.207882	#DIV/0!
NLRP1_HUMAN	0	2.66667	0.207882	#DIV/0!
FMNL2_HUMAN	0	2.66667	0.207882	#DIV/0!
ADCY8_HUMAN	2.33333	5	0.207882	2.14286
FA35A_HUMAN	0	2.66667	0.207882	#DIV/0!
LETM1_HUMAN	0	2.66667	0.207882	#DIV/0!
STAG2_HUMAN	0	2.66667	0.207882	#DIV/0!
AP4B1_HUMAN	0	2.66667	0.207882	#DIV/0!
CE152_HUMAN	1	3.66667	0.207882	3.66667
DZI1L_HUMAN	1	3.66667	0.207882	3.66667
SP202_HUMAN	0	2.66667	0.207882	#DIV/0!
CO4A6_HUMAN	0	2.66667	0.207882	#DIV/0!
PC11Y_HUMAN	0	2.66667	0.207882	#DIV/0!
PXDN_HUMAN	0	2.66667	0.207882	#DIV/0!
PEX6_HUMAN	0	2.66667	0.207882	#DIV/0!
GON4L_HUMAN	1	3.66667	0.207882	3.66667
STRBP_HUMAN	0	2.66667	0.207882	#DIV/0!
RELN_HUMAN	0	2.66667	0.207882	#DIV/0!
C2D1A_HUMAN	0	2.66667	0.207882	#DIV/0!
PB1_HUMAN	0	2.66667	0.207882	#DIV/0!
ERAP1_HUMAN	0	3.66667	0.212274	#DIV/0!
F120C_HUMAN	0	3.66667	0.212274	#DIV/0!
URB2_HUMAN	0	3.66667	0.212274	#DIV/0!
AQR_HUMAN	0	3.33333	0.214326	#DIV/0!
LAMA1_HUMAN	2.66667	6	0.214326	2.25
BBX_HUMAN	1	3.33333	0.222222	3.33333
K1C27_HUMAN	5.33333	3	0.222222	0.5625
YETS2_HUMAN	1.33333	3.66667	0.222222	2.75
RHG35_HUMAN	2	4.33333	0.222222	2.16667
UNC80_HUMAN	7.66667	6.66667	0.225403	0.869565
Z518B_HUMAN	2.66667	1.66667	0.225403	0.625
AIFM1_HUMAN	7.33333	9.33333	0.225403	1.27273
HS105_HUMAN	0	4	0.225403	#DIV/0!
RS26_HUMAN	0	3	0.225403	#DIV/0!
SFPQ_HUMAN	1.66667	3.66667	0.225403	2.2
ATD3A_HUMAN	4.33333	8.33333	0.225403	1.92308
DMD_HUMAN	4	7	0.225403	1.75
SRS12_HUMAN	0	4	0.225403	#DIV/0!
YTHD2_HUMAN	0	3	0.225403	#DIV/0!
K1C20_HUMAN	0	3	0.225403	#DIV/0!
RHG21_HUMAN	1.33333	5.33333	0.225403	4
GLE1_HUMAN	0.666667	2.66667	0.225403	4
TRIP4_HUMAN	0	4	0.225403	#DIV/0!
GOGA1_HUMAN	0	3	0.225403	#DIV/0!
ITA7_HUMAN	0	2	0.225403	#DIV/0!
WFKN2_HUMAN	2	0	0.225403	0
NCOA5_HUMAN	0	4	0.225403	#DIV/0!
DYSF_HUMAN	3	2	0.225403	0.666667
TBX18_HUMAN	0.666667	1.66667	0.225403	2.5
TRPV4_HUMAN	0	2	0.225403	#DIV/0!
DP13B_HUMAN	2	0	0.225403	0
YTHD1_HUMAN	0	2	0.225403	#DIV/0!
TCPQ_HUMAN	0.666667	1.66667	0.225403	2.5
PDE4C_HUMAN	0.666667	1.66667	0.225403	2.5
FMNL3_HUMAN	0	2	0.225403	#DIV/0!
JADE2_HUMAN	1	2	0.225403	2
K0556_HUMAN	0.666667	2.66667	0.225403	4
ANKS3_HUMAN	0	1	0.225403	#DIV/0!
PDE11_HUMAN	0	2	0.225403	#DIV/0!
COPG2_HUMAN	0	2	0.225403	#DIV/0!
CCD17_HUMAN	0	2	0.225403	#DIV/0!
ABCBB_HUMAN	1.66667	2.66667	0.225403	1.6
PPARA_HUMAN	2	0	0.225403	0
RS23_HUMAN	0	1	0.225403	#DIV/0!
CCSE1_HUMAN	2	0	0.225403	0
RHG05_HUMAN	0	2	0.225403	#DIV/0!
MTA1_HUMAN	0	2	0.225403	#DIV/0!
ANKAR_HUMAN	1.33333	0.333333	0.225403	0.25
AREL1_HUMAN	0	1	0.225403	#DIV/0!
FZR1_HUMAN	2	0	0.225403	0
ROCK2_HUMAN	0	3	0.225403	#DIV/0!
RFC3_HUMAN	0	1	0.225403	#DIV/0!
GTSE1_HUMAN	2	1	0.225403	0.5
ZN831_HUMAN	0	2	0.225403	#DIV/0!
IREB2_HUMAN	0.333333	1.33333	0.225403	4
BFSP1_HUMAN	1.33333	2.33333	0.225403	1.75
GEMI5_HUMAN	0	3	0.225403	#DIV/0!
KIF12_HUMAN	3	1	0.225403	0.333333
GLT11_HUMAN	0	2	0.225403	#DIV/0!
EFC13_HUMAN	0	2	0.225403	#DIV/0!
KLC2_HUMAN	0	2	0.225403	#DIV/0!
AP3B1_HUMAN	1.33333	2.33333	0.225403	1.75
IRS2_HUMAN	1	4	0.225403	4
AFAM_HUMAN	0.666667	1.66667	0.225403	2.5
SMC1B_HUMAN	0.666667	2.66667	0.225403	4
GRAP1_HUMAN	1	2	0.225403	2
CDK13_HUMAN	5.33333	4.33333	0.225403	0.8125
SYEP_HUMAN	2	3	0.225403	1.5
PDIP2_HUMAN	0	1	0.225403	#DIV/0!
GP158_HUMAN	3	1	0.225403	0.333333
WNK2_HUMAN	3.66667	5.66667	0.225403	1.54545
ALPK3_HUMAN	2	4	0.225403	2
PLPL6_HUMAN	2.33333	3.33333	0.225403	1.42857
IPIL2_HUMAN	0	2	0.225403	#DIV/0!
GLCI1_HUMAN	1	0	0.225403	0
HNRPD_HUMAN	0	1	0.225403	#DIV/0!
DDX58_HUMAN	2	0	0.225403	0
CALI_HUMAN	1	0	0.225403	0
ATX7_HUMAN	2	1	0.225403	0.5
A20A4_HUMAN	0	2	0.225403	#DIV/0!
RF1M_HUMAN	0	2	0.225403	#DIV/0!
GRSF1_HUMAN	0	2	0.225403	#DIV/0!
CCM2L_HUMAN	0.666667	1.66667	0.225403	2.5
BEND5_HUMAN	2	0	0.225403	0
RL27A_HUMAN	0	1	0.225403	#DIV/0!
APOA_HUMAN	0.666667	1.66667	0.225403	2.5
KPSH1_HUMAN	0	2	0.225403	#DIV/0!
SARNP_HUMAN	0	1	0.225403	#DIV/0!
CAPS2_HUMAN	0	2	0.225403	#DIV/0!
RS12_HUMAN	0	2	0.225403	#DIV/0!
TDRD7_HUMAN	0	2	0.225403	#DIV/0!
LTBP4_HUMAN	0	2	0.225403	#DIV/0!
EP15R_HUMAN	0	3	0.225403	#DIV/0!
TFR2_HUMAN	1.66667	0.666667	0.225403	0.4
FIGL2_HUMAN	2	0	0.225403	0
NUSAP_HUMAN	0	1	0.225403	#DIV/0!
SYCP2_HUMAN	1.33333	3.33333	0.225403	2.5
PGTA_HUMAN	0	2	0.225403	#DIV/0!
M3K5_HUMAN	2.33333	1.33333	0.225403	0.571429
SYTM_HUMAN	0	2	0.225403	#DIV/0!
F1711_HUMAN	0	2	0.225403	#DIV/0!
D2HDH_HUMAN	0	2	0.225403	#DIV/0!
NCKPL_HUMAN	0	3	0.225403	#DIV/0!
HKDC1_HUMAN	0	2	0.225403	#DIV/0!
ITSN1_HUMAN	0	2	0.225403	#DIV/0!
GPD1L_HUMAN	1.66667	0.666667	0.225403	0.4
ADAT1_HUMAN	2	0	0.225403	0
SPTC1_HUMAN	0	1	0.225403	#DIV/0!
KT3K_HUMAN	0	2	0.225403	#DIV/0!
ABR_HUMAN	2	0	0.225403	0
UH1BL_HUMAN	1	3	0.225403	3
CLYBL_HUMAN	0	1	0.225403	#DIV/0!
RL34_HUMAN	0	1	0.225403	#DIV/0!
EFCB6_HUMAN	0.666667	2.66667	0.225403	4
TTC7B_HUMAN	0	2	0.225403	#DIV/0!
SARM1_HUMAN	0	2	0.225403	#DIV/0!
F200B_HUMAN	0	2	0.225403	#DIV/0!
PRIC3_HUMAN	2	0	0.225403	0
CHADL_HUMAN	2	0	0.225403	0
GAPD1_HUMAN	2.33333	1.33333	0.225403	0.571429
SPEG_HUMAN	5.66667	6.66667	0.225403	1.17647
AP5Z1_HUMAN	0	2	0.225403	#DIV/0!
BRD8_HUMAN	0.666667	1.66667	0.225403	2.5
SYNE3_HUMAN	2	0	0.225403	0
CENPC_HUMAN	2	1	0.225403	0.5
RNF25_HUMAN	0	2	0.225403	#DIV/0!
PTPRQ_HUMAN	2	0	0.225403	0
PAK4_HUMAN	0.666667	1.66667	0.225403	2.5
GP150_HUMAN	0.666667	2.66667	0.225403	4
C102A_HUMAN	0	2	0.225403	#DIV/0!
MRC2_HUMAN	0	2	0.225403	#DIV/0!
MAP1B_HUMAN	4.33333	3.33333	0.225403	0.769231
RFC1_HUMAN	0	7	0.225403	#DIV/0!
CHTOP_HUMAN	0	1	0.225403	#DIV/0!
TTC7A_HUMAN	0.666667	1.66667	0.225403	2.5
MALR1_HUMAN	2	0	0.225403	0
ECHA_HUMAN	0.666667	1.66667	0.225403	2.5
ACTN4_HUMAN	0	2	0.225403	#DIV/0!
CHFR_HUMAN	0.666667	1.66667	0.225403	2.5
TS1R1_HUMAN	1	0	0.225403	0
MGN_HUMAN	0	1	0.225403	#DIV/0!
MGN2_HUMAN	0	1	0.225403	#DIV/0!
CFA70_HUMAN	0	1	0.225403	#DIV/0!
MA2B1_HUMAN	0.666667	2.66667	0.225403	4
CABIN_HUMAN	5	4	0.225403	0.8
GPTC1_HUMAN	0.666667	1.66667	0.225403	2.5
MCPH1_HUMAN	0	2	0.225403	#DIV/0!
TAF1_HUMAN	2	3	0.225403	1.5
KS6A4_HUMAN	0.666667	1.66667	0.225403	2.5
G3PT_HUMAN	0	2	0.225403	#DIV/0!
ESPNL_HUMAN	0	1	0.225403	#DIV/0!
F110C_HUMAN	0	2	0.225403	#DIV/0!
VPS8_HUMAN	2	0	0.225403	0
POK9_HUMAN	0.333333	2.33333	0.225403	7
SIM2_HUMAN	0	2	0.225403	#DIV/0!
SEM3B_HUMAN	0	2	0.225403	#DIV/0!
PCM1_HUMAN	1.33333	3.33333	0.225403	2.5
SKIV2_HUMAN	0	2	0.225403	#DIV/0!
CSMD2_HUMAN	1.33333	3.33333	0.225403	2.5
RALYL_HUMAN	0.666667	2.66667	0.225403	4
AMD_HUMAN	0	2	0.225403	#DIV/0!
CC157_HUMAN	0	2	0.225403	#DIV/0!
WDR72_HUMAN	1.33333	0.333333	0.225403	0.25
LAMC3_HUMAN	0	1	0.225403	#DIV/0!
PRDM2_HUMAN	3.66667	2.66667	0.225403	0.727273
PALLD_HUMAN	0	2	0.225403	#DIV/0!
MUML1_HUMAN	0	2	0.225403	#DIV/0!
DLEC1_HUMAN	0.666667	1.66667	0.225403	2.5
ELFN1_HUMAN	2.66667	0.666667	0.225403	0.25
VIP1_HUMAN	0	2	0.225403	#DIV/0!
KCNC3_HUMAN	0	1	0.225403	#DIV/0!
ZN350_HUMAN	1.33333	2.33333	0.225403	1.75
CNTP1_HUMAN	2.66667	0.666667	0.225403	0.25
AHRR_HUMAN	0.666667	1.66667	0.225403	2.5
VTDB_HUMAN	0	2	0.225403	#DIV/0!
CLK2_HUMAN	0	1	0.225403	#DIV/0!
SMD3_HUMAN	2.66667	0.666667	0.225403	0.25
CC186_HUMAN	3	0	0.225403	0
AP4E1_HUMAN	2.33333	4.33333	0.225403	1.85714
MRO2B_HUMAN	1.66667	2.66667	0.225403	1.6
CSPG4_HUMAN	3.33333	4.33333	0.225403	1.3
C1TM_HUMAN	1.66667	3.66667	0.225403	2.2
GPTC8_HUMAN	1.66667	2.66667	0.225403	1.6
ENPL_HUMAN	7.33333	4.33333	0.225403	0.590909
RC3H2_HUMAN	1.66667	2.66667	0.225403	1.6
INF2_HUMAN	3.66667	2.66667	0.225403	0.727273
CCD81_HUMAN	2.33333	3.33333	0.225403	1.42857
DESP_HUMAN	17.3333	30.3333	0.230846	1.75
FHOD1_HUMAN	2	5.66667	0.235447	2.83333
RN213_HUMAN	5.66667	11.6667	0.237999	2.05882
SACS_HUMAN	5	11.3333	0.241213	2.26667
ITPR1_HUMAN	3.33333	9.66667	0.241213	2.9
DHX15_HUMAN	1	7.66667	0.241902	7.66667
RS17_HUMAN	0	3.33333	0.241902	#DIV/0!
CC88B_HUMAN	5	1.66667	0.241902	0.333333
PLXA1_HUMAN	0	3.33333	0.241902	#DIV/0!
KIF1B_HUMAN	1	4.33333	0.241902	4.33333
K22O_HUMAN	11.3333	14.6667	0.241902	1.29412
TNC18_HUMAN	5.66667	13.3333	0.242124	2.35294
WDR81_HUMAN	6.66667	1	0.245003	0.15
RS7_HUMAN	0	5.66667	0.245003	#DIV/0!
RS20_HUMAN	0	2.33333	0.249521	#DIV/0!
ICAL_HUMAN	0	2.33333	0.249521	#DIV/0!
CI172_HUMAN	1	3.33333	0.249521	3.33333
C8AP2_HUMAN	1	3.33333	0.249521	3.33333
INCE_HUMAN	1.66667	4	0.249521	2.4
DCAF5_HUMAN	0	2.33333	0.249521	#DIV/0!
CC162_HUMAN	0	2.33333	0.249521	#DIV/0!
MYO1F_HUMAN	0	2.33333	0.249521	#DIV/0!
ABC3G_HUMAN	0	2.33333	0.249521	#DIV/0!
DOCK7_HUMAN	0	2.33333	0.249521	#DIV/0!
PLB1_HUMAN	2.33333	0	0.249521	0
ZN106_HUMAN	0	2.33333	0.249521	#DIV/0!
NU160_HUMAN	2.33333	0	0.249521	0
S31A3_HUMAN	0	2.33333	0.249521	#DIV/0!
RTTN_HUMAN	1.66667	4	0.249521	2.4
F90AE_HUMAN	2.33333	0	0.249521	0
F90AA_HUMAN	2.33333	0	0.249521	0
VCIP1_HUMAN	2.33333	0	0.249521	0
MY15B_HUMAN	5	2.66667	0.249521	0.533333
PRDX2_HUMAN	2.33333	0	0.249521	0
ADSV_HUMAN	0	2.33333	0.249521	#DIV/0!
FANCM_HUMAN	1	3.33333	0.249521	3.33333
FACD2_HUMAN	0.666667	3	0.249521	4.5
CNTN6_HUMAN	0	2.33333	0.249521	#DIV/0!
AF1L2_HUMAN	0	2.33333	0.249521	#DIV/0!
NU107_HUMAN	0	2.33333	0.249521	#DIV/0!
ITB4_HUMAN	0.666667	3	0.249521	4.5
SYHC_HUMAN	2.33333	0	0.249521	0
CE85L_HUMAN	1	3.33333	0.249521	3.33333
RIM3A_HUMAN	0.666667	3	0.249521	4.5
GPSM2_HUMAN	0	2.33333	0.249521	#DIV/0!
IP3KB_HUMAN	0	2.33333	0.249521	#DIV/0!
DSG1_HUMAN	0	2.33333	0.249521	#DIV/0!
NRX3A_HUMAN	2.33333	0	0.249521	0
GANAB_HUMAN	0	2.33333	0.249521	#DIV/0!
HS74L_HUMAN	0	2.33333	0.249521	#DIV/0!
ERBB3_HUMAN	0	2.33333	0.249521	#DIV/0!
TBD2A_HUMAN	0.333333	2.66667	0.249521	8
SYGP1_HUMAN	3.66667	1.33333	0.249521	0.363636
FA83H_HUMAN	2	4.33333	0.249521	2.16667
C2C2L_HUMAN	0.333333	2.66667	0.249521	8
DIDO1_HUMAN	3.66667	9	0.250731	2.45455
GRDN_HUMAN	2	5.66667	0.256689	2.83333
THOC6_HUMAN	0	3.66667	0.256689	#DIV/0!
ABCC9_HUMAN	0	3.66667	0.256689	#DIV/0!
PRP16_HUMAN	0	3.66667	0.256689	#DIV/0!
MYOME_HUMAN	7	10.3333	0.266764	1.47619
CCNB3_HUMAN	2.66667	6	0.266764	2.25
K1C25_HUMAN	0.666667	2	0.269703	3
TICRR_HUMAN	4.33333	7	0.269703	1.61538
LKHA4_HUMAN	1.33333	0	0.269703	0
CCD18_HUMAN	3.66667	5	0.269703	1.36364
PGM5_HUMAN	0.666667	2	0.269703	3
ST134_HUMAN	0	1.33333	0.269703	#DIV/0!
F10A1_HUMAN	0	1.33333	0.269703	#DIV/0!
CELR3_HUMAN	5	7.66667	0.269703	1.53333
MF2L2_HUMAN	2	0.666667	0.269703	0.333333
HPHL1_HUMAN	0.666667	2	0.269703	3
LRC8C_HUMAN	0.666667	2	0.269703	3
CEMIP_HUMAN	0	1.33333	0.269703	#DIV/0!
SNW1_HUMAN	3	5.66667	0.269703	1.88889
MROH5_HUMAN	0.666667	2	0.269703	3
T132C_HUMAN	0.666667	2	0.269703	3
AT133_HUMAN	1.33333	0	0.269703	0
HDAC7_HUMAN	2	0.666667	0.269703	0.333333
CHRD1_HUMAN	0	1.33333	0.269703	#DIV/0!
EMAL3_HUMAN	0.666667	3.33333	0.269703	5
SHSA8_HUMAN	1.33333	0	0.269703	0
TAP2_HUMAN	0.666667	2	0.269703	3
XPO5_HUMAN	0	2.66667	0.269703	#DIV/0!
ARID2_HUMAN	3.33333	2	0.269703	0.6
SCN2A_HUMAN	3.33333	2	0.269703	0.6
MXRA8_HUMAN	0.666667	2	0.269703	3
ZSWM4_HUMAN	1	2.33333	0.269703	2.33333
SNUT1_HUMAN	2	0.666667	0.269703	0.333333
PRC1_HUMAN	0.666667	3.33333	0.269703	5
SOGA3_HUMAN	3	1.66667	0.269703	0.555556
SRRM3_HUMAN	0	2.66667	0.269703	#DIV/0!
RIPR1_HUMAN	0.666667	2	0.269703	3
TRAP1_HUMAN	4.33333	3	0.269703	0.692308
TENS1_HUMAN	1	2.33333	0.269703	2.33333
LONF3_HUMAN	1	2.33333	0.269703	2.33333
NPA1P_HUMAN	1	2.33333	0.269703	2.33333
SGO2_HUMAN	3.33333	2	0.269703	0.6
TUT7_HUMAN	4.66667	6	0.269703	1.28571
KANK4_HUMAN	1.33333	2.66667	0.269703	2
SYLM_HUMAN	1	2.33333	0.269703	2.33333
CK5P2_HUMAN	4.66667	3.33333	0.269703	0.714286
NOC2L_HUMAN	0.666667	2	0.269703	3
MTAP2_HUMAN	3	7	0.269703	2.33333
PP12C_HUMAN	1.33333	2.66667	0.269703	2
COPB_HUMAN	1	2.33333	0.269703	2.33333
LRP1B_HUMAN	3	5.66667	0.269703	1.88889
FLNB_HUMAN	3.33333	6	0.269703	1.8
HERC3_HUMAN	1	2.33333	0.269703	2.33333
PITM3_HUMAN	2.66667	0	0.269703	0
CHD8_HUMAN	2	3.33333	0.269703	1.66667
SMG7_HUMAN	0	1.33333	0.269703	#DIV/0!
ARNT_HUMAN	1	2.33333	0.269703	2.33333
SF3A2_HUMAN	0	1.33333	0.269703	#DIV/0!
MAST2_HUMAN	2	4.66667	0.269703	2.33333
AKP13_HUMAN	4.66667	6	0.269703	1.28571
CE112_HUMAN	1	2.33333	0.269703	2.33333
B3A4_HUMAN	0	2.66667	0.269703	#DIV/0!
FREM2_HUMAN	5	6.33333	0.269703	1.26667
KNL1_HUMAN	1	3.66667	0.269703	3.66667
HIPK3_HUMAN	0	1.33333	0.269703	#DIV/0!
DSC1_HUMAN	2.66667	0	0.269703	0
SOS2_HUMAN	1	2.33333	0.269703	2.33333
FCGBP_HUMAN	2.33333	3.66667	0.269703	1.57143
RBP2_HUMAN	9	3.33333	0.27046	0.37037
FRPD3_HUMAN	2.66667	5.66667	0.272393	2.125
DDX46_HUMAN	1.33333	4.33333	0.272393	3.25
RAD54_HUMAN	1.33333	4.33333	0.272393	3.25
NKTR_HUMAN	1.66667	6	0.274411	3.6
CO7A1_HUMAN	5.33333	12	0.275476	2.25
MA7D1_HUMAN	0	4.33333	0.281098	#DIV/0!
PKP1_HUMAN	0	4.33333	0.281098	#DIV/0!
K1C24_HUMAN	10	7	0.286254	0.7
RUBIC_HUMAN	0	3	0.286254	#DIV/0!
LAMA2_HUMAN	2.66667	5.66667	0.286254	2.125
PPR26_HUMAN	1.33333	4.33333	0.286254	3.25
PLXC1_HUMAN	3	0	0.286254	0
CAMP2_HUMAN	3	6	0.286254	2
ZFHX2_HUMAN	3.33333	6.33333	0.286254	1.9
CO9A1_HUMAN	4	1	0.286254	0.25
Z518A_HUMAN	3	5.66667	0.287303	1.88889
XIRP1_HUMAN	0.333333	3	0.287303	9
AXA2L_HUMAN	3	0.333333	0.287303	0.111111
DDX23_HUMAN	1.33333	4	0.287303	3
ANK2_HUMAN	8.33333	11	0.287303	1.32
PLCH1_HUMAN	1.66667	4.33333	0.287303	2.6
MINT_HUMAN	6	9.33333	0.289331	1.55556
ZGRF1_HUMAN	1.33333	4.66667	0.289331	3.5
ZEP1_HUMAN	3.33333	8	0.291082	2.4
K2C3_HUMAN	13.3333	17	0.29435	1.275
AHDC1_HUMAN	2.66667	5	0.296474	1.875
UT14A_HUMAN	1	3.33333	0.296474	3.33333
CO5A1_HUMAN	2	4.33333	0.296474	2.16667
UACA_HUMAN	4.33333	2	0.296474	0.461538
NLRP6_HUMAN	0.666667	2.33333	0.29986	3.5
ROBO1_HUMAN	0.666667	2.33333	0.29986	3.5
AT7L1_HUMAN	2.33333	0.666667	0.29986	0.285714
RHG27_HUMAN	0.666667	2.33333	0.29986	3.5
WDR97_HUMAN	3	4.66667	0.29986	1.55556
PEX1_HUMAN	0.666667	2.33333	0.29986	3.5
M3K21_HUMAN	0.666667	2.33333	0.29986	3.5
OTOP3_HUMAN	0.666667	2.33333	0.29986	3.5
SGIP1_HUMAN	0.666667	2.33333	0.29986	3.5
S12A7_HUMAN	0.666667	2.33333	0.29986	3.5
EHBP1_HUMAN	2.33333	0.666667	0.29986	0.285714
COSA1_HUMAN	0.666667	2.33333	0.29986	3.5
RTN4_HUMAN	0.666667	2.33333	0.29986	3.5
POTEI_HUMAN	3.33333	0	0.29986	0
K1C26_HUMAN	3.66667	2	0.29986	0.545455
TFR1_HUMAN	1.66667	0	0.29986	0
ANR62_HUMAN	3.66667	5.33333	0.29986	1.45455
NFM_HUMAN	3	1.33333	0.29986	0.444444
GSHB_HUMAN	0	1.66667	0.29986	#DIV/0!
RL24_HUMAN	0	1.66667	0.29986	#DIV/0!
CCDC9_HUMAN	0	1.66667	0.29986	#DIV/0!
PSME4_HUMAN	3.33333	5	0.29986	1.5
SWAHD_HUMAN	0	1.66667	0.29986	#DIV/0!
SCN8A_HUMAN	2.33333	4	0.29986	1.71429
ATR_HUMAN	1.66667	3.33333	0.29986	2
VWF_HUMAN	2.66667	1	0.29986	0.375
IMDH2_HUMAN	1.66667	3.33333	0.29986	2
PSMD1_HUMAN	0	1.66667	0.29986	#DIV/0!
SH3R3_HUMAN	1.66667	3.33333	0.29986	2
MUC5A_HUMAN	1.66667	3.33333	0.29986	2
CTC1_HUMAN	2	3.66667	0.29986	1.83333
DDX47_HUMAN	3.66667	2	0.29986	0.545455
SETD2_HUMAN	1.66667	3.33333	0.29986	2
MYPC2_HUMAN	1.33333	3	0.29986	2.25
SYNJ1_HUMAN	2	0.333333	0.29986	0.166667
CDK12_HUMAN	1	2.66667	0.29986	2.66667
HSP76_HUMAN	4	7.33333	0.29986	1.83333
EVC_HUMAN	1.66667	3.33333	0.29986	2
Z804B_HUMAN	1	2.66667	0.29986	2.66667
CASC3_HUMAN	0	3.33333	0.29986	#DIV/0!
SI1L3_HUMAN	3.33333	5	0.29986	1.5
CLASR_HUMAN	0	5.33333	0.307612	#DIV/0!
M10L1_HUMAN	0	3.66667	0.311153	#DIV/0!
TP53B_HUMAN	1	5.66667	0.311938	5.66667
MAST3_HUMAN	2	6	0.314006	3
TRY2_HUMAN	12.3333	10	0.31687	0.810811
VIME_HUMAN	6	3.66667	0.31687	0.611111
PKHD1_HUMAN	2.33333	4.66667	0.31687	2
PIEZ2_HUMAN	5.66667	3.33333	0.31687	0.588235
KPB1_HUMAN	3.33333	1	0.31687	0.3
KMT2C_HUMAN	6.33333	9	0.318995	1.42105
APOB_HUMAN	9	14.3333	0.318995	1.59259
MYOF_HUMAN	2	4.66667	0.318995	2.33333
CF222_HUMAN	1.66667	4.33333	0.318995	2.6
KMT2A_HUMAN	6.33333	8.33333	0.320634	1.31579
DYH8_HUMAN	9.33333	13.3333	0.320634	1.42857
CE350_HUMAN	4.33333	8.33333	0.320634	1.92308
PLCH2_HUMAN	1	3	0.320634	3
CNOT1_HUMAN	0.666667	4.66667	0.320634	7
HMCN2_HUMAN	8	12	0.320634	1.5
LIMC1_HUMAN	1.33333	3.33333	0.320634	2.5
NYNRI_HUMAN	4	6	0.320634	1.5
TXLNB_HUMAN	3.66667	1.66667	0.320634	0.454545
NBEL2_HUMAN	2	4	0.320634	2
CAC1E_HUMAN	2.66667	4.66667	0.320634	1.75
AT11A_HUMAN	1	3	0.320634	3
OFD1_HUMAN	0	2	0.320634	#DIV/0!
ATM_HUMAN	2	4	0.320634	2
ANXA2_HUMAN	3	1	0.320634	0.333333
IQCB1_HUMAN	3.33333	1.33333	0.320634	0.4
PHB2_HUMAN	2.66667	0.666667	0.320634	0.25
MYCPP_HUMAN	3.33333	1.33333	0.320634	0.4
COMA1_HUMAN	1.33333	3.33333	0.320634	2.5
SWAHA_HUMAN	1	3	0.320634	3
ZC3H4_HUMAN	2.66667	0.666667	0.320634	0.25
COBA1_HUMAN	1.33333	3.33333	0.320634	2.5
UBE4B_HUMAN	3.33333	1.33333	0.320634	0.4
P12LL_HUMAN	0.666667	2.66667	0.320634	4
RIMS1_HUMAN	4.66667	2.66667	0.320634	0.571429
FP100_HUMAN	0.666667	2.66667	0.320634	4
SPT6H_HUMAN	1	3	0.320634	3
TBA4A_HUMAN	5.33333	1.66667	0.326811	0.3125
CE042_HUMAN	2.66667	6.33333	0.326811	2.375
HERC2_HUMAN	7.33333	19.3333	0.334018	2.63636
SP16H_HUMAN	3.33333	5.66667	0.335589	1.7
PKHH1_HUMAN	3.66667	6	0.335589	1.63636
IF2B1_HUMAN	0	4.66667	0.335589	#DIV/0!
UBR4_HUMAN	7.66667	5.33333	0.335589	0.695652
MATR3_HUMAN	1	5.66667	0.335589	5.66667
MTCL1_HUMAN	6.33333	4	0.335589	0.631579
BRCA1_HUMAN	1.33333	3.66667	0.335589	2.75
ZSWM8_HUMAN	4	5.66667	0.337734	1.41667
THMS1_HUMAN	0.333333	2	0.337734	6
HAUS6_HUMAN	0.333333	2	0.337734	6
WDR76_HUMAN	0.333333	2	0.337734	6
GREB1_HUMAN	1	2.66667	0.337734	2.66667
IGFN1_HUMAN	4	2.33333	0.337734	0.583333
KI26A_HUMAN	6.33333	10.3333	0.339422	1.63158
MYH10_HUMAN	7.66667	3	0.340034	0.391304
OBSCN_HUMAN	17.6667	22.3333	0.340034	1.26415
CRCC2_HUMAN	4.33333	7.66667	0.34628	1.76923
TSC2_HUMAN	1.33333	4.66667	0.34628	3.5
TEN2_HUMAN	1.33333	4	0.346803	3
MYH7_HUMAN	4	6.66667	0.346803	1.66667
DAB2P_HUMAN	3.33333	6	0.346803	1.8
DNMT1_HUMAN	2	4.66667	0.346803	2.33333
SOS1_HUMAN	5.33333	2.66667	0.346803	0.5
TEN4_HUMAN	1.66667	4.33333	0.346803	2.6
INADL_HUMAN	4.66667	1.66667	0.355497	0.357143
EP400_HUMAN	8	5	0.355497	0.625
RFIP1_HUMAN	0.666667	3.66667	0.355497	5.5
PCF11_HUMAN	2.33333	5.33333	0.355497	2.28571
HS71L_HUMAN	4	7.33333	0.362423	1.83333
RGPD4_HUMAN	5.33333	2	0.362423	0.375
CFA74_HUMAN	1	3	0.367544	3
TENX_HUMAN	1.33333	3.33333	0.367544	2.5
CAMP1_HUMAN	1.66667	3.66667	0.367544	2.2
ALBU_BOVIN	93.6667	88	0.367763	0.939502
BAZ1A_HUMAN	2	5.66667	0.368067	2.83333
CELR1_HUMAN	2.66667	6.33333	0.368067	2.375
GRIN1_HUMAN	2.66667	6.33333	0.368067	2.375
G3P_HUMAN	2	4.33333	0.368831	2.16667
M18BP_HUMAN	1	3.33333	0.368831	3.33333
HCFC1_HUMAN	5.33333	3	0.368831	0.5625
EMIL1_HUMAN	5	3.33333	0.370059	0.666667
C2CD3_HUMAN	4.33333	2.66667	0.370059	0.615385
TBCD8_HUMAN	3	4.66667	0.370059	1.55556
F149A_HUMAN	2.66667	1	0.370059	0.375
TSH3_HUMAN	3	4.66667	0.370059	1.55556
ODO1_HUMAN	1	2.66667	0.370059	2.66667
TROAP_HUMAN	2.66667	1	0.370059	0.375
PCX2_HUMAN	2.33333	5.66667	0.370059	2.42857
INT1_HUMAN	5	3.33333	0.370059	0.666667
SOCS7_HUMAN	1.33333	3	0.370059	2.25
AHNK_HUMAN	5.66667	8.33333	0.371461	1.47059
LRC66_HUMAN	3.33333	0.666667	0.371461	0.2
EEA1_HUMAN	4.33333	8.33333	0.37275	1.92308
LRRK2_HUMAN	4.33333	8.33333	0.37275	1.92308
DOP2_HUMAN	7	10	0.374457	1.42857
NMDE4_HUMAN	0.666667	3.66667	0.374457	5.5
CAC1I_HUMAN	2.66667	5.66667	0.374457	2.125
ZEP3_HUMAN	7.33333	4.33333	0.374457	0.590909
DCAF1_HUMAN	1.66667	4.33333	0.382787	2.6
ACACA_HUMAN	4	5.33333	0.382787	1.33333
DDX41_HUMAN	3.66667	5	0.382787	1.36364
E41L1_HUMAN	1.33333	2.66667	0.382787	2
PDS5A_HUMAN	0.666667	3.33333	0.382787	5
GRIP1_HUMAN	1.66667	3	0.382787	1.8
ARMC5_HUMAN	1.33333	2.66667	0.382787	2
AGRB2_HUMAN	0.333333	1.66667	0.382787	5
CLCN6_HUMAN	2	3.33333	0.382787	1.66667
TAF4_HUMAN	3	1.66667	0.382787	0.555556
NBAS_HUMAN	4.33333	3	0.382787	0.692308
ATS15_HUMAN	1	2.33333	0.382787	2.33333
F135B_HUMAN	2.33333	1	0.382787	0.428571
K1468_HUMAN	1.66667	0.333333	0.382787	0.2
SEPT9_HUMAN	2.33333	1	0.382787	0.428571
MAGI1_HUMAN	3	4.33333	0.382787	1.44444
LAMB2_HUMAN	1	4.66667	0.38604	4.66667
AMER2_HUMAN	0.666667	3	0.397536	4.5
TEX11_HUMAN	0.666667	3	0.397536	4.5
CA087_HUMAN	0.666667	3	0.397536	4.5
K1211_HUMAN	2.33333	4.66667	0.397536	2
K2C1_HUMAN	52.3333	56.3333	0.401494	1.07643
H90B3_HUMAN	4.33333	1	0.404509	0.230769
MDN1_HUMAN	7.33333	10.6667	0.404509	1.45455
PYR1_HUMAN	3	6.33333	0.404509	2.11111
NEBU_HUMAN	4.66667	7.66667	0.407843	1.64286
PRUN2_HUMAN	1.66667	4.33333	0.413412	2.6
E41L3_HUMAN	1.66667	4.33333	0.413412	2.6
HS90A_HUMAN	6.66667	3.33333	0.416788	0.5
TRPS1_HUMAN	2	2.33333	0.42265	1.16667
TT39B_HUMAN	1.33333	1.66667	0.42265	1.25
ABCA4_HUMAN	1.66667	2	0.42265	1.2
GUC2D_HUMAN	1.66667	2	0.42265	1.2
COCA1_HUMAN	5.33333	5.66667	0.42265	1.0625
RGMC_HUMAN	1.33333	1.66667	0.42265	1.25
FARP2_HUMAN	1.66667	1.33333	0.42265	0.8
SFXN1_HUMAN	1.66667	1.33333	0.42265	0.8
HP1B3_HUMAN	1.33333	1.66667	0.42265	1.25
CO6A1_HUMAN	1	0	0.42265	0
RBM34_HUMAN	1	0	0.42265	0
ECT2_HUMAN	1	0	0.42265	0
SCN1A_HUMAN	0	1	0.42265	#DIV/0!
TRPC5_HUMAN	0	2	0.42265	#DIV/0!
EF1A1_HUMAN	3	6	0.42265	2
EF1A3_HUMAN	3	6	0.42265	2
PA24F_HUMAN	0	1	0.42265	#DIV/0!
RL26L_HUMAN	0	1.66667	0.42265	#DIV/0!
RPC5_HUMAN	1	0	0.42265	0
NUMB_HUMAN	0	1	0.42265	#DIV/0!
AGRF4_HUMAN	1	0	0.42265	0
TCPB_HUMAN	1	2.33333	0.42265	2.33333
DCA10_HUMAN	0	2	0.42265	#DIV/0!
CNNM1_HUMAN	0	1	0.42265	#DIV/0!
DOCK9_HUMAN	0	2	0.42265	#DIV/0!
RS26L_HUMAN	0	2	0.42265	#DIV/0!
MILK2_HUMAN	1.66667	2	0.42265	1.2
ACADL_HUMAN	0	1	0.42265	#DIV/0!
AT8B3_HUMAN	1.33333	3.33333	0.42265	2.5
YES_HUMAN	0.666667	1.66667	0.42265	2.5
3BP1_HUMAN	0	1	0.42265	#DIV/0!
ROR1_HUMAN	0	1	0.42265	#DIV/0!
ATD3C_HUMAN	0	1	0.42265	#DIV/0!
TBB2A_HUMAN	0	3.33333	0.42265	#DIV/0!
CK5P3_HUMAN	0	1.66667	0.42265	#DIV/0!
THNS1_HUMAN	1	0	0.42265	0
ACOC_HUMAN	1	0	0.42265	0
TMM33_HUMAN	1	0	0.42265	0
TBB1_HUMAN	0	1.66667	0.42265	#DIV/0!
CYFP1_HUMAN	1	0	0.42265	0
K1C39_HUMAN	2.33333	1	0.42265	0.428571
DESM_HUMAN	4.66667	3.33333	0.42265	0.714286
RN139_HUMAN	0	1	0.42265	#DIV/0!
SF3B6_HUMAN	0	1.66667	0.42265	#DIV/0!
FRMD6_HUMAN	3	2	0.42265	0.666667
TNR11_HUMAN	1	0	0.42265	0
FUBP2_HUMAN	0	1	0.42265	#DIV/0!
SPB10_HUMAN	0	1	0.42265	#DIV/0!
MIC19_HUMAN	1	0	0.42265	0
MK06_HUMAN	0	1.66667	0.42265	#DIV/0!
UBQL3_HUMAN	1	2	0.42265	2
TGM3_HUMAN	1.33333	2.33333	0.42265	1.75
NIBAN_HUMAN	1	0	0.42265	0
ARGL1_HUMAN	0	1	0.42265	#DIV/0!
NAC1_HUMAN	0	1	0.42265	#DIV/0!
FA71A_HUMAN	0	1.66667	0.42265	#DIV/0!
TTC37_HUMAN	0	1	0.42265	#DIV/0!
CC138_HUMAN	0	1	0.42265	#DIV/0!
RMD1_HUMAN	1	0	0.42265	0
MYH6_HUMAN	1	0	0.42265	0
AMPL_HUMAN	0	1	0.42265	#DIV/0!
AJUBA_HUMAN	0	1	0.42265	#DIV/0!
PRRX2_HUMAN	0	1	0.42265	#DIV/0!
O51L1_HUMAN	1	0	0.42265	0
SPICE_HUMAN	1	0	0.42265	0
AATC_HUMAN	0	1	0.42265	#DIV/0!
GNAO_HUMAN	0	1	0.42265	#DIV/0!
ARHG1_HUMAN	0	2	0.42265	#DIV/0!
NIPS2_HUMAN	1	0	0.42265	0
WDR27_HUMAN	1	0	0.42265	0
PML_HUMAN	0	1	0.42265	#DIV/0!
F189B_HUMAN	0	1	0.42265	#DIV/0!
ULK2_HUMAN	1.66667	0.666667	0.42265	0.4
ADIPL_HUMAN	0	1	0.42265	#DIV/0!
KAT8_HUMAN	1	0	0.42265	0
TBB4A_HUMAN	0	2.33333	0.42265	#DIV/0!
CDV3_HUMAN	0	1	0.42265	#DIV/0!
FZD9_HUMAN	1	0	0.42265	0
EPHA7_HUMAN	0	1	0.42265	#DIV/0!
CREG2_HUMAN	0	1	0.42265	#DIV/0!
LY75_HUMAN	0	1	0.42265	#DIV/0!
BTBD1_HUMAN	0	1	0.42265	#DIV/0!
SLIRP_HUMAN	1	0	0.42265	0
PXDNL_HUMAN	1	0	0.42265	0
ACTBL_HUMAN	0	1.66667	0.42265	#DIV/0!
UBAP2_HUMAN	0	1.66667	0.42265	#DIV/0!
STS_HUMAN	1	0	0.42265	0
MYO15_HUMAN	5.33333	6.33333	0.42265	1.1875
LARP7_HUMAN	0	2	0.42265	#DIV/0!
SCN4A_HUMAN	1	0	0.42265	0
[truncated: 5,892 more rows]

## Sheet: D) eIF4B interactin proteins
GM01953	DoHH2	Common
PGAM5_HUMAN	RGS12_HUMAN	ABCE1_HUMAN
K22E_HUMAN	ASPM_HUMAN	AKAP6_HUMAN
EIF3C_HUMAN	H90B4_HUMAN	ANM5_HUMAN
EIF3L_HUMAN	IF4B_HUMAN	ASCC1_HUMAN
RS4X_HUMAN	NUCL_HUMAN	ASCC3_HUMAN
RS3A_HUMAN	PABP1_HUMAN	ATX2L_HUMAN
DDX17_HUMAN	EIF3G_HUMAN	BCLF1_HUMAN
EIF3D_HUMAN	RS4X_HUMAN	CAPR1_HUMAN
IF4G1_HUMAN	RS3A_HUMAN	CNTRB_HUMAN
PAP1L_HUMAN	PABP4_HUMAN	CPSF1_HUMAN
ECHA_HUMAN	PRC2C_HUMAN	DDX1_HUMAN
YBOX1_HUMAN	EIF3A_HUMAN	DDX17_HUMAN
DHX9_HUMAN	TRA2A_HUMAN	DDX21_HUMAN
DJC13_HUMAN	DHX9_HUMAN	DDX3X_HUMAN
EIF3A_HUMAN	ABCE1_HUMAN	DDX50_HUMAN
EIF3E_HUMAN	RS2_HUMAN	DDX6_HUMAN
EIF3B_HUMAN	EIF3D_HUMAN	DHX30_HUMAN
PLIN3_HUMAN	EIF3C_HUMAN	DHX9_HUMAN
IF4A3_HUMAN	TRA2B_HUMAN	DJC13_HUMAN
DDX21_HUMAN	SRSF7_HUMAN	EIF3A_HUMAN
FL2D_HUMAN	PAB4L_HUMAN	EIF3B_HUMAN
RSSA_HUMAN	FXR1_HUMAN	EIF3C_HUMAN
IF4A1_HUMAN	RSSA_HUMAN	EIF3D_HUMAN
TRA2A_HUMAN	TR150_HUMAN	EIF3E_HUMAN
LAP2B_HUMAN	PLIN3_HUMAN	EIF3F_HUMAN
RL7_HUMAN	U5S1_HUMAN	EIF3G_HUMAN
RS25_HUMAN	EIF3L_HUMAN	EIF3H_HUMAN
TBA1B_HUMAN	PRC2A_HUMAN	EIF3I_HUMAN
TBA1C_HUMAN	EIF3H_HUMAN	EIF3J_HUMAN
TBA1A_HUMAN	PGAM5_HUMAN	EIF3L_HUMAN
FIP1_HUMAN	RTCB_HUMAN	EIF3M_HUMAN
TANC2_HUMAN	CAPR1_HUMAN	ELAV1_HUMAN
G3BP1_HUMAN	HNRL2_HUMAN	FA98A_HUMAN
HNRH1_HUMAN	ZN462_HUMAN	FIP1_HUMAN
RS19_HUMAN	RL3_HUMAN	FMR1_HUMAN
FKB15_HUMAN	RL13_HUMAN	FXR1_HUMAN
EIF3M_HUMAN	FMR1_HUMAN	FXR2_HUMAN
DOC10_HUMAN	CPSF2_HUMAN	G3BP1_HUMAN
SNX8_HUMAN	RS3_HUMAN	G3BP2_HUMAN
ECHB_HUMAN	RL4_HUMAN	HAP28_HUMAN
HSPB1_HUMAN	FILA2_HUMAN	HNRC3_HUMAN
DDX50_HUMAN	KDM6B_HUMAN	HNRC4_HUMAN
EIF3K_HUMAN	PAP1L_HUMAN	HNRPC_HUMAN
RS11_HUMAN	ABCF1_HUMAN	HNRPF_HUMAN
DDX1_HUMAN	EIF3E_HUMAN	HNRPK_HUMAN
EIF3I_HUMAN	EIF3B_HUMAN	HNRPU_HUMAN
EIF3H_HUMAN	YBOX1_HUMAN	IF2B3_HUMAN
RS9_HUMAN	TOP3B_HUMAN	IF2P_HUMAN
RS14_HUMAN	HNRPC_HUMAN	IF4A1_HUMAN
RBM15_HUMAN	RBM6_HUMAN	IF4A2_HUMAN
ZCCHV_HUMAN	ELAV1_HUMAN	IF4A3_HUMAN
EIF3G_HUMAN	NFH_HUMAN	IF4G1_HUMAN
EIF3J_HUMAN	DYH3_HUMAN	IF4G2_HUMAN
WDR87_HUMAN	RBMX_HUMAN	IF4G3_HUMAN
LSM12_HUMAN	RS6_HUMAN	IFT46_HUMAN
HS90A_HUMAN	UBB_HUMAN	JIP4_HUMAN
RENT1_HUMAN	UBC_HUMAN	KI20B_HUMAN
SF3B3_HUMAN	IF4A1_HUMAN	KIF11_HUMAN
IF4G2_HUMAN	ATX2_HUMAN	LSM12_HUMAN
RS7_HUMAN	DDX3X_HUMAN	MAP1A_HUMAN
RS4Y2_HUMAN	JIP4_HUMAN	MOV10_HUMAN
NUFP2_HUMAN	DDX21_HUMAN	MTMR5_HUMAN
NUCL_HUMAN	ATX2L_HUMAN	NAT10_HUMAN
TRA2B_HUMAN	IF4G1_HUMAN	NPM_HUMAN
RS4Y1_HUMAN	KIFC2_HUMAN	NUCL_HUMAN
UBP34_HUMAN	FA98A_HUMAN	NUFP2_HUMAN
SRSF7_HUMAN	STAU2_HUMAN	ODO2_HUMAN
K2C4_HUMAN	FCHO1_HUMAN	PABP1_HUMAN
RL8_HUMAN	LUZP1_HUMAN	PABP4_HUMAN
DYSF_HUMAN	G3BP1_HUMAN	PAIRB_HUMAN
SPTN5_HUMAN	GFPT2_HUMAN	PAP1L_HUMAN
TRAF1_HUMAN	IF4G2_HUMAN	PDCD4_HUMAN
A20A2_HUMAN	IF4A2_HUMAN	PDIP3_HUMAN
ADCY6_HUMAN	EIF3J_HUMAN	PGAM5_HUMAN
ITB4_HUMAN	EIF3F_HUMAN	PLIN3_HUMAN
DDX3X_HUMAN	MARF1_HUMAN	PRC2A_HUMAN
ABCE1_HUMAN	PDS5B_HUMAN	PRC2B_HUMAN
FMR1_HUMAN	SRSF6_HUMAN	PTBP1_HUMAN
RBP2_HUMAN	KIF11_HUMAN	RBM39_HUMAN
DOCK5_HUMAN	DX39B_HUMAN	RBMX_HUMAN
RL4_HUMAN	TCF20_HUMAN	RENT1_HUMAN
CNTRB_HUMAN	JAK2_HUMAN	RL4_HUMAN
RFX1_HUMAN	ROA0_HUMAN	RL7_HUMAN
FOCAD_HUMAN	CFA45_HUMAN	RL8_HUMAN
CTTB2_HUMAN	SF3B2_HUMAN	RLA0_HUMAN
PTBP1_HUMAN	AN33B_HUMAN	RMXL2_HUMAN
PCCA_HUMAN	ATPA_HUMAN	ROA3_HUMAN
ATX2L_HUMAN	RBM10_HUMAN	RRBP1_HUMAN
RHG35_HUMAN	IF2B_HUMAN	RS2_HUMAN
ROA3_HUMAN	RLA0_HUMAN	RS3_HUMAN
KTN1_HUMAN	SRSF4_HUMAN	RS3A_HUMAN
RYR1_HUMAN	SF3A1_HUMAN	RS4X_HUMAN
IF2A_HUMAN	FXR2_HUMAN	RS6_HUMAN
G3BP2_HUMAN	DJC13_HUMAN	RS8_HUMAN
IF4G3_HUMAN	XRN2_HUMAN	RSSA_HUMAN
EIF3F_HUMAN	SMC1A_HUMAN	RTCB_HUMAN
CAPR1_HUMAN	KMT2E_HUMAN	RYR1_HUMAN
IF4A2_HUMAN	NFKB1_HUMAN	SAFB1_HUMAN
PABP1_HUMAN	ZN292_HUMAN	SBNO2_HUMAN
HAP28_HUMAN	TSH1_HUMAN	SF3A1_HUMAN
NAT10_HUMAN	C144A_HUMAN	SF3B3_HUMAN
RS6_HUMAN	GRIA4_HUMAN	SK2L2_HUMAN
GCC2_HUMAN	PHLP1_HUMAN	SLAI1_HUMAN
FA98A_HUMAN	DDX17_HUMAN	SMU1_HUMAN
YTDC1_HUMAN	REV1_HUMAN	SRRT_HUMAN
CO4A2_HUMAN	TOIP1_HUMAN	SRSF1_HUMAN
CAC1H_HUMAN	CSKI1_HUMAN	SRSF4_HUMAN
RENT2_HUMAN	RMXL2_HUMAN	SRSF7_HUMAN
SLAI1_HUMAN	SRRM1_HUMAN	SRSF9_HUMAN
PDCD4_HUMAN	NAT10_HUMAN	TRA2A_HUMAN
PRC2A_HUMAN	RL7_HUMAN	TRA2B_HUMAN
BCLF1_HUMAN	AN13A_HUMAN	UBP10_HUMAN
RS8_HUMAN	VP13A_HUMAN	YBOX1_HUMAN
RS2_HUMAN	UBR5_HUMAN	ZCCHV_HUMAN
HS71L_HUMAN	C2D1B_HUMAN	ZO2_HUMAN
DDX56_HUMAN	HNRPK_HUMAN
ASAP2_HUMAN	NU214_HUMAN
ANR44_HUMAN	SRSF1_HUMAN
RBM39_HUMAN	FA5_HUMAN
SPIR2_HUMAN	INO80_HUMAN
TDRD6_HUMAN	CNT3B_HUMAN
KIF12_HUMAN	RED_HUMAN
F184B_HUMAN	SFSWA_HUMAN
CTNA2_HUMAN	HYOU1_HUMAN
YBOX3_HUMAN	SIX3_HUMAN
ANM5_HUMAN	ODO2_HUMAN
ASCC1_HUMAN	ZBT38_HUMAN
CHRD_HUMAN	SLAI1_HUMAN
ATAD2_HUMAN	GGYF2_HUMAN
KIBRA_HUMAN	PEO1_HUMAN
SMCA1_HUMAN	DDX5_HUMAN
ZN687_HUMAN	ZHX2_HUMAN
CDHR1_HUMAN	SMU1_HUMAN
ACE_HUMAN	DX39A_HUMAN
PCD18_HUMAN	SRSF9_HUMAN
DDX23_HUMAN	HNRPU_HUMAN
LACTB_HUMAN	G3BP2_HUMAN
LAMC1_HUMAN	K2C6C_HUMAN
GRB2_HUMAN	DHX36_HUMAN
CE120_HUMAN	LPPRC_HUMAN
HAKAI_HUMAN	EIF3I_HUMAN
JIP4_HUMAN	BCLF1_HUMAN
IF2B3_HUMAN	RS8_HUMAN
RS18_HUMAN	MYO9A_HUMAN
FXR1_HUMAN	SHAN3_HUMAN
PDIP3_HUMAN	CNTRB_HUMAN
LAP2A_HUMAN	PDCD4_HUMAN
PABP4_HUMAN	1433T_HUMAN
RBMX_HUMAN	SRBD1_HUMAN
U520_HUMAN	DYH9_HUMAN
MOV10_HUMAN	TRRAP_HUMAN
RS5_HUMAN	K2C6B_HUMAN
SF3A1_HUMAN	SHAN2_HUMAN
E41L1_HUMAN	MBB1A_HUMAN
HCDH_HUMAN	IGG1_HUMAN
LAR4B_HUMAN	UBP10_HUMAN
IF4E_HUMAN	RL8_HUMAN
ZBT10_HUMAN	RHG29_HUMAN
XRCC5_HUMAN	SC16A_HUMAN
SPTB2_HUMAN	HAP28_HUMAN
S31C1_HUMAN	SK2L2_HUMAN
RGRF1_HUMAN	SRRT_HUMAN
DEN5A_HUMAN	LAR1B_HUMAN
ODO2_HUMAN	FRAS1_HUMAN
FRMD3_HUMAN	ASAP1_HUMAN
RBM8A_HUMAN	KIF7_HUMAN
IFT46_HUMAN	AKAP6_HUMAN
K154L_HUMAN	K2C73_HUMAN
AKAP6_HUMAN	KI20B_HUMAN
SBNO2_HUMAN	RUSD2_HUMAN
SPEF2_HUMAN	LSM12_HUMAN
TCRG1_HUMAN	FR1L4_HUMAN
NYAP1_HUMAN	UN13B_HUMAN
KIRR3_HUMAN	UIF_HUMAN
HJURP_HUMAN	F120A_HUMAN
HERC4_HUMAN	B3A3_HUMAN
ELP1_HUMAN	CHD6_HUMAN
ANR12_HUMAN	IFT46_HUMAN
TEN3_HUMAN	KIF3B_HUMAN
ADCY8_HUMAN	LZTR1_HUMAN
F117B_HUMAN	CF010_HUMAN
LTN1_HUMAN	NALP4_HUMAN
CE152_HUMAN	CCD57_HUMAN
FXR2_HUMAN	RALY_HUMAN
RRBP1_HUMAN	NBPF8_HUMAN
IF2P_HUMAN	SF3B3_HUMAN
RIMB1_HUMAN	HNRPM_HUMAN
DAAM1_HUMAN	LARP1_HUMAN
SMU1_HUMAN	ASCC3_HUMAN
E41L2_HUMAN	K1C14_HUMAN
RTF1_HUMAN	EIF3M_HUMAN
ABC3G_HUMAN	RL13A_HUMAN
ZEP3_HUMAN	RL14_HUMAN
PCNT_HUMAN	PDIP3_HUMAN
UBP10_HUMAN	HNRPQ_HUMAN
RMXL2_HUMAN	IF2B3_HUMAN
CPSF1_HUMAN	PAP1M_HUMAN
SRRT_HUMAN	IF2P_HUMAN
DIDO1_HUMAN	RPGF2_HUMAN
SRSF3_HUMAN	PLXA2_HUMAN
ANR62_HUMAN	RENT1_HUMAN
MYH1_HUMAN	HRG_HUMAN
HNRPF_HUMAN	PURB_HUMAN
CNOT1_HUMAN	MED12_HUMAN
DYH6_HUMAN	GLYG2_HUMAN
PLEC_HUMAN	CING_HUMAN
HSP7C_HUMAN	EMSA1_HUMAN
CLH1_HUMAN	CC177_HUMAN
MYH10_HUMAN	BPI_HUMAN
K2C5_HUMAN	POGZ_HUMAN
RLA0_HUMAN	WTIP_HUMAN
RLA0L_HUMAN	ANKE1_HUMAN
FSIP2_HUMAN	VINEX_HUMAN
HSP76_HUMAN	HIPK1_HUMAN
DHX30_HUMAN	PCIF1_HUMAN
HNRPK_HUMAN	SPTC2_HUMAN
SK2L2_HUMAN	ESF1_HUMAN
HORN_HUMAN	ILDR2_HUMAN
RS3_HUMAN	WSB2_HUMAN
HELZ2_HUMAN	ZNF91_HUMAN
ASCC3_HUMAN	ITA2B_HUMAN
CNNM3_HUMAN	SBNO2_HUMAN
E2AK4_HUMAN	RN112_HUMAN
LIPA1_HUMAN	MALT1_HUMAN
FRYL_HUMAN	EXOC2_HUMAN
OBSL1_HUMAN	FTCD_HUMAN
PTBP2_HUMAN	TIGD7_HUMAN
AP3D1_HUMAN	EDEM1_HUMAN
KIF11_HUMAN	CSDE1_HUMAN
PRC2B_HUMAN	C2D2A_HUMAN
ARGL1_HUMAN	SET1A_HUMAN
K1C26_HUMAN	DHX30_HUMAN
TNC18_HUMAN	K1C17_HUMAN
ZO2_HUMAN	1433G_HUMAN
RS16_HUMAN	IF4G3_HUMAN
NUMA1_HUMAN	ANR11_HUMAN
CLH2_HUMAN	PTN23_HUMAN
VIR_HUMAN	CIC_HUMAN
CP096_HUMAN	COBL_HUMAN
PRG4_HUMAN	MYO16_HUMAN
SMTN_HUMAN	SRSF5_HUMAN
HV373_HUMAN	ZN598_HUMAN
PTPRN_HUMAN	FIP1_HUMAN
MTMR5_HUMAN	MEGF8_HUMAN
RHG17_HUMAN	K2C71_HUMAN
UBP47_HUMAN	ZCHC8_HUMAN
MORC2_HUMAN	RBM14_HUMAN
CE128_HUMAN	UNC79_HUMAN
CO6A6_HUMAN	DDX4_HUMAN
GRAP2_HUMAN	PURA_HUMAN
ROS1_HUMAN	DDX1_HUMAN
HNRPC_HUMAN	ARI4A_HUMAN
LMNB1_HUMAN	RB15B_HUMAN
MAP1S_HUMAN	UBP24_HUMAN
RL11_HUMAN	MAP1A_HUMAN
RPB1_HUMAN	PRC2B_HUMAN
BBS4_HUMAN	HNRPR_HUMAN
MTDC_HUMAN	GRP75_HUMAN
SEC13_HUMAN	UBP2L_HUMAN
MEX3C_HUMAN	ZC3HD_HUMAN
ELAV1_HUMAN	ZO2_HUMAN
SRSF4_HUMAN	RMXL3_HUMAN
HSP72_HUMAN	ZCH18_HUMAN
TGM3_HUMAN	K1C16_HUMAN
JIP3_HUMAN	K2C6A_HUMAN
HNRPU_HUMAN	RGPD5_HUMAN
BCS1_HUMAN	ROA1_HUMAN
FHOD1_HUMAN	SF3B1_HUMAN
TRY3_HUMAN	IF4A3_HUMAN
ATS17_HUMAN	ROA2_HUMAN
KCNH1_HUMAN	PAIRB_HUMAN
GEMI5_HUMAN	PTBP1_HUMAN
SPTN2_HUMAN	SLTM_HUMAN
EPIPL_HUMAN	RACK1_HUMAN
K0556_HUMAN	THOC2_HUMAN
PCDH8_HUMAN	IQGA2_HUMAN
SAFB1_HUMAN	NFX1_HUMAN
FA83B_HUMAN	DDX6_HUMAN
SAFB2_HUMAN	ZN638_HUMAN
TRIP4_HUMAN	RYR1_HUMAN
CF132_HUMAN	TLN1_HUMAN
NPM_HUMAN	MYH11_HUMAN
KI20B_HUMAN	HNRPF_HUMAN
CHAP1_HUMAN	ZCCHV_HUMAN
MAP1A_HUMAN	KSR2_HUMAN
ERAP1_HUMAN	ASCC1_HUMAN
SRSF9_HUMAN	TIE2_HUMAN
DNHD1_HUMAN	PGBM_HUMAN
DDX6_HUMAN	HERC1_HUMAN
WDR33_HUMAN	UTP20_HUMAN
K22O_HUMAN	RBM39_HUMAN
TAOK2_HUMAN	PININ_HUMAN
MTCL1_HUMAN	NMDE3_HUMAN
PAIRB_HUMAN	LRP2_HUMAN
RS13_HUMAN	DDX50_HUMAN
RTCB_HUMAN	MOV10_HUMAN
SRSF1_HUMAN	IF2G_HUMAN
HNRC3_HUMAN	IF16_HUMAN
HNRC4_HUMAN	MYH13_HUMAN
FLNC_HUMAN	MYPN_HUMAN
	SRPK2_HUMAN
	RFC4_HUMAN
	CX057_HUMAN
	MYOM3_HUMAN
	GGYF1_HUMAN
	KCNH2_HUMAN
	ANM5_HUMAN
	MUC6_HUMAN
	RBM7_HUMAN
	TELO2_HUMAN
	MAN1_HUMAN
	NUTM1_HUMAN
	RBM19_HUMAN
	HNRC3_HUMAN
	HNRC4_HUMAN
	CR063_HUMAN
	HPS6_HUMAN
	SPAT5_HUMAN
	C2CD5_HUMAN
	ELL_HUMAN
	SRSF8_HUMAN
	MTMR5_HUMAN
	DCTN1_HUMAN
	CDKL5_HUMAN
	PDZD4_HUMAN
	ATS19_HUMAN
	GSLG1_HUMAN
	KCNQ5_HUMAN
	S31E1_HUMAN
	VWA8_HUMAN
	M4K3_HUMAN
	GNAI1_HUMAN
	GNAI3_HUMAN
	CTGE6_HUMAN
	DMKN_HUMAN
	ROA3_HUMAN
	TRPC4_HUMAN
	RAIN_HUMAN
	BUB1_HUMAN
	RCC2_HUMAN
	LV321_HUMAN
	ZFR_HUMAN
	NTPCR_HUMAN
	RBM25_HUMAN
	TRI27_HUMAN
	CR3L2_HUMAN
	PRP19_HUMAN
	H13_HUMAN
	CN166_HUMAN
	CAND2_HUMAN
	PRDX1_HUMAN
	SRSF2_HUMAN
	KRT84_HUMAN
	ARHGB_HUMAN
	KI18B_HUMAN
	ELOA2_HUMAN
	CARL1_HUMAN
	BCAS1_HUMAN
	MKL1_HUMAN
	CO4B_HUMAN
	CA167_HUMAN
	1433Z_HUMAN
	ANO8_HUMAN
	DISP2_HUMAN
	AP1B1_HUMAN
	ZFY16_HUMAN
	GCP2_HUMAN
	NUFP2_HUMAN
	SAFB1_HUMAN
	CPSF1_HUMAN
	DHX29_HUMAN
	GRP78_HUMAN
	CDC5L_HUMAN
	PRP8_HUMAN
	KHDR1_HUMAN
	SND1_HUMAN
	RL6_HUMAN
	NPM_HUMAN
	DSRAD_HUMAN
	RL7A_HUMAN
	RRBP1_HUMAN
	RHG23_HUMAN
	SR140_HUMAN
	TBB2B_HUMAN
	REN3B_HUMAN
	ILF3_HUMAN
	CENPE_HUMAN
	NIPBL_HUMAN

## Sheet: E) Common SG proteins 
eIF4B IP	SG proteins (Youn et al 2018)	Common proteins
ABCE1	ALG13	ASCC1
AKAP6	ANKHD1	ASCC3
ANM5	ANKRD17	DDX1
ASCC1	ASCC1	DDX3X
ASCC3	ASCC3	DDX6
ATX2L	ATXN2	FMR1
BCLF1	ATXN2L	FXR1
CAPR1	BICC1	G3BP1
CNTRB	BTG3	G3BP2
CPSF1	CAPRIN1	LSM12
DDX1	CASC3	MOV10
DDX17	CELF1	RBMX
DDX21	CEP192	TRA2B
DDX3X	CEP85	UPF1
DDX50	CNOT1
DDX6	CNOT10
DHX30	CNOT11
DHX9	CNOT2
DJC13	CNOT3
EIF3A	CNOT4
EIF3B	CNOT6
EIF3C	CNOT6L
EIF3D	CNOT7
EIF3E	CNOT8
EIF3F	CNOT9
EIF3G	CPEB4
EIF3H	CPVL
EIF3I	CSDE1
EIF3J	DAZAP1
EIF3L	DCP2
EIF3M	DDX1
ELAV1	DDX3X
FA98A	DDX6
FIP1	DHX36
FMR1	DHX57
FXR1	DIS3L
FXR2	DVL3
G3BP1	DZIP3
G3BP2	EDC3
HAP28	EIF4E2
HNRC3	EIF4ENIF1
HNRC4	EIF4G2
HNRPC	FAM120A
HNRPF	FAM120C
HNRPK	FAM193A
HNRPU	FBRSL1
IF2B3	FMR1
IF2P	FNDC3B
IF4A1	FUBP3
IF4A2	FXR1
IF4A3	FXR2
IF4G1	G3BP1
IF4G2	G3BP2
IF4G3	GIGYF2
IFT46	GLE1
JIP4	GRSF1
KI20B	HELZ
KIF11	HNRNPAB
LSM12	IBTK
MAP1A	IGF2BP1
MOV10	IGF2BP2
MTMR5	IGF2BP3
NAT10	KIAA0232
NPM	KIAA0355
NUCL	KIF1B
NUFP2	LARP1B
ODO2	LARP4
PABP1	LARP4B
PABP4	LSM12
PAIRB	LSM14A
PAP1L	LSM14B
PDCD4	LUZP1
PDIP3	MAGED1
PGAM5	MARF1
PLIN3	MBNL2
PRC2A	MCRIP1
PRC2B	MCRIP2
PTBP1	MEX3D
RBM39	MKRN2
RBMX	MOV10
UPF1	N4BP2
RL4	NFX1
RL7	NUFIP2
RL8	OTUD4
RLA0	PABPC1
RMXL2	PABPC4
ROA3	PARP12
RRBP1	PATL1
RS2	PCBP1
RS3	PCBP2
RS3A	PEG10
RS4X	PRRC2A
RS6	PRRC2B
RS8	PRRC2C
RSSA	PTBP3
RTCB	PUM1
RYR1	PUM2
SAFB1	R3HDM1
SBNO2	R3HDM2
SF3A1	RBM47
SF3B3	RBMS1
SK2L2	RBMS2
SLAI1	RBMX
SMU1	RC3H1
SRRT	RC3H2
SRSF1	RNF219
SRSF4	SCAPER
SRSF7	SECISBP2
SRSF9	SMAP2
TRA2A	SMG6
TRA2B	SMG7
UBP10	SND1
YBOX1	ST7
ZCCHV	STAU2
ZO2	SUGT1
	SYNCRIP
	TDRD3
	TDRD7
	TIAL1
	TMEM131
	TNKS1BP1
	TNPO2
	TNRC6A
	TNRC6B
	TNRC6C
	TOP3B
	TRA2B
	TRIM56
	TTC17
	UBAP2
	UBAP2L
	UPF1
	USP10
	XRN1
	YBX3
	YTHDF1
	YTHDF2
	YTHDF3
	ZC3HAV1
	ZCCHC11
	ZCCHC14
	ZCCHC2
	ZCCHC3
	ZNF598
