# Supplementary material for: Eukaryotic initiation factor 4B is a multi-functional RNA binding protein that regulates histone mRNAs
Source: Nucleic Acids Res. 2024 Sep 3;52(19):12039–54. doi: 10.1093/nar/gkae767 (PMC11514447; doi:10.1093/nar/gkae767)
Supplement: gkae767_Supplemental_Files [file gkae767_supplemental_files.zip › Supplementary table 4 In vitro binding tool RNA sequences.xlsx]

## Sheet: Worksheet 1
Fluorescence-based RNA binding assay sequences
Name	Sequence (5' - 3')
His1-FL	UCCUUUGGCCAACUGCUUAGAAGCCCAACACAACCCAAAGGCUCUUUUCAGAGCCACCCA
His1-SL	GGCUCUUUUCAGAGCCACCCA
His1-ssRNA	UCCUUUGGCCAACUGCUUAGAAGCCCAACACAACCCAAA
His4-FL	GCTGCACTCTTATTTTCATTTTCAACCAAAGGCCCTTTTCAGGGCCGCCCA
His4-ssRNA	GCTGCACTCTTATTTTCATTTTCAACCAAA
His4-SL	GGCCCTTTTCAGGGCCGCCCA
CDK4-FL	GGCTGGCGTGAGGGTCTCCCTTGATCTGAGAATGGCTACCTCTCGATATGAGCCAGTGGCTGAAATGGGTGTCGGTGCC
CDK4-5'UTR	GGCTGGCGTGAGGGTCTCCCTTGATCTGAGAATG
CDK4-CDS	ATGGCTACCTCTCGATATGAGCCAGTGGCTGAAATGGGTGTCGGTGCC
20 nt CAA	CAACAACAACAACAACAACA
30 nt AG	AGAGAGAGAGAGAGAGAGAGAGAGAGAGAG
Fluorescence-based RNA unwinding assay sequences
Name	Sequence (5' - 3')
His4-FL	GCUGCACTCTTATTTTCATTTTCAACCAA[Cy3]GGCCCTTTTCAGGGCC-3’BHQ
