# Supplementary material for: Eukaryotic initiation factor 4B is a multi-functional RNA binding protein that regulates histone mRNAs
Source: Nucleic Acids Res. 2024 Sep 3;52(19):12039–54. doi: 10.1093/nar/gkae767 (PMC11514447; doi:10.1093/nar/gkae767)
Supplement: gkae767_Supplemental_Files [file gkae767_supplemental_files.zip › Supplementary table 5 Comparison of eIF4B and UPF1 binding to histone mRNAs.xlsx]

## Sheet: Predicted eIF4B UPF1 overlap 
Predicted co-occurance of UPF1 and eIF4B binding regions
All 3'UTRs
Comparison	Fold enrichment	p-value
K562 / DoHH2	1.5219	0.0258
HepG2 / DoHH2	3.2461	<0.001
K562 / GM01953	4.2663	<0.001
HepG2 / GM01953	3.1828	<0.001
Histone 3'UTRs
Comparison	Fold enrichment	p-value
K562 / DoHH2	1.5219	0.0258
HepG2 / DoHH2	0.8634	0.397
K562 / GM01953	1.6019	0.173
HepG2 / GM01953	0.6442	0.596

## Sheet: histone_peaks_in_3pUTR
ENSEMBL_ID	CHR	START	STOP	STRAND	GENE_NAME	TR_ID	TR_NAME	UPF1_HepG2_eCLIP	UPF1_K562_eCLIP	EIF4B_DoHH2_iCLIP	EIF4B_GM1953_iCLIP	STEM_LOOP_SEQ	STEM_LOOP_START
ENSG00000163041	1	226071480	226072019	+	H3-3A	ENST00000366815	H3-3A-203	0	0	226071495-226071496:2;226071497-226071498:1	226071502-226071503:1;226071503-226071504:1	NA	NA
ENSG00000168148	1	228424845	228424914	-	H3-4	ENST00000366696	H3-4-201	0	0	0	0	GGCTCTTTTAAGAGCC	47
ENSG00000203852	1	149853066	149853125	+	H3C15	ENST00000403683	H3C15-201	0	0	149853096-149853097:1;149853097-149853098:10	149853085-149853086:4;149853086-149853087:6;149853087-149853088:2;149853088-149853089:2;149853089-149853090:25;149853090-149853091:3;149853092-149853093:4;149853093-149853094:2;149853094-149853095:5;149853095-149853096:2;149853097-149853098:4	GGCTCTTTTCAGAGCC	40
ENSG00000203814	1	149811879	149811942	-	H2BC18	ENST00000369167	H2BC18-201	0	0	0	0	GGCTCTTTTCAGAGCC	43
ENSG00000270276	1	149860764	149860819	-	H4C15	ENST00000579512	H4C15-201	0	0	0	149860788-149860789:4;149860789-149860790:13;149860790-149860791:5;149860791-149860792:4;149860792-149860793:11;149860793-149860794:1;149860794-149860795:10;149860795-149860796:30;149860796-149860797:6;149860797-149860798:7;149860798-149860799:1;149860800-149860801:2;149860801-149860802:2;149860802-149860803:1	GGCCCTTTTTAGGGCC	36
ENSG00000288825	1	149842218	149842305	-	H2AC18	ENST00000369159	H2AC18-201	0	0	0	149842244-149842245:1;149842245-149842246:1;149842246-149842247:3;149842247-149842248:2;149842249-149842250:1;149842250-149842251:4	GGCTCTTTTCAGAGCC	68
ENSG00000184678	1	149884459	149886259	-	H2BC21	ENST00000369155	H2BC21-201	0	149884659-149884693:200;149885289-149885382:200;149885169-149885216:200;149885035-149885043:200;149886051-149886058:200	0	149885707-149885708:4;149886214-149886215:4;149886218-149886219:5	GGCTCTTTTCAGAGCC	57
ENSG00000270882	1	149832997	149833052	+	H4C14	ENST00000578186	H4C14-201	0	0	0	149832999-149833000:5;149833005-149833006:3;149833013-149833014:8;149833014-149833015:1;149833017-149833018:19;149833019-149833020:4;149833020-149833021:3;149833021-149833022:6;149833022-149833023:1;149833023-149833024:2;149833024-149833025:3;149833025-149833026:1;149833026-149833027:2;149833027-149833028:4	GGCCCTTTTTAGGGCC	36
ENSG00000203811	1	149840687	149840746	-	H3C14	ENST00000369158	H3C14-201	0	0	149840714-149840715:20	149840714-149840715:10;149840715-149840716:6;149840718-149840719:3;149840719-149840720:7;149840721-149840722:1;149840722-149840723:10;149840723-149840724:1;149840724-149840725:1	GGCTCTTTTCAGAGCC	40
ENSG00000181218	1	228456979	228457424	-	H2AC25	ENST00000366695	H2AC25-201	0	228457220-228457311:200;228457035-228457114:200	228457388-228457389:5	0	GGCTCTTTTCAGAGCC	41
ENSG00000196890	1	228458511	228458558	+	H2BC26	ENST00000693095	H2BC26-203	0	0	0	228458525-228458526:2;228458527-228458528:3	GGCTCTTTTCAGAGCC	28
ENSG00000178804	3	129551341	129551467	+	H1-8	ENST00000324382	H1-8-201	0	0	0	0	NA	NA
ENSG00000184897	3	129314771	129315260	-	H1-10	ENST00000333762	H1-10-201	129314948-129315007:1000;129314894-129314948:1000;129315129-129315201:1000;129315014-129315066:1000	129314896-129314950:1000;129315130-129315214:200;129314827-129314896:1000;129315008-129315072:200;129314950-129315005:1000;129315094-129315123:200;129315228-129315241:1000	129314800-129314801:1;129314801-129314802:1;129314802-129314803:2;129314812-129314813:3;129314814-129314815:3;129314815-129314816:2;129314816-129314817:1;129314817-129314818:1;129315011-129315012:6;129315060-129315061:1;129315061-129315062:3;129315062-129315063:3;129315063-129315064:4;129315064-129315065:4;129315065-129315066:1;129315086-129315087:2;129315108-129315109:1;129315109-129315110:1;129…	0	NA	NA
ENSG00000164032	4	99948088	99948461	-	H2AZ1	ENST00000296417	H2AZ1-201	99948307-99948357:200	99948135-99948180:200;99948234-99948285:200;99948285-99948341:200	99948128-99948129:5;99948129-99948130:1;99948130-99948131:14;99948131-99948132:22;99948132-99948133:14;99948133-99948134:2;99948134-99948135:4;99948138-99948139:1;99948140-99948141:7;99948141-99948142:1;99948142-99948143:2;99948143-99948144:2;99948163-99948164:5;99948164-99948165:9;99948201-99948202:4;99948202-99948203:3;99948203-99948204:7;99948204-99948205:8;99948206-99948207:1;99948270-9994827…	0	NA	NA
ENSG00000113648	5	135334383	135334975	-	MACROH2A1	ENST00000304332	MACROH2A1-201	135334613-135334694:200;135334744-135334791:200	135334620-135334715:200;135334736-135334826:200;135334524-135334582:200	135334413-135334414:1;135334416-135334417:1;135334418-135334419:1;135334427-135334428:2;135334428-135334429:1;135334429-135334430:3;135334431-135334432:1;135334432-135334433:1;135334433-135334434:3;135334434-135334435:1;135334435-135334436:1;135334480-135334481:1;135334483-135334484:2;135334484-135334485:3;135334497-135334498:1;135334500-135334501:4;135334502-135334503:2;135334503-135334504:1;135…	0	NA	NA
ENSG00000187475	6	26107412	26107469	-	H1-6	ENST00000338379	H1-6-201	0	0	26107439-26107440:4	0	GGCTCTTTTAAGAGCC	38
ENSG00000168298	6	26157051	26157115	+	H1-4	ENST00000304218	H1-4-201	0	26157059-26157086:200	26157050-26157051:43;26157051-26157052:39;26157052-26157053:19;26157053-26157054:209;26157054-26157055:337;26157055-26157056:220;26157056-26157057:252;26157057-26157058:470;26157058-26157059:605;26157059-26157060:131;26157060-26157061:54;26157061-26157062:74;26157062-26157063:211;26157063-26157064:66;26157064-26157065:156;26157065-26157066:78;26157066-26157067:22;26157067-26157068:41;26157068-261…	26157051-26157052:8;26157053-26157054:3;26157054-26157055:43;26157055-26157056:10;26157056-26157057:10;26157057-26157058:31;26157058-26157059:41;26157059-26157060:6;26157060-26157061:6;26157061-26157062:8;26157062-26157063:26;26157063-26157064:10;26157064-26157065:17;26157065-26157066:10;26157066-26157067:1;26157068-26157069:15;26157069-26157070:17;26157070-26157071:16;26157071-26157072:54;261570…	GGCTCTTTTCAGAGCC	45
ENSG00000274290	6	26184177	26184230	+	H2BC6	ENST00000614097	H2BC6-201	0	0	26184197-26184198:1;26184198-26184199:4	26184177-26184178:1;26184178-26184179:1;26184179-26184180:1;26184180-26184181:2;26184182-26184183:2;26184184-26184185:3;26184185-26184186:4;26184187-26184188:1;26184190-26184191:1;26184191-26184192:1;26184192-26184193:3;26184194-26184195:2;26184195-26184196:6;26184198-26184199:11;26184200-26184201:2	GGCTCTTTTCAGAGCC	34
ENSG00000180573	6	26124626	26124690	+	H2AC6	ENST00000377791	H2AC6-202	0	0	26124625-26124626:226;26124626-26124627:103;26124627-26124628:105;26124628-26124629:417;26124629-26124630:66;26124630-26124631:59;26124631-26124632:12;26124632-26124633:38;26124633-26124634:176;26124634-26124635:215;26124635-26124636:91;26124636-26124637:71;26124637-26124638:198;26124638-26124639:63;26124639-26124640:126;26124640-26124641:21;26124641-26124642:60;26124642-26124643:72;26124643-2612…	26124625-26124626:19;26124626-26124627:13;26124628-26124629:40;26124629-26124630:1;26124630-26124631:3;26124633-26124634:11;26124634-26124635:6;26124635-26124636:4;26124636-26124637:5;26124637-26124638:10;26124638-26124639:6;26124639-26124640:7;26124640-26124641:1;26124641-26124642:2;26124642-26124643:3;26124643-26124644:2;26124644-26124645:31;26124645-26124646:6;26124646-26124647:1;26124647-2612…	GGCTCTTTTCAGAGCC	44
ENSG00000197061	6	26104260	26104337	+	H4C3	ENST00000377803	H4C3-201	0	26104222-26104267:200	26104259-26104260:204;26104260-26104261:83;26104261-26104262:594;26104262-26104263:665;26104263-26104264:98;26104264-26104265:23;26104265-26104266:310;26104266-26104267:64;26104267-26104268:136;26104268-26104269:291;26104269-26104270:39;26104270-26104271:34;26104271-26104272:78;26104272-26104273:18;26104273-26104274:130;26104274-26104275:424;26104275-26104276:170;26104276-26104277:612;26104277-26…	26104259-26104260:2;26104261-26104262:32;26104262-26104263:42;26104263-26104264:9;26104264-26104265:4;26104265-26104266:17;26104266-26104267:4;26104267-26104268:5;26104268-26104269:15;26104269-26104270:2;26104270-26104271:5;26104271-26104272:6;26104273-26104274:3;26104274-26104275:23;26104275-26104276:13;26104276-26104277:31;26104277-26104278:3;26104278-26104279:17;26104279-26104280:10;26104280-2…	GGCCCTTTTCAGGGCC	58
ENSG00000158406	6	26285126	26285187	-	H4C8	ENST00000377727	H4C8-201	0	0	26285147-26285148:1;26285148-26285149:3;26285149-26285150:13;26285150-26285151:34;26285151-26285152:12;26285152-26285153:21;26285153-26285154:55;26285154-26285155:171;26285155-26285156:1398;26285156-26285157:420;26285157-26285158:483;26285158-26285159:241;26285159-26285160:644;26285160-26285161:659;26285161-26285162:2152;26285162-26285163:1002;26285163-26285164:696;26285164-26285165:583;26285165-…	26285153-26285154:8;26285154-26285155:17;26285155-26285156:151;26285156-26285157:42;26285157-26285158:45;26285158-26285159:17;26285159-26285160:48;26285160-26285161:42;26285161-26285162:215;26285162-26285163:65;26285163-26285164:31;26285164-26285165:31;26285165-26285166:154;26285166-26285167:31;26285167-26285168:61;26285168-26285169:14;26285169-26285170:10;26285170-26285171:3;26285171-26285172:1;…	GGCCCTTTTCAGGGCC	42
ENSG00000274750	6	26225566	26225616	+	H3C6	ENST00000614911	H3C6-201	0	0	0	26225569-26225570:3;26225570-26225571:2	GGCTCTTCTCAGAGCC	31
ENSG00000197238	6	27824437	27824480	+	H4C11	ENST00000355057	H4C11-201	0	0	27824436-27824437:28;27824437-27824438:5;27824438-27824439:32;27824439-27824440:33;27824440-27824441:29;27824441-27824442:37;27824442-27824443:115;27824443-27824444:212;27824444-27824445:347;27824445-27824446:69;27824446-27824447:18;27824447-27824448:3;27824448-27824449:2;27824449-27824450:290;27824450-27824451:42	27824439-27824440:1;27824440-27824441:2;27824441-27824442:2;27824442-27824443:18;27824443-27824444:36;27824444-27824445:48;27824446-27824447:1;27824449-27824450:53;27824450-27824451:7	GGCCCTTTTCAGGGCC	23
ENSG00000278828	6	27810485	27810536	+	H3C10	ENST00000685041	H3C10-202	0	0	27810484-27810485:109;27810485-27810486:22;27810486-27810487:376;27810487-27810488:171;27810488-27810489:435;27810489-27810490:71;27810490-27810491:18;27810491-27810492:41;27810492-27810493:262;27810493-27810494:33;27810494-27810495:90;27810495-27810496:57;27810496-27810497:201;27810497-27810498:24;27810498-27810499:23;27810499-27810500:69;27810500-27810501:114;27810501-27810502:51;27810502-27810…	27810484-27810485:6;27810485-27810486:2;27810486-27810487:33;27810487-27810488:6;27810488-27810489:26;27810489-27810490:2;27810492-27810493:19;27810493-27810494:2;27810494-27810495:4;27810495-27810496:6;27810496-27810497:14;27810497-27810498:3;27810499-27810500:1;27810500-27810501:17;27810501-27810502:1;27810502-27810503:4;27810503-27810504:40;27810504-27810505:4;27810505-27810506:3;27810506-2781…	GGCTCTTTTCAGAGCC	32
ENSG00000196747	6	27808603	27808667	+	H2AC13	ENST00000358739	H2AC13-201	0	27808550-27808630:200	27808602-27808603:19;27808603-27808604:1;27808604-27808605:16;27808605-27808606:13;27808606-27808607:13;27808607-27808608:12;27808608-27808609:23;27808609-27808610:248;27808610-27808611:54;27808611-27808612:88;27808612-27808613:132;27808613-27808614:20;27808614-27808615:191;27808615-27808616:179;27808616-27808617:246;27808617-27808618:148;27808618-27808619:114;27808619-27808620:57;27808620-278086…	27808609-27808610:24;27808610-27808611:9;27808611-27808612:6;27808612-27808613:2;27808614-27808615:7;27808615-27808616:23;27808616-27808617:8;27808617-27808618:17;27808618-27808619:10;27808619-27808620:16;27808620-27808621:8;27808621-27808622:4;27808622-27808623:3;27808623-27808624:3;27808625-27808626:9;27808626-27808627:8;27808627-27808628:15;27808628-27808629:2;27808629-27808630:9;27808630-2780…	GGCTCTTTTCAGAGCC	45
ENSG00000273802	6	26216200	26216262	-	H2BC8	ENST00000541790	H2BC8-201	0	0	26216238-26216239:64;26216239-26216240:13;26216240-26216241:9;26216241-26216242:17;26216242-26216243:14;26216243-26216244:47;26216244-26216245:284;26216245-26216246:144;26216246-26216247:78;26216247-26216248:66;26216248-26216249:21;26216249-26216250:57;26216250-26216251:16;26216251-26216252:19;26216252-26216253:206;26216253-26216254:123;26216254-26216255:63;26216255-26216256:60;26216256-26216257:…	26216243-26216244:10;26216244-26216245:38;26216245-26216246:11;26216246-26216247:7;26216247-26216248:4;26216248-26216249:3;26216249-26216250:7;26216251-26216252:2;26216252-26216253:6;26216253-26216254:16;26216254-26216255:3;26216255-26216256:3;26216256-26216257:7;26216257-26216258:12;26216259-26216260:2;26216260-26216261:4;26216261-26216262:2;26216262-26216263:5	GGCTCTTTTCAGAGCC	30
ENSG00000185130	6	27807479	27807525	-	H2BC13	ENST00000377401	H2BC13-201	0	0	27807506-27807507:3;27807507-27807508:5;27807508-27807509:15;27807509-27807510:91;27807510-27807511:74;27807511-27807512:58;27807512-27807513:100;27807513-27807514:384;27807514-27807515:71;27807515-27807516:58;27807516-27807517:62;27807517-27807518:4;27807518-27807519:23;27807519-27807520:221;27807520-27807521:184;27807521-27807522:664;27807522-27807523:214;27807523-27807524:136;27807524-27807525…	27807508-27807509:2;27807509-27807510:20;27807510-27807511:15;27807511-27807512:3;27807512-27807513:16;27807513-27807514:27;27807514-27807515:6;27807515-27807516:9;27807516-27807517:16;27807518-27807519:1;27807519-27807520:16;27807520-27807521:14;27807521-27807522:63;27807522-27807523:13;27807523-27807524:17;27807524-27807525:8;27807525-27807526:2	GGCTCTTTTCAGAGCC	27
ENSG00000233822	6	27839043	27839110	+	H2BC15	ENST00000612898	H2BC15-203	0	27839044-27839079:200	27839042-27839043:1;27839043-27839044:1;27839044-27839045:1;27839045-27839046:2;27839046-27839047:7;27839047-27839048:2;27839048-27839049:8;27839049-27839050:24;27839050-27839051:3;27839051-27839052:2;27839052-27839053:4;27839053-27839054:1;27839054-27839055:1;27839055-27839056:2;27839056-27839057:24;27839057-27839058:8;27839058-27839059:3;27839059-27839060:3;27839060-27839061:49;27839061-2783906…	27839049-27839050:3;27839052-27839053:1;27839056-27839057:1;27839057-27839058:4;27839060-27839061:10;27839061-27839062:5;27839062-27839063:1;27839065-27839066:7;27839067-27839068:6;27839069-27839070:4;27839071-27839072:11;27839072-27839073:3;27839075-27839076:2;27839078-27839079:1;27839079-27839080:2;27839080-27839081:7	GGCTCTTTTCAGAGCC	48
ENSG00000277224	6	26199940	26199988	+	H2BC7	ENST00000356530	H2BC7-201	0	0	26199939-26199940:314;26199940-26199941:345;26199941-26199942:641;26199942-26199943:500;26199943-26199944:144;26199944-26199945:39;26199945-26199946:60;26199946-26199947:410;26199947-26199948:73;26199948-26199949:399;26199949-26199950:647;26199950-26199951:325;26199951-26199952:283;26199952-26199953:102;26199953-26199954:47;26199954-26199955:9;26199955-26199956:21;26199956-26199957:36;26199957-26…	26199939-26199940:18;26199940-26199941:3;26199941-26199942:70;26199942-26199943:37;26199943-26199944:17;26199944-26199945:7;26199945-26199946:2;26199946-26199947:24;26199947-26199948:3;26199948-26199949:17;26199949-26199950:67;26199950-26199951:15;26199951-26199952:15;26199952-26199953:7;26199953-26199954:20;26199955-26199956:1;26199956-26199957:6;26199957-26199958:1;26199959-26199960:2;26199960-…	GGCTCTTTTAAGAGCC	29
ENSG00000275713	6	26252032	26252075	+	H2BC9	ENST00000619466	H2BC9-201	0	0	0	0	GGCTCTTTTCAGAGCC	24
ENSG00000180596	6	26123467	26123523	-	H2BC4	ENST00000396984	H2BC4-202	0	0	26123496-26123497:26;26123497-26123498:77;26123498-26123499:28;26123499-26123500:22;26123500-26123501:66;26123501-26123502:30;26123502-26123503:107;26123503-26123504:790;26123504-26123505:437;26123505-26123506:501;26123506-26123507:121;26123507-26123508:484;26123508-26123509:62;26123509-26123510:128;26123510-26123511:47;26123511-26123512:71;26123512-26123513:255;26123513-26123514:530;26123514-261…	26123496-26123497:7;26123497-26123498:10;26123498-26123499:1;26123499-26123500:3;26123500-26123501:3;26123501-26123502:6;26123502-26123503:15;26123503-26123504:73;26123504-26123505:33;26123505-26123506:49;26123506-26123507:12;26123507-26123508:45;26123508-26123509:1;26123509-26123510:6;26123510-26123511:8;26123511-26123512:10;26123512-26123513:21;26123513-26123514:50;26123516-26123517:22;26123517…	GGCTCTTTTAAGAGCC	37
ENSG00000273983	6	26270918	26270973	-	H3C8	ENST00000614378	H3C8-201	0	0	26270939-26270940:2;26270940-26270941:3;26270941-26270942:4;26270942-26270943:155;26270943-26270944:146;26270944-26270945:89;26270945-26270946:36;26270946-26270947:7;26270947-26270948:16;26270948-26270949:61;26270949-26270950:45;26270950-26270951:218;26270951-26270952:134;26270952-26270953:711;26270953-26270954:606;26270954-26270955:571;26270955-26270956:323;26270956-26270957:170;26270957-2627095…	26270941-26270942:1;26270942-26270943:22;26270943-26270944:17;26270944-26270945:5;26270948-26270949:2;26270949-26270950:1;26270950-26270951:8;26270951-26270952:10;26270952-26270953:54;26270953-26270954:26;26270954-26270955:26;26270955-26270956:15;26270956-26270957:5;26270957-26270958:7;26270958-26270959:11;26270959-26270960:27;26270961-26270962:4;26270962-26270963:4;26270963-26270964:6;26270964-2…	GGCTCTTTTAAGAGCC	36
ENSG00000278705	6	26026896	26026940	-	H4C2	ENST00000377745	H4C2-201	0	0	26026926-26026927:51;26026927-26026928:69;26026928-26026929:47;26026929-26026930:3;26026930-26026931:78;26026931-26026932:86;26026932-26026933:187;26026933-26026934:112;26026934-26026935:196;26026935-26026936:1140;26026936-26026937:141;26026937-26026938:289;26026938-26026939:332;26026939-26026940:42;26026940-26026941:79	26026923-26026924:1;26026924-26026925:3;26026925-26026926:20;26026926-26026927:4;26026927-26026928:12;26026928-26026929:7;26026929-26026930:1;26026930-26026931:6;26026931-26026932:4;26026932-26026933:19;26026933-26026934:2;26026935-26026936:109;26026936-26026937:13;26026937-26026938:14;26026938-26026939:19;26026939-26026940:3;26026940-26026941:1	GGCCCTTTTCAGGGCC	25
ENSG00000276966	6	26204957	26205021	+	H4C5	ENST00000615164	H4C5-201	0	0	26204956-26204957:76;26204957-26204958:66;26204958-26204959:89;26204959-26204960:398;26204960-26204961:62;26204961-26204962:15;26204962-26204963:49;26204963-26204964:115;26204964-26204965:154;26204965-26204966:578;26204966-26204967:1341;26204967-26204968:187;26204968-26204969:286;26204969-26204970:62;26204970-26204971:60;26204971-26204972:480;26204972-26204973:91;26204973-26204974:570;26204974-26…	26204956-26204957:2;26204957-26204958:6;26204958-26204959:9;26204959-26204960:11;26204960-26204961:4;26204961-26204962:1;26204962-26204963:3;26204963-26204964:6;26204964-26204965:4;26204965-26204966:26;26204966-26204967:61;26204967-26204968:9;26204968-26204969:36;26204969-26204970:4;26204970-26204971:1;26204971-26204972:36;26204972-26204973:6;26204973-26204974:55;26204974-26204975:23;26204975-262…	GGCCCTTTTCAGGGCC	45
ENSG00000158373	6	26158551	26158607	+	H2BC5	ENST00000377777	H2BC5-202	0	0	26158550-26158551:378;26158551-26158552:218;26158552-26158553:241;26158553-26158554:345;26158554-26158555:256;26158555-26158556:98;26158556-26158557:255;26158557-26158558:63;26158558-26158559:40;26158559-26158560:628;26158560-26158561:299;26158561-26158562:73;26158562-26158563:59;26158563-26158564:365;26158564-26158565:185;26158565-26158566:271;26158566-26158567:134;26158567-26158568:753;26158568…	26158550-26158551:25;26158551-26158552:12;26158552-26158553:6;26158553-26158554:10;26158554-26158555:15;26158555-26158556:14;26158556-26158557:17;26158557-26158558:6;26158559-26158560:44;26158560-26158561:28;26158561-26158562:1;26158562-26158563:1;26158563-26158564:21;26158564-26158565:12;26158565-26158566:21;26158566-26158567:11;26158567-26158568:26;26158568-26158569:42;26158569-26158570:97;2615…	GGCTCTTTTAAGAGCC	37
ENSG00000124635	6	27132316	27132369	-	H2BC11	ENST00000339812	H2BC11-201	0	0	27132339-27132340:1;27132340-27132341:52;27132341-27132342:73;27132342-27132343:4;27132343-27132344:2;27132344-27132345:3;27132345-27132346:25;27132346-27132347:17;27132347-27132348:104;27132348-27132349:53;27132349-27132350:20;27132350-27132351:11;27132351-27132352:20;27132352-27132353:40;27132353-27132354:35;27132354-27132355:181;27132355-27132356:231;27132356-27132357:151;27132357-27132358:250…	27132345-27132346:2;27132347-27132348:12;27132348-27132349:8;27132352-27132353:1;27132353-27132354:5;27132354-27132355:13;27132355-27132356:1;27132356-27132357:14;27132357-27132358:12;27132358-27132359:5;27132360-27132361:2;27132361-27132362:16;27132362-27132363:4;27132363-27132364:7;27132365-27132366:14;27132366-27132367:4;27132367-27132368:6;27132368-27132369:3;27132369-27132370:6	GGCTCTTTTAAGAGCC	34
ENSG00000196787	6	27133465	27133535	+	H2AC11	ENST00000359193	H2AC11-201	0	0	27133464-27133465:63;27133465-27133466:236;27133466-27133467:67;27133467-27133468:30;27133468-27133469:111;27133469-27133470:50;27133470-27133471:140;27133471-27133472:137;27133472-27133473:37;27133473-27133474:49;27133474-27133475:50;27133475-27133476:13;27133476-27133477:147;27133477-27133478:276;27133478-27133479:134;27133479-27133480:135;27133480-27133481:67;27133481-27133482:18;27133482-2713…	27133464-27133465:6;27133465-27133466:3;27133466-27133467:2;27133468-27133469:2;27133470-27133471:3;27133471-27133472:7;27133473-27133474:1;27133474-27133475:1;27133475-27133476:1;27133476-27133477:2;27133477-27133478:14;27133478-27133479:5;27133479-27133480:4;27133480-27133481:5;27133481-27133482:2;27133482-27133483:2;27133483-27133484:20;27133484-27133485:2;27133486-27133487:3;27133487-27133488…	GGCTCTTTTCAGGGCC	51
ENSG00000276180	6	27139621	27139678	+	H4C9	ENST00000615353	H4C9-201	0	0	27139620-27139621:14;27139621-27139622:5;27139622-27139623:24;27139623-27139624:37;27139624-27139625:59;27139625-27139626:79;27139626-27139627:299;27139627-27139628:598;27139628-27139629:256;27139629-27139630:150;27139630-27139631:244;27139631-27139632:29;27139632-27139633:9;27139633-27139634:93;27139634-27139635:34;27139635-27139636:33;27139636-27139637:45;27139637-27139638:7;27139638-27139639:7…	27139620-27139621:2;27139624-27139625:1;27139625-27139626:5;27139626-27139627:11;27139627-27139628:34;27139628-27139629:23;27139629-27139630:5;27139630-27139631:19;27139631-27139632:3;27139632-27139633:2;27139633-27139634:9;27139634-27139635:2;27139635-27139636:3;27139636-27139637:1;27139638-27139639:11;27139640-27139641:6;27139641-27139642:1;27139642-27139643:2;27139643-27139644:4;27139645-27139…	GGCCCTTTTTAGGGCC	34
ENSG00000277075	6	26217368	26217437	+	H2AC8	ENST00000303910	H2AC8-201	0	0	26217367-26217368:39;26217368-26217369:8;26217369-26217370:16;26217370-26217371:197;26217371-26217372:61;26217372-26217373:136;26217373-26217374:574;26217374-26217375:62;26217375-26217376:105;26217376-26217377:99;26217377-26217378:31;26217378-26217379:295;26217379-26217380:79;26217380-26217381:170;26217381-26217382:48;26217382-26217383:43;26217383-26217384:25;26217384-26217385:91;26217385-2621738…	26217367-26217368:5;26217370-26217371:11;26217372-26217373:9;26217373-26217374:31;26217374-26217375:4;26217375-26217376:4;26217377-26217378:1;26217378-26217379:28;26217379-26217380:5;26217380-26217381:9;26217381-26217382:6;26217382-26217383:4;26217383-26217384:3;26217384-26217385:3;26217385-26217386:6;26217386-26217387:5;26217387-26217388:54;26217388-26217389:9;26217389-26217390:15;26217390-26217…	GGCTCTTTTCAGAGCC	50
ENSG00000146047	6	25727293	25727345	+	H2BC1	ENST00000274764	H2BC1-201	0	0	0	0	GGCTCTTTTCAGAGCC	33
ENSG00000105968	7	44831978	44834500	-	H2AZ2	ENST00000308153	H2AZ2-202	44832880-44832980:1000;44833593-44833675:1000;44832698-44832786:1000;44833274-44833354:1000;44833502-44833561:1000	44832726-44832789:1000;44833588-44833668:1000;44832575-44832655:1000;44833166-44833219:1000;44833779-44833839:1000;44832874-44832952:200;44834266-44834353:200;44832321-44832342:1000;44833014-44833034:1000;44833715-44833743:1000;44832061-44832083:200;44834198-44834210:200	44834254-44834255:1;44834256-44834257:1;44834257-44834258:1;44834266-44834267:10;44834267-44834268:1;44834268-44834269:17;44834269-44834270:21;44834270-44834271:14;44834271-44834272:2;44834272-44834273:7;44834273-44834274:3;44834274-44834275:4;44834276-44834277:1;44834277-44834278:1;44834279-44834280:2;44834280-44834281:1;44834281-44834282:1;44834283-44834284:5;44834285-44834286:2;44834291-448342…	0	NA	NA
ENSG00000277745	X	155459415	155459579	-	H2AB3	ENST00000615853	H2AB3-201	0	0	0	0	NA	NA
ENSG00000274183	X	154885398	154885558	+	H2AB1	ENST00000620016	H2AB1-201	0	0	0	0	NA	NA
ENSG00000123569	X	104012690	104012711	-	H2BW1	ENST00000217926	H2BW1-201	0	0	0	0	NA	NA
ENSG00000123569	X	104011147	104011463	-	H2BW1	ENST00000217926	H2BW1-201	0	0	0	0	NA	NA
ENSG00000101812	X	104040865	104040886	+	H2BW2	ENST00000675318	H2BW2-203	0	0	0	0	NA	NA
ENSG00000101812	X	104041088	104041106	+	H2BW2	ENST00000675318	H2BW2-203	0	0	0	0	NA	NA
ENSG00000101812	X	104042112	104042454	+	H2BW2	ENST00000675318	H2BW2-203	0	0	0	0	NA	NA
ENSG00000188486	11	119093874	119094962	-	H2AX	ENST00000530167	H2AX-202	119094683-119094863:1000;119094594-119094683:1000;119094566-119094594:1000;119094937-119094955:1000;119094489-119094500:1000	119094707-119094793:1000;119093922-119094004:1000;119094223-119094270:1000;119094138-119094185:1000;119094473-119094517:1000;119094083-119094118:1000;119094023-119094058:1000;119094624-119094653:1000;119094549-119094575:1000	119094063-119094064:2;119094918-119094919:10;119094919-119094920:1;119094921-119094922:9;119094922-119094923:3;119094923-119094924:2;119094924-119094925:12;119094925-119094926:9;119094926-119094927:28;119094927-119094928:18;119094928-119094929:30;119094929-119094930:14;119094930-119094931:20;119094931-119094932:21;119094932-119094933:5;119094933-119094934:14;119094934-119094935:23;119094935-11909…	119094924-119094925:2;119094926-119094927:6;119094927-119094928:1;119094928-119094929:5;119094939-119094940:1;119094941-119094942:7	GGCCCTTTTAAGGGCC	50
ENSG00000099284	10	70111684	70112282	+	MACROH2A2	ENST00000373255	MACROH2A2-201	70111745-70111839:1000;70112026-70112078:200	0	0	0	NA	NA
ENSG00000188375	12	31791185	31791758	-	H3-5	ENST00000340398	H3-5-201	0	0	0	0	NA	NA
ENSG00000246705	12	14774861	14775024	+	H2AJ	ENST00000544848	H2AJ-203	0	0	14774926-14774927:4;14774927-14774928:1;14774969-14774970:4	0	NA	NA
ENSG00000197837	12	14770720	14770772	-	H4C16	ENST00000539745	H4C16-204	0	0	14770742-14770743:1;14770743-14770744:13;14770744-14770745:54;14770745-14770746:15;14770746-14770747:10;14770747-14770748:1;14770748-14770749:5;14770749-14770750:2;14770751-14770752:7;14770752-14770753:64;14770753-14770754:73;14770754-14770755:26;14770755-14770756:113;14770756-14770757:77;14770757-14770758:42;14770758-14770759:30;14770759-14770760:15;14770760-14770761:10;14770761-14770762:8;14770…	14770745-14770746:1;14770748-14770749:4;14770752-14770753:2;14770753-14770754:1;14770754-14770755:1;14770755-14770756:2;14770756-14770757:1;14770757-14770758:2;14770758-14770759:1;14770760-14770761:1;14770763-14770764:51;14770764-14770765:2;14770765-14770766:5;14770766-14770767:3;14770767-14770768:3;14770768-14770769:11;14770771-14770772:5	GGCCCTTTTCAGGGCC	34
ENSG00000187166	12	48330060	48330279	+	H1-7	ENST00000335017	H1-7-201	0	0	0	0	NA	NA
ENSG00000132475	17	75776434	75778594	-	H3-3B	ENST00000254810	H3-3B-201	75778175-75778275:200;75778424-75778482:200;75777901-75777957:200;75777798-75777835:200;75777716-75777749:200;75777192-75777207:200	75778157-75778237:200;75778252-75778347:200;75778364-75778441:200;75777870-75777949:200;75777786-75777845:200;75777587-75777611:1000;75778441-75778509:200;75778089-75778106:1000;75777631-75777664:200	75777520-75777521:3;75777521-75777522:3;75777522-75777523:1;75777523-75777524:1;75777524-75777525:1;75777814-75777815:6;75777815-75777816:12;75777839-75777840:3;75777841-75777842:1;75777842-75777843:1;75778055-75778056:2;75778056-75778057:1;75778059-75778060:1;75778061-75778062:2;75778062-75778063:1;75778063-75778064:2;75778064-75778065:2;75778065-75778066:1;75778066-75778067:2;75778067-75778068:…	75777366-75777367:4;75778526-75778527:1;75778547-75778548:3	NA	NA
ENSG00000189060	22	37806130	37807432	+	H1-0	ENST00000340857	H1-0-201	37806527-37806620:200;37806459-37806527:200;37806725-37806807:200;37807207-37807269:200;37807075-37807159:200;37807159-37807207:200;37806404-37806459:200;37807305-37807332:200	0	0	0	NA	NA
