# Supplementary material for: Eukaryotic initiation factor 4B is a multi-functional RNA binding protein that regulates histone mRNAs
Source: Nucleic Acids Res. 2024 Sep 3;52(19):12039–54. doi: 10.1093/nar/gkae767 (PMC11514447; doi:10.1093/nar/gkae767)
Supplement: gkae767_Supplemental_Files [file gkae767_supplemental_files.zip › Supplementary_table_3_iCLIP.xlsx]

## Sheet: A) counts GM01953
name	group_id	iCIip_GM01953_1	iCIip_GM01953_2	input_GM01953_1	input_GM01953_2	input_GM01953_3
TNFRSF1B	ENSG00000028137	7	29	5	7	2
PREX1	ENSG00000124126	0	14	136	99	96
HLA-DMA	ENSG00000204257	9	17	262	164	246
B2M	ENSG00000166710	8	226	2546	2039	2388
DOCK8	ENSG00000107099	9	12	99	98	91
PMPCB	ENSG00000105819	0	13	995	989	1118
PIK3R6	ENSG00000276231	0	14	23	1	3
PTK2B	ENSG00000120899	13	19	197	120	193
PGAM1	ENSG00000171314	0	15	1400	1081	1765
AGPAT5	ENSG00000155189	1	19	243	286	339
RPL14	ENSG00000188846	7	25	6060	6318	6675
RRM1	ENSG00000167325	0	24	2093	1898	2396
TNF	ENSG00000232810	0	8	4	0	0
ZSCAN12	ENSG00000158691	0	3	26	29	31
CLIC1	ENSG00000213719	0	25	2689	2152	3426
PLCG2	ENSG00000197943	13	87	943	1067	1110
TRAF1	ENSG00000056558	0	25	131	94	90
DOCK5	ENSG00000147459	0	2	6	6	4
ANTXR2	ENSG00000163297	0	0	12	19	23
FDFT1	ENSG00000079459	5	26	1002	605	870
HCP5	ENSG00000206337	0	30	33	3	19
NDFIP2	ENSG00000102471	0	6	84	72	72
MYO1G	ENSG00000136286	6	30	873	630	789
GPHN	ENSG00000171723	0	18	6	3	0
ULK2	ENSG00000083290	2	4	37	28	20
NOMO1	ENSG00000103512	0	1	70	82	99
SLC37A2	ENSG00000134955	0	1	4	3	5
HMGCR	ENSG00000113161	7	12	912	870	931
DUSP10	ENSG00000143507	0	6	35	25	28
L3MBTL4	ENSG00000154655	8	6	8	0	1
DPYSL2	ENSG00000092964	1	18	264	263	241
NCOA3	ENSG00000124151	5	45	547	583	553
FRMD4A	ENSG00000151474	12	18	12	2	0
NAB2	ENSG00000166886	0	5	30	11	39
ZNF671	ENSG00000083814	0	0	52	52	68
EIF4B	ENSG00000063046	5	12	4327	3533	4219
PRDX3P1	ENSG00000229598	0	0	4	5	2
BTLA	ENSG00000186265	0	1	8	1	1
IL16	ENSG00000172349	10	17	191	142	168
ABI3	ENSG00000108798	1	3	11	2	0
PLXNB2	ENSG00000196576	0	12	222	204	266
CAP1	ENSG00000131236	0	11	1491	1140	1593
SLC23A2	ENSG00000089057	8	14	216	175	221
EYA2	ENSG00000064655	6	8	2	6	0
RHOC	ENSG00000155366	0	17	692	430	571
NCKAP1L	ENSG00000123338	0	11	1177	921	1119
RPL6	ENSG00000089009	1	19	7624	7635	8579
DEF6	ENSG00000023892	0	2	287	210	343
FGR	ENSG00000000938	0	6	5	0	2
DLC1	ENSG00000164741	0	5	4	1	3
SEMA4A	ENSG00000196189	0	3	26	25	17
TNFRSF13C	ENSG00000159958	9	31	16	12	12
IQGAP1	ENSG00000140575	7	34	1647	1890	1983
ST7	ENSG00000004866	2	13	60	43	64
MGAT3	ENSG00000128268	0	18	30	20	21
FGD2	ENSG00000146192	8	18	17	14	9
MYH10	ENSG00000133026	0	8	403	412	467
RGS9	ENSG00000108370	0	12	26	32	13
ABCC4	ENSG00000125257	11	10	98	65	106
MACF1	ENSG00000127603	27	50	2985	2918	3194
RPS26	ENSG00000197728	0	1	1024	973	1413
GANAB	ENSG00000089597	0	9	1557	1242	1797
TFCP2	ENSG00000135457	3	9	6	6	9
RBM47	ENSG00000163694	1	4	8	5	4
PTK2	ENSG00000169398	1	18	23	3	3
MAP4K1	ENSG00000104814	1	11	308	203	286
LPXN	ENSG00000110031	0	28	309	186	290
IFNGR1	ENSG00000027697	0	10	209	139	183
MVD	ENSG00000167508	0	20	478	312	501
ZNF132	ENSG00000131849	0	0	5	2	6
PAK1	ENSG00000149269	0	22	173	116	165
DOCK9	ENSG00000088387	2	14	184	217	200
SP100	ENSG00000067066	16	48	293	253	297
KCNMA1	ENSG00000156113	0	8	5	3	2
PTPRC	ENSG00000081237	14	9	562	628	596
CD53	ENSG00000143119	0	40	434	210	379
BIRC6	ENSG00000115760	9	24	3235	2826	3602
SMPD2	ENSG00000135587	0	5	72	71	114
CD83	ENSG00000112149	0	26	196	119	192
FGF5	ENSG00000138675	0	2	1	2	0
AKAP13	ENSG00000170776	15	22	1082	1004	1174
LAP3	ENSG00000002549	0	7	961	838	1312
HLA-B	ENSG00000234745	30	126	4031	2843	3268
DMC1	ENSG00000100206	0	0	11	20	3
ISCU	ENSG00000136003	0	10	423	400	585
HMGCL	ENSG00000117305	5	3	354	299	285
C1RL	ENSG00000139178	0	1	17	7	11
DMXL2	ENSG00000104093	5	3	140	110	104
OTUD7B	ENSG00000264522	0	3	20	22	16
CNR2	ENSG00000188822	0	2	1	3	1
ZCCHC7	ENSG00000147905	4	30	801	581	794
HLA-DMB	ENSG00000242574	4	12	191	146	199
ZNF79	ENSG00000196152	0	2	89	83	100
FTL	ENSG00000087086	11	40	6420	4702	6748
SPTAN1	ENSG00000197694	5	31	3399	3433	3630
FBN1	ENSG00000166147	0	13	30	19	22
EHD1	ENSG00000110047	3	8	207	115	225
PLPP3	ENSG00000162407	1	7	4	4	4
TSTD1	ENSG00000215845	0	4	108	110	95
AHCY	ENSG00000101444	0	3	2982	2522	3771
DENND3	ENSG00000105339	0	15	39	33	24
ALDH1L2	ENSG00000136010	1	15	627	689	572
ALAD	ENSG00000148218	0	1	110	66	128
ANKRD50	ENSG00000151458	0	1	4	1	0
GS1-358P8.4	ENSG00000260822	0	0	143	152	150
PAG1	ENSG00000076641	54	26	116	135	106
RDH11	ENSG00000072042	0	5	572	428	643
INPP5D	ENSG00000168918	7	21	624	598	611
SLC39A1	ENSG00000143570	0	1	723	436	918
RP11-384F7.1	ENSG00000243276	0	2	0	0	1
CUX1	ENSG00000257923	0	14	874	1061	978
GHR	ENSG00000112964	0	0	8	4	1
RPS2P5	ENSG00000240342	0	0	395	366	363
TRAF5	ENSG00000082512	13	4	72	46	52
IL21R	ENSG00000103522	1	29	77	48	49
PQLC2	ENSG00000040487	0	2	130	68	101
SIPA1	ENSG00000213445	0	16	146	83	178
ACADVL	ENSG00000072778	0	15	1945	1392	2182
MSC	ENSG00000178860	0	13	5	0	0
AP3M2	ENSG00000070718	0	4	128	116	161
AGPAT3	ENSG00000160216	0	32	165	110	182
C2orf49	ENSG00000135974	0	0	369	338	364
PIK3AP1	ENSG00000155629	6	20	1038	833	1182
SCART1	ENSG00000214279	0	17	17	15	15
ADARB2	ENSG00000185736	9	22	2	2	0
ZNF546	ENSG00000187187	0	0	86	65	71
KDM4C	ENSG00000107077	2	26	267	266	243
GRIN2A	ENSG00000183454	0	10	9	3	2
LOXL3	ENSG00000115318	2	0	13	6	4
PIP4K2A	ENSG00000150867	0	33	130	112	102
ISYNA1	ENSG00000105655	0	0	29	26	29
RP11-561B11.2	ENSG00000258790	0	41	0	0	1
PAN2	ENSG00000135473	0	3	597	405	469
DIABLO	ENSG00000184047	0	5	39	22	24
KLHL3	ENSG00000146021	0	0	18	20	18
MAP3K12	ENSG00000139625	0	0	54	36	59
RASSF4	ENSG00000107551	0	7	172	102	72
ARHGEF7	ENSG00000102606	0	13	175	215	259
FCMR	ENSG00000162894	0	15	33	21	15
TMEM126A	ENSG00000171202	0	2	218	286	344
LINC00996	ENSG00000242258	0	2	3	0	2
GALNT6	ENSG00000139629	0	0	14	7	4
RPS7	ENSG00000171863	2	3	8934	10053	9963
SPG11	ENSG00000104133	0	4	580	530	581
BLK	ENSG00000136573	0	10	161	65	114
STN1	ENSG00000107960	0	3	302	255	296
SLC15A3	ENSG00000110446	0	1	6	3	0
FADS2	ENSG00000134824	12	67	60	24	24
DCTN2	ENSG00000175203	0	3	756	780	913
ARHGAP45	ENSG00000180448	0	10	721	471	997
FSTL5	ENSG00000168843	1	2	4	0	0
ATP7A	ENSG00000165240	0	3	178	156	176
HTT	ENSG00000197386	7	40	1031	914	1214
ACO2	ENSG00000100412	0	12	365	304	415
MRPL57	ENSG00000173141	0	11	525	407	641
LCP1	ENSG00000136167	44	121	7412	6999	7421
TRRAP	ENSG00000196367	7	9	1358	1229	1374
BCL2A1	ENSG00000140379	0	17	19	5	5
KHDRBS3	ENSG00000131773	1	1	4	4	0
FCRLA	ENSG00000132185	0	18	520	300	432
ZMYM2	ENSG00000121741	1	14	553	568	593
IDH2	ENSG00000182054	0	30	3752	2638	3842
TRIM38	ENSG00000112343	0	3	264	249	331
TMED3	ENSG00000166557	0	6	366	336	472
MICAL1	ENSG00000135596	0	3	184	117	170
BNC2	ENSG00000173068	0	8	4	6	3
MR1	ENSG00000153029	0	0	418	324	413
BLVRA	ENSG00000106605	0	5	4	1	0
SEMA7A	ENSG00000138623	0	11	15	3	6
HLA-DRA	ENSG00000204287	18	186	3413	2343	3016
BTAF1	ENSG00000095564	2	7	1169	1060	1268
MAPK13	ENSG00000156711	5	3	55	58	65
GPR65	ENSG00000140030	0	8	65	28	68
SLC25A3	ENSG00000075415	0	35	3641	3279	4566
INPP4A	ENSG00000040933	8	13	150	125	164
HMGCS1	ENSG00000112972	3	19	710	864	676
THOP1	ENSG00000172009	0	10	1423	1037	2023
IRF8	ENSG00000140968	0	9	9	2	0
SLC12A2	ENSG00000064651	0	5	280	314	345
CMTR1	ENSG00000137200	0	15	367	306	442
CCDC74A	ENSG00000163040	0	0	178	112	147
TNFRSF8	ENSG00000120949	5	22	16	8	5
PEG10	ENSG00000242265	0	45	27	15	18
NME3	ENSG00000103024	0	3	37	15	34
RP11-968A15.8	ENSG00000258344	0	43	1	2	0
SGCE	ENSG00000127990	0	5	121	92	160
CAPN1	ENSG00000014216	0	3	482	277	567
MGAT5	ENSG00000152127	6	42	449	535	604
XPO7	ENSG00000130227	1	10	344	284	457
THG1L	ENSG00000113272	0	0	269	215	297
PLK3	ENSG00000173846	0	0	28	4	27
SHISA9	ENSG00000237515	0	1	4	4	5
SNX29	ENSG00000048471	3	16	248	218	283
CPS1	ENSG00000021826	0	0	17	16	24
EME1	ENSG00000154920	0	2	234	168	211
MRPL40	ENSG00000185608	0	4	751	622	968
ADAL	ENSG00000168803	0	1	5	3	0
CTC-444N24.11	ENSG00000268205	0	0	146	211	178
TACC3	ENSG00000013810	10	16	514	617	669
PLOD1	ENSG00000083444	0	1	733	481	753
RP11-290F5.1	ENSG00000249096	0	0	4	5	2
NEB	ENSG00000183091	0	0	36	28	28
KLHL42	ENSG00000087448	0	1	265	245	298
S100PBP	ENSG00000116497	0	14	539	505	522
TUBA1A	ENSG00000167552	0	21	703	365	472
PELI1	ENSG00000197329	2	14	138	101	104
DDX49	ENSG00000105671	0	1	687	551	1170
KCND2	ENSG00000184408	0	13	3	0	0
GRAMD4	ENSG00000075240	0	10	12	5	8
PDCD5	ENSG00000105185	0	17	1275	1493	1693
PTCD1	ENSG00000106246	5	20	68	35	63
PKM	ENSG00000067225	23	111	11675	9573	14116
APOL3	ENSG00000128284	0	4	108	89	106
HLA-L	ENSG00000243753	0	0	39	45	66
INPP5K	ENSG00000132376	0	3	120	84	141
RPL4	ENSG00000174444	3	76	18823	17679	20133
ZNF280B	ENSG00000275004	0	2	7	5	4
EVL	ENSG00000196405	13	15	125	80	111
NCALD	ENSG00000104490	4	31	11	2	0
PTDSS1	ENSG00000156471	11	14	893	515	907
RASGRF1	ENSG00000058335	0	1	1	2	2
HERC1	ENSG00000103657	0	16	1621	1514	1726
DHX58	ENSG00000108771	0	5	18	15	20
STEAP1	ENSG00000164647	0	1	3	0	2
GYS1	ENSG00000104812	0	7	256	197	299
LHFPL2	ENSG00000145685	5	12	38	39	39
PPP1R16B	ENSG00000101445	18	40	369	256	350
APOL1	ENSG00000100342	0	1	41	33	26
MTHFD1	ENSG00000100714	9	14	1031	1191	1314
CLTC	ENSG00000141367	3	55	2742	2948	3542
TCTN3	ENSG00000119977	0	1	117	100	153
QARS	ENSG00000172053	8	15	1507	1283	1681
GNAS	ENSG00000087460	4	84	2000	1390	2126
PSMA6	ENSG00000100902	0	23	127	138	202
EED	ENSG00000074266	4	8	234	225	293
UBBP4	ENSG00000263563	0	0	23	8	19
IL4R	ENSG00000077238	0	1	99	47	89
PKIG	ENSG00000168734	0	6	118	94	116
RP3-395M20.8	ENSG00000238164	0	4	8	12	13
EFNA5	ENSG00000184349	0	3	0	2	0
MRPL38	ENSG00000204316	1	12	21	15	35
DHRS7B	ENSG00000109016	0	2	228	254	339
CTD-2010I16.2	ENSG00000283977	2	7	0	0	0
IGLL1	ENSG00000128322	0	21	8613	6934	9429
LRRTM4	ENSG00000176204	4	8	1	2	0
ZC3H12D	ENSG00000178199	0	2	18	21	20
TMEM101	ENSG00000091947	0	0	266	135	212
ESYT1	ENSG00000139641	0	21	1133	847	1340
PYCR1	ENSG00000183010	2	3	341	165	389
PAPLN	ENSG00000100767	0	3	32	36	36
C22orf46	ENSG00000184208	0	0	31	25	29
MAPK6	ENSG00000069956	0	9	358	289	336
ADAM23	ENSG00000114948	0	13	1	1	0
RAB3GAP2	ENSG00000118873	0	0	619	616	710
ITGB7	ENSG00000139626	0	20	114	58	101
C19orf53	ENSG00000104979	1	11	936	893	1174
BTF3	ENSG00000145741	1	62	3380	3754	4222
TBC1D4	ENSG00000136111	7	5	51	45	56
MAP3K14	ENSG00000006062	0	10	47	38	62
ATP2C1	ENSG00000017260	8	7	236	320	278
RASGRP3	ENSG00000152689	0	26	28	24	13
PLPP6	ENSG00000205808	0	0	19	27	37
RPL18A	ENSG00000105640	0	3	4824	4081	5164
GALNT18	ENSG00000110328	3	6	2	0	0
SUSD1	ENSG00000106868	0	2	14	19	22
CLPP	ENSG00000125656	0	10	673	523	867
SLC1A1	ENSG00000106688	0	5	5	1	3
SNX25	ENSG00000109762	0	11	683	601	649
ARHGAP17	ENSG00000140750	22	20	197	175	245
DOCK11	ENSG00000147251	0	4	660	647	587
AP1G2	ENSG00000213983	0	1	228	177	234
LAIR1	ENSG00000167613	0	2	41	24	19
NSA2	ENSG00000164346	0	16	1357	982	1547
CPNE8	ENSG00000139117	0	9	0	0	0
SPPL2A	ENSG00000138600	0	2	189	192	180
FAHD2CP	ENSG00000231584	0	0	10	13	13
EEF1A1P38	ENSG00000261557	0	0	50	48	51
ARPP21	ENSG00000172995	0	0	264	330	352
TXNDC17	ENSG00000129235	1	9	431	641	785
VPS16	ENSG00000215305	0	1	296	193	361
DHTKD1	ENSG00000181192	0	6	336	308	368
FURIN	ENSG00000140564	0	5	62	50	79
POP4	ENSG00000105171	0	6	521	456	718
FUNDC2	ENSG00000165775	0	6	729	601	916
KLF7	ENSG00000118263	0	2	1	1	0
ELOVL5	ENSG00000012660	2	21	349	322	322
PRKCD	ENSG00000163932	0	9	51	79	55
NIPSNAP1	ENSG00000184117	0	23	1626	1088	1591
DSE	ENSG00000111817	0	7	19	19	14
KIAA0319L	ENSG00000142687	3	2	280	266	317
TMEM123	ENSG00000152558	8	29	1030	790	963
FANCI	ENSG00000140525	2	15	1370	1365	1520
SUGT1	ENSG00000165416	0	10	215	265	317
RNASET2	ENSG00000026297	7	8	881	757	906
EHD4	ENSG00000103966	0	4	148	124	195
PIM2	ENSG00000102096	0	29	1408	682	1309
RPS9	ENSG00000170889	1	23	6830	6482	8079
SCAMP3	ENSG00000116521	0	11	342	248	387
COG4	ENSG00000103051	0	3	694	605	902
CDC40	ENSG00000168438	0	3	116	151	166
NFKBIZ	ENSG00000144802	0	8	34	26	34
ELMO2	ENSG00000062598	0	0	127	110	147
MTCH1	ENSG00000137409	0	14	892	562	830
EIF2D	ENSG00000143486	0	2	513	348	588
TRNAU1AP	ENSG00000180098	1	3	383	293	418
ZSWIM8	ENSG00000214655	0	3	120	71	123
RUSC1-AS1	ENSG00000225855	0	0	68	47	71
AIM1	ENSG00000112297	0	13	292	295	250
GPI	ENSG00000105220	1	52	1290	883	1601
ATP8B2	ENSG00000143515	0	6	9	7	3
RAF1	ENSG00000132155	0	17	912	646	969
RBM14-RBM4	ENSG00000248643	3	34	5	14	9
MGST3	ENSG00000143198	0	3	5	7	5
TRIO	ENSG00000038382	0	47	1233	1185	1277
STAT3	ENSG00000168610	0	11	265	226	314
TCN2	ENSG00000185339	0	1	3	1	0
CREM	ENSG00000095794	0	6	124	108	165
YIPF5	ENSG00000145817	0	6	193	149	213
IPO5	ENSG00000065150	13	44	1459	1358	1752
FDXR	ENSG00000161513	0	0	181	127	290
ARHGAP10	ENSG00000071205	0	11	128	160	165
RP13-270P17.1	ENSG00000264235	0	0	13	7	14
AK3	ENSG00000147853	1	6	139	90	134
DCK	ENSG00000156136	0	15	217	169	217
GPR132	ENSG00000183484	0	6	0	1	0
MAP3K5	ENSG00000197442	2	18	238	196	256
CACNA2D1	ENSG00000153956	0	9	8	4	2
SLC45A3	ENSG00000158715	0	3	1	1	2
ICAM5	ENSG00000105376	0	2	0	1	0
39873	ENSG00000139266	0	4	129	84	113
TRAF2	ENSG00000127191	1	4	260	227	341
TNFAIP3	ENSG00000118503	3	23	223	226	207
NFIA	ENSG00000162599	2	13	52	78	97
CTSC	ENSG00000109861	0	36	1006	719	1260
GSDMD	ENSG00000104518	0	2	516	371	754
SPTBN1	ENSG00000115306	31	99	3689	3801	3570
IFFO2	ENSG00000169991	0	1	1	3	0
PREX2	ENSG00000046889	0	1	0	2	2
TNFRSF4	ENSG00000186827	0	3	1	0	2
CD58	ENSG00000116815	0	12	241	189	234
TNFRSF10B	ENSG00000120889	1	14	202	185	185
ATPAF1	ENSG00000123472	0	9	250	218	302
CPNE5	ENSG00000124772	0	3	4	1	1
PNOC	ENSG00000168081	0	6	11	7	14
ATP5J2-PTCD1	ENSG00000248919	5	18	4	6	4
CASP4	ENSG00000196954	0	2	802	628	823
CREB3	ENSG00000107175	0	0	364	314	483
KIF16B	ENSG00000089177	0	2	1	2	1
AUTS2	ENSG00000158321	6	29	99	109	123
MYL5	ENSG00000215375	0	3	5	6	6
P2RY8	ENSG00000182162	1	14	178	184	182
PGD	ENSG00000142657	0	4	403	477	530
ZFP36L2	ENSG00000152518	0	29	197	217	182
DDX50	ENSG00000107625	0	6	980	931	1060
GCSAM	ENSG00000174500	8	4	755	507	562
TFRC	ENSG00000072274	11	48	1788	1813	2196
BNIP3L	ENSG00000104765	18	16	669	616	645
ZFAND6	ENSG00000086666	0	9	460	409	562
ANKRD13A	ENSG00000076513	1	21	487	445	499
VDAC2	ENSG00000165637	0	2	582	677	748
PPT1	ENSG00000131238	0	2	490	442	598
ACSL5	ENSG00000197142	10	1	368	306	469
NFKB1	ENSG00000109320	4	15	591	515	620
CUX2	ENSG00000111249	0	8	10	3	1
UNC45A	ENSG00000140553	0	1	426	349	533
KIAA0930	ENSG00000100364	1	11	438	240	523
EGFEM1P	ENSG00000206120	0	13	10	2	3
GPR183	ENSG00000169508	0	13	158	91	135
SMG9	ENSG00000105771	7	2	171	92	186
NR2F2-AS1	ENSG00000247809	0	2	0	0	0
CREB3L1	ENSG00000157613	0	3	3	2	0
EIF3D	ENSG00000100353	2	18	4488	3694	5091
HADHA	ENSG00000084754	6	9	2183	1994	2494
GSTK1	ENSG00000197448	0	8	952	625	995
ROBO1	ENSG00000169855	0	15	10	5	4
DMXL1	ENSG00000172869	0	17	755	783	773
39692	ENSG00000164402	1	3	115	62	105
SEL1L3	ENSG00000091490	0	36	842	798	886
LRTOMT	ENSG00000184154	0	1	61	58	72
PSD4	ENSG00000125637	1	22	1199	779	1373
NUP188	ENSG00000095319	5	1	1065	979	1325
ECHS1	ENSG00000127884	0	9	952	1019	1438
RIMBP2	ENSG00000060709	3	6	1	4	0
CD84	ENSG00000066294	0	6	76	59	75
PRPF8	ENSG00000174231	4	35	2249	2005	2989
TCF19	ENSG00000137310	0	23	562	419	639
MYO6	ENSG00000196586	3	11	9	2	1
ARHGAP30	ENSG00000186517	0	19	493	326	555
PLBD2	ENSG00000151176	0	3	40	36	58
TRPV2	ENSG00000187688	0	8	48	35	48
CBL	ENSG00000110395	1	19	420	363	416
NF1	ENSG00000196712	0	10	827	927	896
ATG16L2	ENSG00000168010	0	10	236	178	269
PHF6	ENSG00000156531	0	15	378	440	436
IGKV3-20	ENSG00000239951	0	15	6	0	0
RBX1	ENSG00000100387	1	18	483	457	667
CEP192	ENSG00000101639	8	13	1394	1366	1527
ATP1A1	ENSG00000163399	0	38	933	955	1068
RNASEH1-AS1	ENSG00000234171	0	3	92	113	127
USP9X	ENSG00000124486	0	22	1290	1394	1454
MRPS22	ENSG00000175110	0	14	848	691	1020
SLC7A7	ENSG00000155465	0	5	40	22	32
VAV1	ENSG00000141968	0	5	406	323	519
QRSL1	ENSG00000130348	0	1	219	193	272
ADAM19	ENSG00000135074	0	8	53	33	55
CYB5A	ENSG00000166347	0	6	4	0	6
UBR2	ENSG00000024048	1	14	670	626	788
RP11-91P24.6	ENSG00000255449	0	0	1	3	0
RP11-214F16.8	ENSG00000280710	0	0	0	0	0
NFKBIE	ENSG00000146232	0	8	242	176	258
EPS8	ENSG00000151491	0	3	11	4	6
MAPK3	ENSG00000102882	4	0	57	40	40
SMIM19	ENSG00000176209	0	3	211	185	206
TYMP	ENSG00000025708	0	4	17	20	12
SCIMP	ENSG00000161929	0	11	11	2	4
AMZ2	ENSG00000196704	0	0	718	530	691
RP5-1042K10.14	ENSG00000284431	0	15	1	2	0
DCBLD1	ENSG00000164465	0	1	4	2	2
CDC25C	ENSG00000158402	0	1	202	168	201
HSPA1A	ENSG00000204389	0	1	2	2	1
HSDL2	ENSG00000119471	0	5	196	215	251
HK1	ENSG00000156515	2	19	1021	873	1105
PON2	ENSG00000105854	0	5	127	120	187
TNIP2	ENSG00000168884	0	8	309	216	476
APOBEC3G	ENSG00000239713	0	7	591	382	722
GMPR2	ENSG00000100938	0	2	847	725	953
AC005943.2	ENSG00000267059	0	44	0	0	0
LRIG3	ENSG00000139263	0	1	6	2	1
MYO7B	ENSG00000169994	0	4	38	40	21
PRKRA	ENSG00000180228	0	11	420	390	438
NRG2	ENSG00000158458	0	3	1	3	0
TNIP1	ENSG00000145901	13	23	751	574	772
SPAG16	ENSG00000144451	0	3	20	9	10
LDHA	ENSG00000134333	1	95	9883	10622	12227
THAP3	ENSG00000041988	0	3	304	257	371
CERS4	ENSG00000090661	0	13	3	3	0
SLC12A4	ENSG00000124067	0	2	67	35	55
DSTN	ENSG00000125868	0	5	270	322	338
ZPR1	ENSG00000109917	9	3	905	710	1197
PAQR7	ENSG00000182749	0	0	1	3	0
LYN	ENSG00000254087	4	38	237	273	290
ZNFX1	ENSG00000124201	0	7	275	218	300
PTPRG	ENSG00000144724	1	3	4	5	9
ALAS1	ENSG00000023330	0	23	431	304	560
PDP2	ENSG00000172840	0	10	199	173	253
RP11-290F5.2	ENSG00000180712	0	5	4	1	5
ACTG1	ENSG00000184009	33	228	8552	5875	6954
RNF213	ENSG00000173821	33	76	3829	3540	3452
PKP4	ENSG00000144283	0	6	8	2	3
CTNND1	ENSG00000198561	0	6	25	22	20
ZFY	ENSG00000067646	0	4	4	0	1
KIAA1549	ENSG00000122778	0	1	39	62	69
GPSM3	ENSG00000213654	2	7	228	192	241
H6PD	ENSG00000049239	0	14	85	89	88
SEC23B	ENSG00000101310	0	6	601	466	629
FNBP1	ENSG00000187239	17	97	896	893	906
ADAMTS12	ENSG00000151388	0	11	11	5	8
WDFY4	ENSG00000128815	0	39	723	590	960
PSEN1	ENSG00000080815	0	1	295	261	322
ZNF133	ENSG00000125846	0	2	129	132	133
CTNNA1	ENSG00000044115	0	4	1128	1195	1331
LAX1	ENSG00000122188	0	0	13	20	23
CIPC	ENSG00000198894	0	5	73	68	85
CCNL2P1	ENSG00000248283	0	1	6	1	5
PTPN7	ENSG00000143851	0	6	537	385	647
CFLAR	ENSG00000003402	0	15	193	185	216
MYO1F	ENSG00000142347	0	4	10	19	11
CYBRD1	ENSG00000071967	0	0	87	67	103
TIE1	ENSG00000066056	0	0	1	3	0
SLAMF6	ENSG00000162739	1	15	119	108	152
TUBG1	ENSG00000131462	0	2	263	179	317
LITAF	ENSG00000189067	8	25	244	236	216
BST2	ENSG00000130303	1	31	74	70	92
RAB40B	ENSG00000141542	0	0	0	1	1
PIK3CD	ENSG00000171608	3	27	398	313	412
NDUFV1	ENSG00000167792	0	12	2192	1693	2659
GPR15	ENSG00000154165	0	3	12	0	2
RP11-231C18.3	ENSG00000282278	0	11	3	0	1
LYSMD2	ENSG00000140280	0	3	3	1	1
FAM102B	ENSG00000162636	0	0	84	101	81
HEG1	ENSG00000173706	0	4	29	29	24
FCGR2B	ENSG00000072694	0	1	5	0	1
FXR1	ENSG00000114416	0	11	891	1002	986
TANK	ENSG00000136560	0	17	233	221	244
FES	ENSG00000182511	0	0	287	232	397
ATP8A1	ENSG00000124406	1	13	611	627	560
NUDT18	ENSG00000275074	0	0	73	56	99
SELL	ENSG00000188404	0	0	30	29	42
ZNF350	ENSG00000256683	0	7	39	37	31
BICDL1	ENSG00000135127	0	2	16	14	17
PABPC1	ENSG00000070756	25	80	3684	4119	4597
C12orf10	ENSG00000139637	5	5	314	207	394
ARFIP2	ENSG00000132254	2	2	542	423	648
FLOT1	ENSG00000137312	0	3	513	371	655
PLEKHF1	ENSG00000166289	0	1	14	15	14
RP11-459E5.1	ENSG00000253125	0	7	2	0	1
SH3TC1	ENSG00000125089	0	1	21	15	28
PRKCB	ENSG00000166501	7	32	46	12	6
SUCLG1	ENSG00000163541	0	2	589	625	775
POLH	ENSG00000170734	7	4	428	430	436
GNE	ENSG00000159921	2	0	110	112	122
BTBD10	ENSG00000148925	0	0	280	297	294
UBR5	ENSG00000104517	1	37	2606	2519	2849
UNC13C	ENSG00000137766	0	5	11	5	2
VNN2	ENSG00000112303	0	0	59	40	57
FUT8	ENSG00000033170	0	30	189	155	205
SH3KBP1	ENSG00000147010	19	41	158	185	175
FNDC3A	ENSG00000102531	5	22	434	419	363
RPL15	ENSG00000174748	8	18	6468	6558	6798
ERMAP	ENSG00000164010	0	0	39	27	26
ITGAL	ENSG00000005844	0	6	7	4	1
JAK2	ENSG00000096968	1	11	31	36	41
HCFC2	ENSG00000111727	0	0	101	100	126
MRPL23	ENSG00000214026	0	1	214	200	328
NQO1	ENSG00000181019	0	5	113	95	158
PKN1	ENSG00000123143	6	3	1095	728	1414
EIF2S3	ENSG00000130741	0	6	634	559	650
CWC15	ENSG00000150316	4	6	970	1211	1407
RFTN1	ENSG00000131378	4	35	263	161	269
APOL2	ENSG00000128335	0	3	119	108	173
IFT46	ENSG00000118096	0	2	254	192	320
RGS10	ENSG00000148908	7	6	428	486	453
BCAS1	ENSG00000064787	0	12	6	4	4
MTMR4	ENSG00000108389	0	10	366	303	436
IL2RB	ENSG00000100385	0	11	9	4	1
AKAP1	ENSG00000121057	0	2	419	305	479
EYA3	ENSG00000158161	0	20	281	265	304
PDGFA	ENSG00000197461	0	20	0	3	4
TMOD2	ENSG00000128872	0	2	9	2	1
GRK6	ENSG00000198055	0	12	301	184	342
TOR4A	ENSG00000198113	0	0	1	5	4
ERAP1	ENSG00000164307	1	10	574	536	683
MAP2K2	ENSG00000126934	0	12	1028	660	1102
KIAA1217	ENSG00000120549	1	7	5	1	1
TRPT1	ENSG00000149743	0	0	453	319	499
SGSM2	ENSG00000141258	0	4	247	123	226
PTPRO	ENSG00000151490	5	1	4	1	3
P2RX4	ENSG00000135124	0	1	151	110	146
SNAP23	ENSG00000092531	0	7	199	180	241
RASAL3	ENSG00000105122	0	5	161	143	228
LIMA1	ENSG00000050405	0	12	67	70	67
CDC42	ENSG00000070831	0	11	720	562	862
LARGE1	ENSG00000133424	3	32	7	5	2
IKZF3	ENSG00000161405	0	21	245	306	392
GNAI2	ENSG00000114353	0	20	1143	578	1139
UVRAG	ENSG00000198382	0	15	229	193	274
GAS2	ENSG00000148935	0	0	1	1	2
UTY	ENSG00000183878	14	5	16	1	1
MUTYH	ENSG00000132781	0	1	203	144	271
TRAF4	ENSG00000076604	0	14	327	164	364
GSTP1	ENSG00000084207	0	40	9337	7545	10870
NUP93	ENSG00000102900	0	4	731	536	851
TMBIM6	ENSG00000139644	6	17	1441	716	1236
HAUS4	ENSG00000092036	1	0	510	514	619
CDK7	ENSG00000134058	0	7	288	236	296
RP11-1023L17.1	ENSG00000215158	0	1	34	49	47
ZNF766	ENSG00000196214	0	2	429	406	512
GALNT11	ENSG00000178234	0	0	12	20	18
TRAF3IP2	ENSG00000056972	3	1	123	89	96
TMEM156	ENSG00000121895	0	7	120	147	132
ELP3	ENSG00000134014	0	2	231	146	264
BID	ENSG00000015475	0	6	614	617	912
PLCG1	ENSG00000124181	1	26	716	639	738
SLC41A2	ENSG00000136052	0	8	34	43	57
PRAMENP	ENSG00000197549	0	0	2	2	0
OAZ1	ENSG00000104904	5	86	5468	5094	7038
UFD1L	ENSG00000070010	1	3	497	382	716
ATP6V1F	ENSG00000128524	1	8	730	545	814
ST6GAL1	ENSG00000073849	3	61	310	207	249
PARP3	ENSG00000041880	3	4	11	13	12
ATP11B	ENSG00000058063	6	9	587	605	632
CLK3	ENSG00000179335	0	6	478	339	490
TNFRSF10A	ENSG00000104689	0	13	105	83	102
CNPY3	ENSG00000137161	1	17	820	713	971
PPP2R5D	ENSG00000112640	0	2	532	320	517
GLTSCR2	ENSG00000105373	0	7	2108	1825	2053
DHCR7	ENSG00000172893	1	13	292	140	259
NAPSB	ENSG00000131401	20	2	10	4	1
MST1R	ENSG00000164078	0	1	2	0	1
WDR1	ENSG00000071127	23	33	1478	1064	1566
AC104389.28	ENSG00000167355	0	0	3	1	0
ERAP2	ENSG00000164308	1	14	541	457	610
AMPD3	ENSG00000133805	5	7	45	42	44
TDRD7	ENSG00000196116	0	1	108	124	140
DAPP1	ENSG00000070190	0	5	126	93	105
ITM2C	ENSG00000135916	2	8	140	80	114
GCNT2	ENSG00000111846	0	13	22	32	27
TRIM5	ENSG00000132256	0	3	186	200	211
WASHC3	ENSG00000120860	0	0	371	395	495
SLC12A6	ENSG00000140199	8	2	165	123	157
FKBP8	ENSG00000105701	5	17	2736	2007	2930
RGL1	ENSG00000143344	3	11	17	14	18
GNS	ENSG00000135677	6	0	425	346	481
FHOD3	ENSG00000134775	16	19	18	6	12
WDFY3	ENSG00000163625	4	1	9	4	3
NEDD1	ENSG00000139350	0	7	216	211	233
PDHA1	ENSG00000131828	1	5	1050	844	1384
WRN	ENSG00000165392	1	6	139	146	136
BMPR1A	ENSG00000107779	0	1	10	7	5
PPM1L	ENSG00000163590	0	0	81	107	87
NUCB1	ENSG00000104805	0	5	335	292	384
DENND6B	ENSG00000205593	0	0	68	27	54
RBM5	ENSG00000003756	0	2	688	528	745
MIR155HG	ENSG00000234883	2	27	36	7	10
FIBP	ENSG00000172500	0	8	1156	940	1530
RNF43	ENSG00000108375	0	3	10	2	4
BBIP1	ENSG00000214413	0	0	306	387	329
LPAR5	ENSG00000184574	0	2	4	2	4
FBXL17	ENSG00000145743	0	2	63	68	103
AK4	ENSG00000162433	0	1	19	5	4
JAKMIP1	ENSG00000152969	0	3	2	2	2
UBR4	ENSG00000127481	15	33	4043	3344	4199
CCDC141	ENSG00000163492	0	4	111	120	127
CCDC28B	ENSG00000160050	0	13	257	269	330
TMEM268	ENSG00000157693	2	2	59	56	83
TFEB	ENSG00000112561	0	7	188	117	224
SMIM20	ENSG00000250317	0	1	267	285	343
KCTD5	ENSG00000167977	0	3	161	97	166
PAN3	ENSG00000152520	9	5	691	777	800
ZNF558	ENSG00000167785	0	0	13	17	17
DIP2B	ENSG00000066084	0	5	498	489	599
FRRS1	ENSG00000156869	0	6	29	35	53
POLL	ENSG00000166169	0	0	96	76	118
AGK	ENSG00000006530	0	5	174	171	186
UGCG	ENSG00000148154	3	28	32	26	16
PHACTR1	ENSG00000112137	9	37	132	83	71
TMOD1	ENSG00000136842	1	4	2	2	0
PKHD1	ENSG00000170927	0	9	4	4	5
MB21D2	ENSG00000180611	0	11	11	0	2
GLUL	ENSG00000135821	0	18	1192	721	1118
PLEK	ENSG00000115956	2	21	456	311	288
INPPL1	ENSG00000165458	4	12	807	474	711
NFATC1	ENSG00000131196	0	10	228	206	289
KCNN4	ENSG00000104783	0	2	8	3	5
KIAA1211	ENSG00000109265	0	0	110	120	118
NCOA4	ENSG00000266412	0	5	1275	974	1322
TLN1	ENSG00000137076	30	39	4134	4001	5798
ARL3	ENSG00000138175	0	4	327	337	374
ATRN	ENSG00000088812	0	4	4	5	1
ADGRA3	ENSG00000152990	8	11	20	8	2
FAHD1	ENSG00000180185	0	2	2	0	1
MTR	ENSG00000116984	0	9	1044	1144	1256
EEF1E1	ENSG00000124802	0	7	219	229	324
MTG2	ENSG00000101181	0	0	226	161	302
LSAMP	ENSG00000185565	5	49	12	4	2
LLfos-48D6.2	ENSG00000273734	5	92	0	2	1
CYB5R1	ENSG00000159348	0	0	123	82	149
CDK5RAP3	ENSG00000108465	2	3	505	400	638
CCNI	ENSG00000118816	2	19	396	471	490
STX11	ENSG00000135604	0	3	9	9	8
PODXL2	ENSG00000114631	0	0	4	6	8
TNKS	ENSG00000173273	0	11	255	229	235
DOCK2	ENSG00000134516	18	47	2532	2532	2895
MSH6	ENSG00000116062	1	44	5945	5293	6600
MYO1C	ENSG00000197879	0	4	260	188	249
TNFRSF14	ENSG00000157873	7	4	117	78	59
CUL7	ENSG00000044090	3	3	93	54	62
ITGAX	ENSG00000140678	0	1	11	7	1
EEFSEC	ENSG00000132394	0	6	57	52	65
ACSL1	ENSG00000151726	0	0	293	268	321
NBEAL1	ENSG00000144426	1	9	228	275	285
POMGNT1	ENSG00000085998	0	1	150	82	176
NUP205	ENSG00000155561	9	9	1638	1554	2082
WDR5B	ENSG00000196981	0	3	37	46	50
RP11-511P7.7	ENSG00000284041	2	49	0	0	0
FMNL2	ENSG00000157827	0	6	9	8	9
MRPL45	ENSG00000278845	0	1	246	202	262
TGIF1	ENSG00000177426	0	7	152	103	160
RTTN	ENSG00000176225	0	7	504	445	499
NBEA	ENSG00000172915	1	6	402	429	391
CR2	ENSG00000117322	0	4	17	7	3
CCND2	ENSG00000118971	1	64	16	7	4
ELF4	ENSG00000102034	1	8	70	64	64
NECAP2	ENSG00000157191	1	3	646	385	679
NLGN4Y	ENSG00000165246	0	2	2	0	0
ELP2	ENSG00000134759	0	14	834	853	956
KIF2C	ENSG00000142945	0	17	1340	1218	1321
MYO1D	ENSG00000176658	0	11	8	2	6
TUBA1B	ENSG00000123416	3	137	2788	1608	3409
RPS6KA1	ENSG00000117676	0	7	720	468	895
EVI2B	ENSG00000185862	0	2	6	3	4
HIST1H3E	ENSG00000274750	0	9	7	5	4
IL27RA	ENSG00000104998	0	4	118	54	123
C17orf53	ENSG00000125319	0	4	111	115	126
PBX4	ENSG00000105717	0	4	12	7	6
FIG4	ENSG00000112367	0	3	87	72	71
IKZF2	ENSG00000030419	15	38	1811	1953	1904
RAB26	ENSG00000167964	0	0	52	43	49
REL	ENSG00000162924	2	38	187	186	214
TMCO3	ENSG00000150403	0	12	56	56	95
GVINP1	ENSG00000254838	0	4	69	65	69
FAM92A	ENSG00000188343	0	2	29	30	26
HLA-DRB1	ENSG00000196126	1	29	708	534	801
HMOX2	ENSG00000103415	0	7	740	694	1163
RIC1	ENSG00000107036	0	3	297	224	268
FLII	ENSG00000177731	0	5	1101	823	1290
TMCC3	ENSG00000057704	1	2	2	2	3
FKBP1A	ENSG00000088832	1	13	169	84	164
EML6	ENSG00000214595	0	2	389	329	404
DENND2D	ENSG00000162777	0	3	8	7	2
UNC119	ENSG00000109103	0	16	333	171	340
GSR	ENSG00000104687	11	8	316	234	328
SMG8	ENSG00000167447	0	0	112	87	125
FAM134C	ENSG00000141699	8	4	150	115	135
IGHA1	ENSG00000211895	14	12	270	151	276
DYRK4	ENSG00000010219	0	0	144	116	196
RP11-87C12.2	ENSG00000256950	0	4	1	3	0
ANXA6	ENSG00000197043	0	36	89	34	38
KNTC1	ENSG00000184445	8	9	1904	1915	2162
TNFSF14	ENSG00000125735	0	4	6	5	2
TDP1	ENSG00000042088	0	1	818	693	890
SQRDL	ENSG00000137767	0	2	130	99	146
SMIM14	ENSG00000163683	8	19	61	41	45
SNX4	ENSG00000114520	0	3	340	318	342
IK	ENSG00000113141	0	3	828	643	955
TMEM25	ENSG00000149582	0	0	3	2	2
PGPEP1	ENSG00000130517	0	5	52	52	58
UBXN1	ENSG00000162191	0	14	1523	1088	1591
RP11-72M17.1	ENSG00000258561	0	2	0	1	0
ARAP2	ENSG00000047365	1	1	151	160	197
TTC9	ENSG00000133985	0	10	2	0	1
SUN1	ENSG00000164828	10	19	984	1019	1113
NABP2	ENSG00000139579	0	5	649	524	930
CYP7B1	ENSG00000172817	0	13	1	0	2
SLC44A2	ENSG00000129353	0	2	291	217	303
ALPK1	ENSG00000073331	2	15	339	229	280
NIPAL1	ENSG00000163293	0	2	1	4	4
ASMTL	ENSG00000169093	0	3	96	103	127
AGL	ENSG00000162688	0	7	339	408	481
SARM1	ENSG00000004139	0	1	3	1	4
PPM1A	ENSG00000100614	8	14	297	312	304
XXbac-BPG181M17.5	ENSG00000248993	13	21	0	0	0
RRAGB	ENSG00000083750	0	0	67	49	55
MEI1	ENSG00000167077	0	7	5	4	11
TCL1B	ENSG00000213231	2	22	783	826	928
CNTNAP1	ENSG00000108797	3	3	29	8	14
GNB2	ENSG00000172354	13	18	416	317	487
METTL5	ENSG00000138382	0	4	546	580	689
DHCR24	ENSG00000116133	1	21	674	459	710
C9orf64	ENSG00000165118	0	5	1	0	1
TRPM8	ENSG00000144481	0	0	1	2	2
AF127936.5	ENSG00000226751	0	1	0	0	0
RP11-371E8.4	ENSG00000259066	0	4	0	0	0
MAP3K20	ENSG00000091436	0	5	1280	1377	1262
GPC5	ENSG00000179399	0	4	1	1	0
IGBP1	ENSG00000089289	1	7	1415	1311	1347
ITGA4	ENSG00000115232	0	22	654	657	642
HIST2H2AB	ENSG00000184270	0	5	27	6	8
FAM149B1	ENSG00000138286	0	3	192	164	244
MAFF	ENSG00000185022	0	1	69	39	57
CEPT1	ENSG00000134255	0	4	201	171	196
CTD-2218G20.1	ENSG00000251062	0	0	21	29	24
PIKFYVE	ENSG00000115020	2	17	675	732	676
DENND4C	ENSG00000137145	0	8	923	863	912
MCM2	ENSG00000073111	10	19	2527	1934	3220
ME1	ENSG00000065833	0	2	3	5	3
PTPN22	ENSG00000134242	1	4	41	32	35
CARS2	ENSG00000134905	0	5	403	308	562
CCT8	ENSG00000156261	0	18	3054	3006	3729
CD59	ENSG00000085063	3	7	582	541	699
TNFAIP1	ENSG00000109079	0	4	142	82	190
NBAS	ENSG00000151779	0	5	1292	1180	1349
TTN	ENSG00000155657	0	8	727	755	703
GRK3	ENSG00000100077	4	16	149	150	176
SORL1	ENSG00000137642	23	28	1171	1123	1057
KDM5B	ENSG00000117139	2	4	14	6	7
ARPC2	ENSG00000163466	9	95	1738	1596	2125
SMPD1	ENSG00000166311	0	2	12	12	13
SC22CB-1E7.1	ENSG00000232346	4	7	1	9	5
MTMR9	ENSG00000104643	0	4	61	42	48
PFDN1	ENSG00000113068	1	0	346	254	412
ARMC5	ENSG00000140691	0	1	58	48	71
GPCPD1	ENSG00000125772	3	11	193	185	204
CDKL5	ENSG00000008086	0	4	38	35	41
DNAJC13	ENSG00000138246	0	7	527	614	672
ITCH	ENSG00000078747	0	10	720	670	692
EEF1E1-BLOC1S5	ENSG00000265818	0	10	0	0	0
ATP1A4	ENSG00000132681	0	0	0	5	4
TCL1A	ENSG00000100721	0	24	3489	2377	4426
NMT1	ENSG00000136448	0	20	916	639	1096
TSPAN33	ENSG00000158457	0	9	17	2	3
TNPO1	ENSG00000083312	3	18	1152	1273	1420
IPCEF1	ENSG00000074706	0	0	1	1	3
RPS8	ENSG00000142937	0	77	14220	15101	16430
SLC16A3	ENSG00000141526	0	34	571	400	689
RP11-1070N10.6	ENSG00000259084	2	22	12	2	12
PTCD3	ENSG00000132300	2	2	1150	986	1372
GAPVD1	ENSG00000165219	1	8	1152	1110	1190
PNPLA4	ENSG00000006757	0	3	1	0	1
RIC8B	ENSG00000111785	0	7	71	55	77
RAB11FIP4	ENSG00000131242	8	2	92	54	94
SLC15A4	ENSG00000139370	0	4	153	96	131
GUCY1A3	ENSG00000164116	0	1	1	1	1
BCL7A	ENSG00000110987	5	40	210	190	233
PRKCE	ENSG00000171132	11	30	244	293	291
KLF6	ENSG00000067082	8	7	44	32	37
SH3BP2	ENSG00000087266	0	10	30	24	37
VEGFB	ENSG00000173511	0	6	206	232	219
ZFHX4	ENSG00000091656	0	1	2	4	3
PLD4	ENSG00000166428	0	5	29	15	31
ZEB2	ENSG00000169554	0	8	505	499	509
RP11-120M18.2	ENSG00000267009	0	11	9	4	2
PHKB	ENSG00000102893	1	3	566	649	716
IDH3B	ENSG00000101365	0	4	1565	1210	2088
CCDC94	ENSG00000105248	0	3	272	213	313
CDON	ENSG00000064309	0	0	10	5	8
RASSF5	ENSG00000266094	0	25	158	105	177
IL6R	ENSG00000160712	0	4	7	9	1
ZNF71	ENSG00000197951	0	2	119	69	100
IL12RB1	ENSG00000096996	0	0	55	34	59
ZNF232	ENSG00000167840	0	0	65	76	85
ABCB7	ENSG00000131269	0	1	353	354	403
STAG3	ENSG00000066923	0	23	35	23	35
SIGLEC10	ENSG00000142512	0	1	5	4	0
ACAP1	ENSG00000072818	0	16	1124	850	1222
C19orf48	ENSG00000167747	13	9	1466	1156	1710
KLHL29	ENSG00000119771	0	15	2	1	4
SPECC1	ENSG00000128487	0	6	8	5	6
CENPI	ENSG00000102384	0	4	181	187	218
PIF1	ENSG00000140451	0	0	440	377	462
ALDOC	ENSG00000109107	0	8	3968	2704	3441
EMC2	ENSG00000104412	0	7	209	190	273
SIRPA	ENSG00000198053	0	3	2	1	1
LINC00200	ENSG00000229205	0	1	1	0	0
DTNB	ENSG00000138101	0	2	71	88	68
UBE3B	ENSG00000151148	0	9	233	213	278
SDCCAG8	ENSG00000054282	0	7	166	160	199
STAP1	ENSG00000035720	0	1	115	91	150
RP11-315D16.2	ENSG00000260007	1	8	6	8	12
GDI2	ENSG00000057608	0	29	1391	1213	1566
STK17A	ENSG00000164543	0	12	580	523	616
TIPARP	ENSG00000163659	0	9	215	142	179
PDE4C	ENSG00000105650	0	0	60	49	34
KCNN2	ENSG00000080709	0	1	1	1	0
CNN3	ENSG00000117519	0	4	16	4	3
RILPL2	ENSG00000150977	4	11	315	271	392
MVP	ENSG00000013364	0	1	41	29	39
DDX6	ENSG00000110367	1	40	1132	1242	1307
TPMT	ENSG00000137364	0	0	92	56	100
CTC-340A15.2	ENSG00000241956	4	9	2	3	8
CCDC25	ENSG00000147419	6	1	260	205	238
MRPL11	ENSG00000174547	0	4	1371	1249	2089
GSS	ENSG00000100983	0	7	911	616	1093
BAG6	ENSG00000204463	0	21	968	782	1162
SLC29A2	ENSG00000174669	9	1	13	9	8
CHRNA6	ENSG00000147434	0	2	0	0	0
CAPZA1	ENSG00000116489	1	14	816	743	923
SPATS2L	ENSG00000196141	0	12	6	0	2
ABT1	ENSG00000146109	1	3	314	271	542
RUBCNL	ENSG00000102445	3	71	11183	9012	11066
RP11-314N13.10	ENSG00000274322	1	13	1	0	0
PMF1-BGLAP	ENSG00000260238	0	1	3	3	11
PCBP1-AS1	ENSG00000179818	0	1	61	73	55
PRKD3	ENSG00000115825	0	25	357	302	300
SENP3-EIF4A1	ENSG00000277957	0	30	2	2	0
IL9R	ENSG00000124334	0	1	1	1	1
CTD-3214H19.4	ENSG00000268400	5	10	2	1	0
CDCA7	ENSG00000144354	0	7	937	749	996
LINC00513	ENSG00000233559	0	0	5	11	9
TBC1D3P1-DHX40P1	ENSG00000267104	0	1	0	0	0
HLA-DRB6	ENSG00000229391	0	2	92	61	105
TPM4	ENSG00000167460	11	18	670	510	536
ZNF777	ENSG00000196453	0	4	3	1	0
TINF2	ENSG00000092330	0	16	392	310	524
FAM120A	ENSG00000048828	5	16	883	863	1034
CTD-2020K17.1	ENSG00000267121	0	0	13	9	17
P3H2	ENSG00000090530	0	18	23	3	5
LASP1	ENSG00000002834	8	26	188	166	178
CD47	ENSG00000196776	0	13	557	505	582
FAM219B	ENSG00000178761	0	2	47	34	42
HDX	ENSG00000165259	0	0	2	0	0
ZC3H12C	ENSG00000149289	6	8	52	57	48
UST	ENSG00000111962	1	15	86	40	73
RP13-942N8.1	ENSG00000256092	0	1	5	8	10
NETO2	ENSG00000171208	0	5	96	71	98
GJC1	ENSG00000182963	0	1	7	3	1
UQCRC2	ENSG00000140740	0	17	1998	1848	2599
MCM5	ENSG00000100297	1	13	1822	1130	2568
AKR1A1	ENSG00000117448	0	23	850	718	1083
MELTF-AS1	ENSG00000228109	0	1	13	7	11
EIF2AK2	ENSG00000055332	0	11	320	383	480
MVK	ENSG00000110921	0	7	352	200	343
C6orf223	ENSG00000181577	0	8	105	79	61
HMSD	ENSG00000221887	0	5	2	2	2
SDR42E1	ENSG00000184860	0	1	2	6	0
FLNA	ENSG00000196924	15	59	4603	3562	5791
GNG7	ENSG00000176533	13	50	129	135	133
CTD-2616J11.14	ENSG00000268889	0	3	0	0	0
ZFYVE19	ENSG00000166140	0	10	342	256	389
ICA1	ENSG00000003147	0	0	23	21	18
COPS4	ENSG00000138663	0	1	550	525	825
RP11-191G24.1	ENSG00000227070	0	4	2	1	3
PCYOX1	ENSG00000116005	0	0	154	131	150
ATPIF1	ENSG00000130770	0	12	703	706	870
ZHX2	ENSG00000178764	1	6	147	148	145
SSH1	ENSG00000084112	0	13	116	99	100
FADS1	ENSG00000149485	0	2	268	168	213
TMEM116	ENSG00000198270	0	0	97	88	78
UNC13D	ENSG00000092929	0	7	76	51	55
LCP2	ENSG00000043462	0	1	3	3	0
MIDN	ENSG00000167470	3	21	22	24	27
ITGB1BP2	ENSG00000147166	0	0	32	27	38
DHPS	ENSG00000095059	0	6	442	367	489
MAN2B1	ENSG00000104774	0	5	336	194	441
APEX2	ENSG00000169188	1	6	599	334	686
GLDC	ENSG00000178445	0	3	17	5	6
SMAP2	ENSG00000084070	6	42	312	323	373
PIR	ENSG00000087842	0	2	1	3	1
C1QTNF6	ENSG00000133466	0	0	3	1	2
CDCA8	ENSG00000134690	9	16	379	258	319
PSME1	ENSG00000092010	4	36	2601	2159	2757
RPL19	ENSG00000108298	12	70	18815	20005	21253
S100A11	ENSG00000163191	5	20	38	27	56
RP11-101E13.5	ENSG00000272579	0	0	37	55	49
HLA-A	ENSG00000206503	11	59	4734	3090	3656
YBX1	ENSG00000065978	7	19	7665	5025	8684
GK	ENSG00000198814	0	0	68	75	85
FOCAD	ENSG00000188352	0	3	847	826	969
FAHD2A	ENSG00000115042	0	1	185	177	210
NMNAT1	ENSG00000173614	0	0	72	56	73
CDC16	ENSG00000130177	0	3	142	156	185
NLRX1	ENSG00000160703	0	2	118	76	124
MPI	ENSG00000178802	0	3	1038	652	1036
SYNGR2	ENSG00000108639	1	32	210	122	253
ISX	ENSG00000175329	0	17	5	5	2
NDE1	ENSG00000072864	0	4	220	196	231
KIF1BP	ENSG00000198954	2	1	5	5	6
MYO1E	ENSG00000157483	5	35	65	27	30
GMPPA	ENSG00000144591	0	2	397	208	518
GALM	ENSG00000143891	0	0	99	81	125
DTX3L	ENSG00000163840	0	4	171	207	206
WDR73	ENSG00000177082	0	3	43	41	75
EEF1GP1	ENSG00000186676	0	0	1	1	0
BNIP1	ENSG00000113734	0	1	235	215	291
ENC1	ENSG00000171617	13	7	2	1	2
ZNF561-AS1	ENSG00000267106	0	0	19	33	32
MTUS1	ENSG00000129422	0	10	38	46	54
ERI1	ENSG00000104626	0	3	88	93	96
ENTPD1	ENSG00000138185	7	36	61	13	15
CTSH	ENSG00000103811	0	23	55	14	7
RPL23A	ENSG00000198242	0	14	4534	5231	5265
BTN3A3	ENSG00000111801	0	0	185	163	167
FAM160B1	ENSG00000151553	3	8	110	132	127
POU2F2	ENSG00000028277	0	8	7	3	3
MARCKSL1	ENSG00000175130	1	54	330	149	316
AIG1	ENSG00000146416	0	4	26	25	32
TMEM170B	ENSG00000205269	0	1	44	54	59
CAMK4	ENSG00000152495	0	20	311	374	459
FMNL3	ENSG00000161791	1	11	28	20	22
NUDT5	ENSG00000165609	0	9	743	792	1059
ZNF446	ENSG00000083838	0	0	14	15	24
IFI35	ENSG00000068079	0	3	91	83	85
UBE4A	ENSG00000110344	0	5	588	618	714
NFKB2	ENSG00000077150	6	22	836	670	903
TNFAIP8	ENSG00000145779	0	26	281	231	287
38777	ENSG00000145495	2	4	511	462	513
ZNF791	ENSG00000173875	0	6	148	187	173
UROD	ENSG00000126088	0	1	331	278	523
MCAM	ENSG00000076706	0	4	18	6	3
MYLIP	ENSG00000007944	0	7	84	88	103
PARVG	ENSG00000138964	3	9	8	3	2
RP11-296A18.5	ENSG00000233406	0	0	15	17	16
CTC-459F4.1	ENSG00000261770	0	0	16	11	17
QPRT	ENSG00000103485	0	4	420	321	300
CSNK2A1	ENSG00000101266	9	8	467	401	453
OMA1	ENSG00000162600	0	7	496	346	566
PAQR8	ENSG00000170915	0	6	58	37	49
PCID2	ENSG00000126226	0	3	237	175	249
GTPBP6	ENSG00000178605	3	2	232	173	319
LINC00494	ENSG00000235621	2	0	2	3	2
ANKRD37	ENSG00000186352	0	5	44	19	23
DHX8	ENSG00000067596	1	4	785	758	996
TRAM2	ENSG00000065308	0	4	63	42	73
NBR1	ENSG00000188554	1	4	312	272	280
TVP23B	ENSG00000171928	0	0	47	42	73
CCDC90B	ENSG00000137500	0	2	356	278	359
ACY3	ENSG00000132744	0	4	14	11	21
TSPAN4	ENSG00000214063	0	6	5	18	15
WNT5B	ENSG00000111186	0	5	4	7	6
NCF1B	ENSG00000182487	0	6	12	4	16
RPS27	ENSG00000177954	0	7	9483	10759	9343
ODF2	ENSG00000136811	0	9	937	767	1070
JAK3	ENSG00000105639	0	7	53	28	52
NCF4	ENSG00000100365	0	9	504	427	585
RPS4XP22	ENSG00000239830	0	3	3	0	0
STAT2	ENSG00000170581	0	1	285	264	318
IGHA2	ENSG00000211890	5	21	116	29	40
LINC02055	ENSG00000254101	4	2	0	0	0
TAF9B	ENSG00000187325	0	0	99	99	103
ZFAND2B	ENSG00000158552	0	1	393	338	412
CSK	ENSG00000103653	0	40	201	157	306
POU4F1	ENSG00000152192	0	0	37	17	34
CASZ1	ENSG00000130940	0	0	1	5	4
MORF4L1	ENSG00000185787	2	9	501	545	699
BCL11B	ENSG00000127152	0	2	3	3	1
CASP7	ENSG00000165806	0	2	226	191	289
DLGAP1-AS5	ENSG00000261520	0	1	0	2	0
SH2B3	ENSG00000111252	0	5	99	57	105
SNX19	ENSG00000120451	0	11	11	6	2
IPO9	ENSG00000198700	3	15	654	581	769
C3orf52	ENSG00000114529	0	0	81	43	68
SETX	ENSG00000107290	0	2	1348	1268	1568
SP110	ENSG00000135899	3	29	73	106	75
DDX59	ENSG00000118197	0	0	120	154	163
SIPA1L1	ENSG00000197555	10	32	195	193	200
CABLES1	ENSG00000134508	9	8	8	5	13
HLA-C	ENSG00000204525	33	52	1568	1008	1594
INTS6	ENSG00000102786	0	17	261	236	267
PVT1	ENSG00000249859	18	15	294	291	423
TAPBPL	ENSG00000139192	0	3	212	147	240
ARMCX2	ENSG00000184867	0	1	2	3	0
RNF19A	ENSG00000034677	11	13	271	217	294
ZNF341	ENSG00000131061	1	5	35	18	31
PMS2P4	ENSG00000067601	0	2	27	29	19
GDAP2	ENSG00000196505	0	2	207	210	215
USP12	ENSG00000152484	0	3	176	164	181
TSHZ1	ENSG00000179981	4	5	56	62	66
NACA3P	ENSG00000121089	0	4	3	2	2
LACTB	ENSG00000103642	0	2	123	116	83
POLD3	ENSG00000077514	1	8	429	375	531
SMCO4	ENSG00000166002	0	11	33	29	41
PARP9	ENSG00000138496	0	5	46	46	74
CST3	ENSG00000101439	0	6	10	1	0
IGIP	ENSG00000182700	0	0	37	37	51
UBA7	ENSG00000182179	0	1	156	117	152
GTPBP1	ENSG00000100226	4	13	545	418	505
PARP15	ENSG00000173200	0	12	154	172	179
ZNF512B	ENSG00000196700	6	5	5	11	1
NCAPD2	ENSG00000010292	1	44	2366	2123	2372
PIK3CA	ENSG00000121879	0	6	406	377	398
ABLIM1	ENSG00000099204	0	10	15	9	2
RPS2	ENSG00000140988	0	13	7140	5993	7409
GORASP1	ENSG00000114745	0	1	99	68	81
ARHGDIB	ENSG00000111348	7	49	2586	1800	2681
CASC15	ENSG00000272168	0	12	8	9	8
FBXO38	ENSG00000145868	0	13	449	370	458
SKIV2L	ENSG00000204351	0	2	579	379	655
C17orf99	ENSG00000187997	0	11	0	0	2
DUSP3	ENSG00000108861	12	4	1	3	1
SCAMP4	ENSG00000227500	1	7	21	16	28
CKAP5	ENSG00000175216	1	20	3668	3761	3750
ARHGAP31	ENSG00000031081	0	6	106	98	116
LINC02086	ENSG00000244649	0	0	1	2	0
STAT5A	ENSG00000126561	14	8	116	118	84
IRF9	ENSG00000213928	0	3	9	9	14
HCK	ENSG00000101336	0	17	12	7	2
TMEM255B	ENSG00000184497	0	1	0	0	2
FBL	ENSG00000105202	0	12	1721	1601	2365
VPS51	ENSG00000149823	0	8	930	656	1149
ORC3	ENSG00000135336	0	5	326	325	453
HLA-DQB2	ENSG00000232629	0	3	9	6	2
NLRP1	ENSG00000091592	1	9	13	6	6
THSD7B	ENSG00000144229	0	13	13	3	1
ROGDI	ENSG00000067836	0	2	25	11	33
C11orf24	ENSG00000171067	20	13	157	129	196
ANXA2	ENSG00000182718	0	0	1288	1011	1643
PLA2G12A	ENSG00000123739	0	4	227	225	255
HNRNPLL	ENSG00000143889	0	2	241	226	220
CYSLTR1	ENSG00000173198	0	6	7	3	4
BOLA1	ENSG00000178096	0	2	3	1	1
UPB1	ENSG00000100024	0	0	3	1	1
USP6NL	ENSG00000148429	0	5	72	66	95
FAM151B	ENSG00000152380	0	1	2	3	1
IGSF10	ENSG00000152580	0	4	7	6	6
NAMPTP1	ENSG00000229644	0	0	51	61	55
TEP1	ENSG00000129566	0	0	388	278	353
SEC23A	ENSG00000100934	0	8	414	383	398
NCLN	ENSG00000125912	4	7	470	242	654
PCM1	ENSG00000078674	4	44	1483	1748	1623
PYROXD1	ENSG00000121350	0	5	76	121	121
KLHL6	ENSG00000172578	1	16	548	572	578
CPNE3	ENSG00000085719	0	16	143	148	131
NORAD	ENSG00000260032	0	19	657	648	782
RP5-821D11.7	ENSG00000184068	0	1	40	46	25
ACP1	ENSG00000143727	0	5	867	758	1097
NDFIP1	ENSG00000131507	0	8	115	132	134
RMDN1	ENSG00000176623	0	3	459	503	620
ALG13	ENSG00000101901	0	6	198	167	220
PFKM	ENSG00000152556	1	12	840	730	1076
NOA1	ENSG00000084092	0	1	659	578	640
NTNG1	ENSG00000162631	0	0	1	2	1
SPINT2	ENSG00000167642	0	2	6	3	2
KDM4D	ENSG00000186280	0	0	10	8	3
CTNNAL1	ENSG00000119326	0	8	995	1004	1156
HIST1H4L	ENSG00000275126	1	79	3921	4925	5159
TTC37	ENSG00000198677	7	5	1213	1333	1385
PLEKHA4	ENSG00000105559	0	2	16	10	14
CYC1	ENSG00000179091	0	7	3081	2232	3796
TWSG1	ENSG00000128791	0	9	71	57	50
C1orf123	ENSG00000162384	0	1	356	300	365
TRAC	ENSG00000277734	0	21	8	0	4
FLOT2	ENSG00000132589	0	11	267	218	285
SAP18	ENSG00000150459	0	6	587	553	707
WNT10A	ENSG00000135925	0	19	465	215	331
GUCY1B3	ENSG00000061918	0	2	8	3	3
RP4-714D9.5	ENSG00000283761	0	32	11	7	6
GTF2IRD1	ENSG00000006704	0	0	0	4	1
PICALM	ENSG00000073921	0	3	649	702	771
KHNYN	ENSG00000100441	1	18	432	323	366
DENND5A	ENSG00000184014	2	9	175	147	195
CTTNBP2NL	ENSG00000143079	7	4	31	27	33
ATP6V1G2-DDX39B	ENSG00000254870	16	49	0	0	0
MYO18B	ENSG00000133454	0	0	2	2	0
AP001258.4	ENSG00000245571	0	0	20	15	24
SESN3	ENSG00000149212	6	8	15	25	9
IGHM	ENSG00000211899	2	50	13954	9069	16218
HNF4G	ENSG00000164749	0	0	1	0	3
NTN3	ENSG00000162068	0	0	9	5	20
CPD	ENSG00000108582	1	0	1256	1453	1186
HTRA2	ENSG00000115317	0	3	278	171	282
MAP2K7	ENSG00000076984	2	6	208	177	172
ZNF134	ENSG00000213762	0	3	9	4	0
SLC6A16	ENSG00000063127	0	1	1	1	0
SND1	ENSG00000197157	5	24	2342	1997	2663
INTS6L	ENSG00000165359	0	8	181	153	210
MIOS	ENSG00000164654	0	24	689	634	826
NR3C1	ENSG00000113580	17	18	621	628	615
NEDD4L	ENSG00000049759	13	6	210	231	230
B4GALT2	ENSG00000117411	0	10	355	183	440
WDR48	ENSG00000114742	0	2	259	265	269
EXPH5	ENSG00000110723	0	3	5	3	3
FAAP24	ENSG00000131944	0	0	113	85	131
IFIH1	ENSG00000115267	0	4	169	173	164
MTMR3	ENSG00000100330	0	2	20	27	31
FAM169A	ENSG00000198780	0	2	3	8	5
EVI2A	ENSG00000126860	0	3	74	45	100
SIGLEC22P	ENSG00000268849	0	2	0	0	0
U91319.1	ENSG00000262801	4	3	2	0	0
ZNF254	ENSG00000213096	0	1	129	131	174
RP11-147G16.1	ENSG00000233290	0	0	0	2	0
AGO4	ENSG00000134698	0	1	4	1	2
DSC2	ENSG00000134755	0	2	6	0	2
MELTF	ENSG00000163975	0	5	15	20	19
PTPN6	ENSG00000111679	0	18	74	67	68
CNR1	ENSG00000118432	0	13	270	252	262
PRMT6	ENSG00000198890	0	2	139	83	169
BEST3	ENSG00000127325	11	9	1043	937	961
VPS72	ENSG00000163159	0	3	1047	509	1160
GS1-124K5.12	ENSG00000229180	0	5	175	147	197
WDR91	ENSG00000105875	5	2	130	117	135
PTMA	ENSG00000187514	13	89	11227	7885	12477
RPL18	ENSG00000063177	0	31	10227	10667	11336
P2RX5-TAX1BP3	ENSG00000257950	1	6	30	25	32
YIPF1	ENSG00000058799	0	2	196	111	175
PLA2G4A	ENSG00000116711	0	2	3	1	3
HIPK3	ENSG00000110422	0	3	587	636	724
ZNF420	ENSG00000197050	0	0	101	114	113
CMB9-22P13.1	ENSG00000173727	0	1	134	125	156
GRAP2	ENSG00000100351	0	23	8	4	4
RFX5	ENSG00000143390	0	4	2049	1465	2172
KIFC1	ENSG00000237649	0	3	466	380	488
SYNGR1	ENSG00000100321	0	9	4	6	0
AFTPH	ENSG00000119844	0	10	302	279	355
C2orf76	ENSG00000186132	0	2	26	23	26
PRLR	ENSG00000113494	0	3	1	1	1
AIM2	ENSG00000163568	0	1	5	4	4
LRP10	ENSG00000197324	5	13	180	102	176
RP11-77K12.1	ENSG00000261717	0	9	0	0	1
LCMT2	ENSG00000168806	0	2	2	9	2
ZBED5	ENSG00000236287	0	7	146	167	198
HOOK2	ENSG00000095066	0	34	116	76	100
CHI3L2	ENSG00000064886	1	35	114	67	59
ADGRV1	ENSG00000164199	0	8	14	13	11
ACADSB	ENSG00000196177	0	3	63	74	94
BCHE	ENSG00000114200	0	5	141	155	126
UQCRC1	ENSG00000010256	0	11	2724	2089	3698
MOV10	ENSG00000155363	0	3	406	287	432
GLE1	ENSG00000119392	0	7	550	514	599
RBPJ	ENSG00000168214	0	11	451	505	503
FCER2	ENSG00000104921	0	42	40	11	7
AP000320.7	ENSG00000272657	0	28	0	0	0
ZYX	ENSG00000159840	0	12	0	3	4
SACM1L	ENSG00000211456	0	4	192	195	232
CORO1A	ENSG00000102879	6	49	1009	576	1208
VSIR	ENSG00000107738	4	0	2	1	5
TMEM200A	ENSG00000164484	0	3	7	2	0
ITGB2	ENSG00000160255	0	8	357	225	289
DCLRE1C	ENSG00000152457	0	8	109	102	114
ECSIT	ENSG00000130159	0	4	344	226	468
ZDHHC12	ENSG00000160446	0	0	109	62	135
GATM	ENSG00000171766	0	10	16	9	10
MMRN1	ENSG00000138722	0	0	4	0	0
PROSER1	ENSG00000120685	0	20	591	711	704
DTX4	ENSG00000110042	0	9	109	73	86
RUVBL2	ENSG00000183207	0	7	2962	2210	4277
AFDN	ENSG00000130396	5	8	661	687	739
YME1L1	ENSG00000136758	0	15	616	528	682
ZBP1	ENSG00000124256	0	1	1	1	0
SNORD3B-2	ENSG00000262074	0	0	74	111	63
TMCC1-AS1	ENSG00000271270	0	0	146	146	145
WDR11	ENSG00000120008	1	8	490	450	467
TNPO3	ENSG00000064419	2	22	433	374	532
ZNF25	ENSG00000175395	0	2	11	16	12
RP11-894P9.1	ENSG00000246451	0	0	6	16	11
TIMM50	ENSG00000105197	0	0	770	651	1035
AE000661.37	ENSG00000251002	0	2	2	0	0
PUS10	ENSG00000162927	0	5	59	48	79
NXPH4	ENSG00000182379	1	8	93	87	110
NLRP7	ENSG00000167634	0	10	8	0	6
TRIM22	ENSG00000132274	0	17	191	185	190
CHMP2A	ENSG00000130724	0	18	507	587	687
VIM	ENSG00000026025	10	65	2173	2223	2284
CMKLR1	ENSG00000174600	0	1	4	5	1
HLA-DOB	ENSG00000241106	0	3	6	1	4
MAP2K6	ENSG00000108984	0	1	62	55	92
PDE4B	ENSG00000184588	0	1	21	20	23
GIN1	ENSG00000145723	0	1	76	60	96
LINC02170	ENSG00000260896	0	9	19	3	8
ATP1B1	ENSG00000143153	0	9	2	3	2
MRPS6	ENSG00000243927	0	29	64	62	65
RP11-529K1.2	ENSG00000261777	0	0	3	3	4
EIF4EBP2	ENSG00000148730	1	10	285	240	353
DST	ENSG00000151914	0	33	58	28	17
RP11-73M18.2	ENSG00000256500	0	24	0	0	1
RP11-977G19.10	ENSG00000144785	0	7	0	0	0
DTNA	ENSG00000134769	2	1	3	3	7
LURAP1L	ENSG00000153714	0	3	0	1	0
DBNL	ENSG00000136279	0	9	1331	881	1666
PITPNM1	ENSG00000110697	0	1	226	105	236
PTGIR	ENSG00000160013	0	1	2	1	0
ZBED1	ENSG00000214717	1	25	449	313	460
LYRM1	ENSG00000102897	0	3	390	311	340
MED11	ENSG00000161920	0	4	145	126	181
NINJ2	ENSG00000171840	0	11	5	4	7
TIMP1	ENSG00000102265	1	5	44	19	28
CCNG1	ENSG00000113328	0	12	1674	1108	1307
TP53BP2	ENSG00000143514	0	6	391	368	439
RPL12P15	ENSG00000230993	0	0	58	60	60
RP11-1012A1.4	ENSG00000258466	0	4	0	0	1
RP11-81H14.2	ENSG00000251301	0	1	2	3	1
RP1-151F17.1	ENSG00000229931	0	1	8	4	8
BORCS8-MEF2B	ENSG00000064489	0	18	2	0	1
IL10RA	ENSG00000110324	0	4	18	12	16
POLDIP2	ENSG00000004142	0	11	951	505	1037
FOXP2	ENSG00000128573	0	3	6	2	2
HLA-DPA1	ENSG00000231389	5	80	1501	903	1402
ZC3H12A	ENSG00000163874	0	4	63	35	54
PCDH10	ENSG00000138650	0	1	1	2	1
CSRP1	ENSG00000159176	0	2	295	226	356
PTGER4	ENSG00000171522	0	2	355	209	427
DUSP22	ENSG00000112679	0	10	182	143	201
MAB21L3	ENSG00000173212	0	0	2	0	0
PCBP1	ENSG00000169564	5	67	48	68	79
KCNJ2	ENSG00000123700	0	1	7	2	1
LGALS8	ENSG00000116977	0	9	17	10	17
RBBP9	ENSG00000089050	0	2	65	66	88
SASH3	ENSG00000122122	1	7	962	662	1031
DHX30	ENSG00000132153	0	12	1091	834	1380
PHLPP1	ENSG00000081913	1	0	300	344	359
ZNF34	ENSG00000196378	0	0	69	58	62
CRIM1	ENSG00000150938	0	6	9	6	12
HAGH	ENSG00000063854	0	3	2	2	6
PROSC	ENSG00000147471	1	5	239	179	220
DMKN	ENSG00000161249	0	1	9	12	6
RASGEF1A	ENSG00000198915	0	0	1	0	0
CUL9	ENSG00000112659	0	5	380	310	428
ARHGEF3	ENSG00000163947	0	10	20	18	29
SUZ12P1	ENSG00000264538	0	5	157	174	204
STAT4	ENSG00000138378	0	1	1	1	1
PRKCH	ENSG00000027075	1	15	10	0	2
LRRC14	ENSG00000160959	0	3	117	76	141
KLF12	ENSG00000118922	1	4	73	58	51
ABCD3	ENSG00000117528	0	1	339	391	459
ARHGAP42	ENSG00000165895	0	7	1	1	0
TLE6	ENSG00000104953	0	0	118	117	109
NOD2	ENSG00000167207	0	2	5	8	2
RP11-81A1.6	ENSG00000278600	0	0	11	8	9
PLAG1	ENSG00000181690	0	3	50	39	45
CAND2	ENSG00000144712	0	2	6	3	3
AGRN	ENSG00000188157	0	13	23	16	11
TKFC	ENSG00000149476	0	1	279	157	262
TACC1	ENSG00000147526	29	52	480	489	469
RP11-140L24.4	ENSG00000256206	0	18	0	2	0
COQ8B	ENSG00000123815	0	0	154	65	195
KLHDC3	ENSG00000124702	0	5	1559	987	1871
DNAJB2	ENSG00000135924	0	1	85	68	120
OS9	ENSG00000135506	10	4	709	585	766
ZDHHC7	ENSG00000153786	0	4	138	109	173
MAP3K7CL	ENSG00000156265	0	2	14	16	16
POLR2F	ENSG00000100142	0	14	1	1	2
SLC25A37	ENSG00000147454	0	8	99	61	87
NRSN2-AS1	ENSG00000225377	0	1	21	18	14
GPATCH2L	ENSG00000089916	7	5	586	572	658
TLR6	ENSG00000174130	0	5	26	12	15
SOX4	ENSG00000124766	2	44	803	1012	956
KLF16	ENSG00000129911	0	12	101	44	80
TTC28	ENSG00000100154	0	2	6	5	7
CTD-2616J11.11	ENSG00000269403	0	5	0	0	0
RBM14	ENSG00000239306	0	17	176	166	231
RP5-900K19.2	ENSG00000284292	0	26	0	2	0
ANO5	ENSG00000171714	0	2	2	4	2
DRG1	ENSG00000185721	0	16	779	713	1077
S1PR1	ENSG00000170989	0	5	14	7	9
THYN1	ENSG00000151500	0	3	859	867	1136
USP22	ENSG00000124422	16	30	1179	972	1173
DDX39B	ENSG00000198563	16	49	156	74	134
SMARCA2	ENSG00000080503	1	46	510	488	535
SFI1	ENSG00000198089	1	8	322	328	429
NFKBIA	ENSG00000100906	0	10	704	315	642
CD200	ENSG00000091972	0	3	2	1	1
POLR3D	ENSG00000168495	7	5	195	129	198
FAM65B	ENSG00000111913	24	33	431	396	527
CHURC1-FNTB	ENSG00000125954	10	9	2	2	0
ERP29	ENSG00000089248	0	7	1655	1280	1708
RP3-323A16.1	ENSG00000279184	0	0	152	146	155
VDAC1	ENSG00000213585	0	12	2599	1638	2971
CCNB1	ENSG00000134057	8	16	1526	1322	1723
MMS19	ENSG00000155229	0	1	879	585	894
WIPI1	ENSG00000070540	0	0	101	98	81
METTL2A	ENSG00000087995	0	3	190	178	290
CD300A	ENSG00000167851	1	10	15	1	3
LIPE	ENSG00000079435	0	3	31	21	26
PKMYT1	ENSG00000127564	0	6	166	69	163
DDB2	ENSG00000134574	0	11	383	330	427
FCHO1	ENSG00000130475	0	3	270	108	244
MAPKAP1	ENSG00000119487	5	15	631	497	792
PARP10	ENSG00000178685	3	1	152	93	183
SPRY2	ENSG00000136158	0	9	2	1	4
GET4	ENSG00000239857	1	10	27	21	60
PCED1A	ENSG00000132635	0	0	10	15	13
DYNC1I2	ENSG00000077380	0	8	414	393	564
CTSO	ENSG00000256043	0	0	16	13	16
RAB38	ENSG00000123892	0	2	4	0	1
LAPTM5	ENSG00000162511	17	71	611	416	468
IQGAP2	ENSG00000145703	0	16	11	8	4
DXO	ENSG00000204348	0	1	114	49	91
RIC8A	ENSG00000177963	0	14	706	415	917
NELFB	ENSG00000188986	0	3	670	389	730
MMP14	ENSG00000157227	0	5	4	6	2
RAB11FIP1	ENSG00000156675	0	18	48	34	27
MRPS15	ENSG00000116898	0	21	1423	1285	1902
SIVA1	ENSG00000184990	10	22	499	434	768
RPL35	ENSG00000136942	0	63	11083	12893	13407
PTPN13	ENSG00000163629	3	20	29	8	4
PATL2	ENSG00000229474	0	4	11	9	12
HAAO	ENSG00000162882	0	1	3	1	4
SLC12A8	ENSG00000221955	0	14	9	7	3
ARID3B	ENSG00000179361	0	9	12	10	9
CANX	ENSG00000127022	14	77	3274	3086	3947
RAC2	ENSG00000128340	11	30	155	87	122
VDAC3	ENSG00000078668	0	20	1399	1313	1723
LILRB1	ENSG00000104972	2	18	12	2	0
SETBP1	ENSG00000152217	0	15	10	3	5
SNX11	ENSG00000002919	0	3	105	81	128
AC073610.5	ENSG00000255863	4	7	0	0	0
RPS6KB2	ENSG00000175634	11	4	519	307	696
MAP2K3	ENSG00000034152	1	10	121	103	174
ABCA12	ENSG00000144452	0	1	7	9	4
PDK3	ENSG00000067992	0	4	260	224	265
KIAA0391	ENSG00000100890	0	18	32	26	46
RPS10-NUDT3	ENSG00000270800	1	23	1	1	0
NPEPPS	ENSG00000141279	6	7	373	423	469
ARHGAP44	ENSG00000006740	0	4	1	5	10
CACNA1E	ENSG00000198216	1	2	7	5	2
GPR157	ENSG00000180758	0	1	3	0	0
DENND4A	ENSG00000174485	2	15	1326	1374	1342
FABP6	ENSG00000170231	0	0	64	71	74
NCF1C	ENSG00000165178	0	1	17	27	29
CD164	ENSG00000135535	0	11	190	143	185
IRF4	ENSG00000137265	12	60	1835	1411	1649
TNFSF9	ENSG00000125657	9	10	94	49	91
UFL1	ENSG00000014123	7	7	226	260	297
ANAPC16	ENSG00000166295	0	13	476	457	529
RNF10	ENSG00000022840	0	18	616	417	588
OSMR	ENSG00000145623	0	0	9	3	3
RP11-212D19.4	ENSG00000255663	0	1	0	0	1
NOTCH2	ENSG00000134250	0	8	1216	1162	1534
LINC01215	ENSG00000271856	2	2	24	28	33
RHOT1	ENSG00000126858	11	2	431	383	470
CELF2-AS1	ENSG00000181800	0	0	5	3	6
UNC13B	ENSG00000198722	5	1	8	10	2
CD2BP2	ENSG00000169217	0	7	687	528	932
RNMT	ENSG00000101654	0	12	508	540	562
USP30	ENSG00000135093	0	1	74	67	101
RP11-97C16.1	ENSG00000271870	0	0	11	4	7
PTAFR	ENSG00000169403	0	10	8	3	4
IGF1	ENSG00000017427	0	3	0	1	0
SRP54	ENSG00000100883	0	9	585	454	642
XRN2	ENSG00000088930	1	11	1390	1269	1570
EIF3G	ENSG00000130811	0	8	3070	2613	4093
USP40	ENSG00000085982	0	1	5	5	4
CD37	ENSG00000104894	3	16	13	4	1
NAT9	ENSG00000109065	0	1	377	269	387
KIF26B	ENSG00000162849	0	1	5	10	3
ABHD3	ENSG00000158201	0	3	138	141	159
KIF5C	ENSG00000168280	0	2	3	4	2
SRC	ENSG00000197122	0	16	41	30	45
CHST11	ENSG00000171310	0	10	143	101	98
KISS1R	ENSG00000116014	0	5	5	5	1
FXN	ENSG00000165060	0	4	68	49	77
RGS16	ENSG00000143333	0	6	169	93	110
UHRF2	ENSG00000147854	2	4	380	331	413
PDCD2	ENSG00000071994	0	8	884	825	1209
RABGEF1	ENSG00000284461	13	12	3	0	4
MRPS27	ENSG00000113048	0	15	775	632	858
ADPRH	ENSG00000144843	1	3	62	50	75
FAM20B	ENSG00000116199	0	2	299	330	428
DNHD1	ENSG00000179532	1	11	267	262	285
DHRS12	ENSG00000102796	0	0	20	18	9
RP11-111K18.1	ENSG00000256646	0	14	2	2	9
RP11-589P10.7	ENSG00000267047	0	6	0	0	0
CYTIP	ENSG00000115165	6	20	368	313	440
RP11-505D17.1	ENSG00000283549	0	20	0	2	0
IFNGR2	ENSG00000159128	0	15	390	213	360
CBLB	ENSG00000114423	0	2	88	96	80
PIK3R5	ENSG00000141506	2	8	13	2	1
TBC1D20	ENSG00000125875	0	0	134	94	142
PRCC	ENSG00000143294	6	27	188	178	232
RNF19B	ENSG00000116514	0	11	72	51	64
ST3GAL2	ENSG00000157350	0	14	105	54	116
RPS15P5	ENSG00000229806	0	1	111	72	101
RPN1	ENSG00000163902	0	6	1781	1327	2274
NT5C2	ENSG00000076685	2	2	225	196	260
CSRNP1	ENSG00000144655	0	5	34	15	18
RP11-302B13.5	ENSG00000272822	4	21	2	0	1
TMEM141	ENSG00000244187	1	2	415	330	536
RP11-512M8.5	ENSG00000256861	0	7	0	0	1
GUK1	ENSG00000143774	0	5	2110	1883	2796
UGT2B17	ENSG00000197888	0	5	4	0	1
SEPHS1	ENSG00000086475	0	4	301	299	378
KYNU	ENSG00000115919	0	3	17	5	19
IMP4	ENSG00000136718	0	2	786	598	1167
RP11-402J6.1	ENSG00000249509	0	0	0	1	0
SNX1	ENSG00000028528	0	20	260	341	341
IMPDH2	ENSG00000178035	4	42	5689	4808	7354
HYLS1	ENSG00000198331	0	6	156	112	128
DGAT2	ENSG00000062282	0	1	5	3	4
R3HCC1	ENSG00000104679	0	2	157	142	222
GPR18	ENSG00000125245	0	0	48	41	35
ENDOD1	ENSG00000149218	0	7	75	49	85
SUMF2	ENSG00000129103	0	1	711	452	717
GCN1	ENSG00000089154	0	20	2907	2388	3652
CD99	ENSG00000002586	17	17	174	152	206
CDH1	ENSG00000039068	0	1	2	2	3
LINC01320	ENSG00000228262	0	2	6	3	1
UGT2B7	ENSG00000171234	0	0	2	0	0
ZNF783	ENSG00000204946	0	0	1	4	2
GPR108	ENSG00000125734	0	3	328	177	331
LRRC75A-AS1	ENSG00000175061	5	25	2358	2267	2557
PSMB9	ENSG00000240065	0	24	469	365	518
PIEZO2	ENSG00000154864	43	51	63	22	31
IFI27L1	ENSG00000165948	0	3	141	209	184
FAM89A	ENSG00000182118	0	2	192	138	190
STK10	ENSG00000072786	3	25	659	535	644
CLIP2	ENSG00000106665	19	15	23	12	9
SH3BP5	ENSG00000131370	2	25	2	0	3
RBFA	ENSG00000101546	2	3	662	512	815
TRMT1	ENSG00000104907	0	0	242	244	461
ARHGEF1	ENSG00000076928	11	15	847	588	946
AC147651.4	ENSG00000237181	0	2	5	2	3
RP5-1039K5.19	ENSG00000279010	0	14	26	29	31
RP11-411B6.6	ENSG00000255339	0	14	21	23	26
MAFG	ENSG00000197063	0	1	85	58	79
ALDH1L1	ENSG00000144908	0	5	11	1	3
EPHB1	ENSG00000154928	0	9	2	0	3
ATM	ENSG00000149311	8	5	1850	2045	1967
MED12L	ENSG00000144893	0	0	116	134	153
CPSF1	ENSG00000071894	2	0	344	284	493
RAB17	ENSG00000124839	0	31	7	0	3
TBC1D8	ENSG00000204634	0	5	113	92	98
NCF2	ENSG00000116701	2	7	24	9	6
PLD1	ENSG00000075651	5	7	7	5	1
PPIL3	ENSG00000240344	0	2	349	333	422
AC096579.15	ENSG00000240040	18	191	0	0	0
SP140	ENSG00000079263	0	18	33	6	10
SYTL3	ENSG00000164674	0	2	28	24	33
EPHA3	ENSG00000044524	3	13	12	4	3
PRICKLE2	ENSG00000163637	0	0	2	0	0
HINFP	ENSG00000172273	0	0	143	122	155
RNF14	ENSG00000013561	0	0	169	127	198
RPS3AP5	ENSG00000178429	0	0	117	142	103
GAS5	ENSG00000234741	0	12	4706	5476	5131
FAN1	ENSG00000198690	0	5	9	5	12
NEK6	ENSG00000119408	0	39	26	6	8
RPL10	ENSG00000147403	0	19	11003	10328	11463
IQCC	ENSG00000160051	0	0	7	13	14
RP11-390F4.3	ENSG00000225489	0	13	4	1	3
IZUMO4	ENSG00000099840	3	0	119	65	113
CCNE1	ENSG00000105173	0	2	223	121	256
GEMIN6	ENSG00000152147	0	2	177	144	220
RPS27L	ENSG00000185088	3	23	403	517	584
DHX57	ENSG00000163214	0	1	77	71	113
PRCP	ENSG00000137509	0	5	30	23	33
DFNA5	ENSG00000105928	0	4	47	39	35
ERO1A	ENSG00000197930	0	19	1101	1258	1292
PIAS3	ENSG00000131788	0	7	84	58	68
AF131215.2	ENSG00000255310	0	0	7	7	10
C7orf55-LUC7L2	ENSG00000269955	1	33	0	0	0
PMEL	ENSG00000185664	0	0	14	9	12
EBF1	ENSG00000164330	2	14	269	318	346
RP11-364L4.1	ENSG00000228981	0	1	22	23	22
LMO7	ENSG00000136153	0	6	132	134	137
PFN1	ENSG00000108518	17	552	1702	1077	2110
CIITA	ENSG00000179583	3	9	440	358	396
CYBB	ENSG00000165168	0	5	3	4	4
RCN1	ENSG00000049449	0	0	15	3	3
AC009474.2	ENSG00000230355	0	0	0	1	0
TBC1D17	ENSG00000104946	0	6	86	77	61
DDX47	ENSG00000213782	0	10	23	14	17
ARMC9	ENSG00000135931	0	2	87	82	96
FUCA1	ENSG00000179163	0	3	1	2	1
ITPRIPL2	ENSG00000205730	0	2	8	1	3
PCNX1	ENSG00000100731	16	23	630	636	660
TMEM160	ENSG00000130748	0	6	311	213	352
CLEC17A	ENSG00000187912	0	2	5	2	0
TMSB10	ENSG00000034510	7	83	11204	13262	12825
ECE1	ENSG00000117298	4	9	53	25	50
ZNF554	ENSG00000172006	0	0	50	28	42
KREMEN2	ENSG00000131650	0	5	37	25	22
EIF4A3	ENSG00000141543	1	16	2910	2819	4036
TMBIM1	ENSG00000135926	0	0	19	15	16
PCCB	ENSG00000114054	0	5	1020	885	1239
RCBTB2	ENSG00000136161	0	3	16	22	21
MAST2	ENSG00000086015	0	6	181	168	182
SLC22A31	ENSG00000259803	0	1	0	1	1
IL7	ENSG00000104432	4	0	3	2	4
EXT2	ENSG00000151348	0	1	350	277	420
YWHAZ	ENSG00000164924	1	17	533	475	617
HLA-DQA2	ENSG00000237541	0	4	206	82	90
WWP2	ENSG00000198373	1	5	223	165	253
TRAFD1	ENSG00000135148	0	0	286	263	299
SNTB1	ENSG00000172164	1	2	252	236	212
LINC01226	ENSG00000284543	1	10	556	446	424
SAMD1	ENSG00000141858	4	27	195	72	194
TPP2	ENSG00000134900	2	6	557	569	686
ALDH6A1	ENSG00000119711	0	0	136	129	147
XPO5	ENSG00000124571	0	9	780	770	1028
FARP2	ENSG00000006607	0	5	154	135	185
AC003092.1	ENSG00000236453	0	1	3	1	0
TYK2	ENSG00000105397	5	7	402	310	527
EVC2	ENSG00000173040	1	7	4	2	0
SERINC5	ENSG00000164300	0	3	542	587	546
LPIN1	ENSG00000134324	0	20	396	379	389
NCKAP1	ENSG00000061676	0	1	7	6	4
GPR19	ENSG00000183150	0	0	14	12	12
UQCC2	ENSG00000137288	0	7	1102	1253	1324
SNHG10	ENSG00000247092	0	3	84	41	81
HIKESHI	ENSG00000149196	0	15	398	479	572
PLIN3	ENSG00000105355	1	11	846	527	1029
INVS	ENSG00000119509	0	22	359	334	381
C8orf44	ENSG00000213865	0	1	32	18	42
FSCN1	ENSG00000075618	0	43	13	3	7
MARK4	ENSG00000007047	0	25	97	100	104
TPM3P9	ENSG00000241015	0	2	110	81	125
RUBCN	ENSG00000145016	4	16	74	75	108
ZNF544	ENSG00000198131	2	6	16	7	12
USP15	ENSG00000135655	0	5	482	561	739
GEM	ENSG00000164949	7	1	0	2	0
GNG2	ENSG00000186469	21	5	26	25	27
RPL24	ENSG00000114391	0	14	7953	9254	9721
ATP5S	ENSG00000125375	0	3	81	81	118
TMEM209	ENSG00000146842	2	9	166	150	164
DLST	ENSG00000119689	0	5	496	500	638
ZNF527	ENSG00000189164	0	0	1	1	3
IFRD1	ENSG00000006652	8	2	381	325	346
TRIB1	ENSG00000173334	0	4	77	40	63
UBE2L6	ENSG00000156587	4	9	308	176	273
ADNP2	ENSG00000101544	0	8	186	155	195
EVC	ENSG00000072840	6	10	6	4	1
ANO6	ENSG00000177119	0	8	469	455	459
ING1	ENSG00000153487	2	1	34	42	40
CISD1	ENSG00000122873	0	3	708	840	912
DCAF17	ENSG00000115827	6	6	149	161	184
IRAK2	ENSG00000134070	0	0	0	0	0
EIF2B5	ENSG00000145191	2	0	1058	698	1152
KB-1615E4.2	ENSG00000253666	0	7	0	0	0
CHRNB1	ENSG00000170175	0	0	78	80	95
C1orf228	ENSG00000198520	0	0	7	1	4
TARDBP	ENSG00000120948	0	9	82	48	73
GLT1D1	ENSG00000151948	1	0	4	0	0
LINC01055	ENSG00000235366	0	3	0	1	0
AC125232.1	ENSG00000231259	0	0	25	27	37
PIP5K1A	ENSG00000143398	1	11	547	411	525
P2RX5	ENSG00000083454	0	5	561	332	530
AURKAIP1	ENSG00000175756	1	11	1051	951	1668
ZNF426	ENSG00000130818	0	0	10	6	4
CBWD1	ENSG00000172785	0	0	141	113	176
PSMA2	ENSG00000106588	0	14	757	685	1014
MAN1C1	ENSG00000117643	0	5	236	195	244
CCL3	ENSG00000277632	0	5	3	1	0
FOS	ENSG00000170345	0	0	1	6	7
LCK	ENSG00000182866	0	19	83	27	60
LBH	ENSG00000213626	0	14	29	27	29
RP11-437B10.1	ENSG00000279765	0	18	7	5	7
HSPBAP1	ENSG00000169087	0	5	180	157	194
GFER	ENSG00000127554	0	0	227	186	280
NDUFAF7	ENSG00000003509	0	2	253	230	295
ITGB2-AS1	ENSG00000227039	0	3	6	2	2
MGLL	ENSG00000074416	17	18	38	25	57
SRGN	ENSG00000122862	3	23	125	45	49
RNASEK-C17orf49	ENSG00000161939	2	21	0	1	1
EEPD1	ENSG00000122547	0	1	16	13	14
ZNF460	ENSG00000197714	0	15	555	613	549
FRY	ENSG00000073910	0	2	20	27	12
RP11-1151B14.4	ENSG00000267257	4	2	0	0	0
RNF32	ENSG00000105982	0	1	30	25	34
CHDH	ENSG00000016391	0	1	2	2	4
DOCK6	ENSG00000130158	0	1	3	11	4
LINC00926	ENSG00000247982	0	2	7	5	0
FAM86B3P	ENSG00000173295	0	1	25	13	32
CCDC28A	ENSG00000024862	0	0	185	174	214
SH2D3A	ENSG00000125731	0	0	120	77	120
SRSF2	ENSG00000161547	1	60	1261	829	1446
LXN	ENSG00000079257	0	2	6	2	8
ACKR3	ENSG00000144476	2	0	0	0	0
CABP1	ENSG00000157782	0	4	3	3	0
PLEKHO1	ENSG00000023902	7	14	13	10	10
PLCB2	ENSG00000137841	0	5	4	2	3
BCAS3	ENSG00000141376	2	4	118	97	112
RP11-1D12.2	ENSG00000254006	0	1	1	0	0
TESK2	ENSG00000070759	0	1	50	28	24
SEMA4C	ENSG00000168758	0	1	38	30	47
RP11-159D12.8	ENSG00000279207	0	1	4	2	18
RBMS1	ENSG00000153250	0	0	46	33	58
UGGT2	ENSG00000102595	7	10	6	7	2
S100A10	ENSG00000197747	0	0	136	128	126
PPOX	ENSG00000143224	0	1	59	37	54
FBXL14	ENSG00000171823	0	8	153	99	131
RFX3	ENSG00000080298	0	4	75	84	73
ATXN10	ENSG00000130638	4	25	589	737	812
CHMP7	ENSG00000147457	0	3	205	163	217
ZNF33B	ENSG00000196693	0	1	234	277	269
AP000357.4	ENSG00000224334	0	1	10	11	7
CAMSAP3	ENSG00000076826	0	0	62	35	42
ARL11	ENSG00000152213	0	0	22	32	37
ZC3H7A	ENSG00000122299	0	7	281	324	364
LMNA	ENSG00000160789	0	7	75	69	54
CCNDBP1	ENSG00000166946	0	5	423	338	520
PHB2	ENSG00000215021	1	35	3991	2667	4524
NUDT6	ENSG00000170917	0	0	52	53	61
DHRS4	ENSG00000157326	0	0	114	110	143
DTX1	ENSG00000135144	1	22	569	411	610
KIF4A	ENSG00000090889	0	7	469	551	499
GALNT12	ENSG00000119514	0	0	57	71	72
TSSC4	ENSG00000184281	0	0	353	261	503
RP11-640N20.6	ENSG00000264164	0	3	0	0	0
PPM1M	ENSG00000164088	0	10	119	108	157
EBI3	ENSG00000105246	0	18	14	2	2
STT3B	ENSG00000163527	4	12	1243	1040	1412
MASTL	ENSG00000120539	0	9	411	373	380
TAGAP	ENSG00000164691	0	0	64	35	63
SNX27	ENSG00000143376	0	5	433	427	497
DENND1B	ENSG00000213047	8	3	350	385	369
NPL	ENSG00000135838	0	6	31	37	43
KIR3DX1	ENSG00000104970	0	6	0	3	0
PDIA3	ENSG00000167004	8	22	995	852	1356
RP11-443B7.2	ENSG00000237520	0	3	0	0	0
LY6E	ENSG00000160932	0	27	8	2	0
TRAPPC11	ENSG00000168538	2	3	483	449	516
ACOT8	ENSG00000101473	0	1	304	229	317
NAV2	ENSG00000166833	0	2	8	9	2
ABHD14A	ENSG00000248487	0	1	68	34	48
CXorf38	ENSG00000185753	0	0	156	151	186
IL15RA	ENSG00000134470	9	9	48	48	34
CD80	ENSG00000121594	0	8	6	3	2
LARS2	ENSG00000011376	0	5	447	348	534
CTD-3092A11.2	ENSG00000270055	0	0	4	2	0
PRKD2	ENSG00000105287	0	21	117	103	157
TRIP10	ENSG00000125733	0	4	221	123	212
MPZL3	ENSG00000160588	0	10	6	7	4
MTMR14	ENSG00000163719	0	8	477	349	587
AC116366.6	ENSG00000234290	0	0	7	8	5
RGS3	ENSG00000138835	2	9	18	7	5
KCTD20	ENSG00000112078	14	17	751	688	905
RP11-333E1.1	ENSG00000261879	0	1	1	1	0
PPA2	ENSG00000138777	0	17	1109	1117	1231
EIF4A2	ENSG00000156976	0	24	2503	2147	2704
RBL2	ENSG00000103479	0	5	589	575	602
EIF3I	ENSG00000084623	0	12	2794	2128	3606
EFEMP2	ENSG00000172638	0	0	32	19	30
ZNF730	ENSG00000183850	0	2	58	55	54
RASAL2	ENSG00000075391	2	15	5	2	1
SORBS1	ENSG00000095637	0	4	4	4	4
KLC1	ENSG00000126214	1	37	125	98	157
GLB1L	ENSG00000163521	0	2	22	14	13
C19orf66	ENSG00000130813	8	5	65	19	62
LRBA	ENSG00000198589	3	31	1113	1110	1299
USP47	ENSG00000170242	2	7	512	547	648
RAB30	ENSG00000137502	0	5	79	72	72
FKBP2	ENSG00000173486	0	2	361	340	509
ARNTL	ENSG00000133794	0	3	4	2	4
GLIPR1	ENSG00000139278	0	12	12	20	3
PLGRKT	ENSG00000107020	0	7	79	96	111
ZSCAN26	ENSG00000197062	0	0	120	132	148
MTURN	ENSG00000180354	0	2	15	14	12
ZFAT	ENSG00000066827	0	9	132	95	118
PEA15	ENSG00000162734	0	12	259	153	297
BTG2	ENSG00000159388	1	11	139	79	70
CTC-554D6.1	ENSG00000258864	2	7	0	0	0
ZNF18	ENSG00000154957	0	0	128	96	148
TMEM251	ENSG00000153485	0	0	30	39	54
RP11-21K12.2	ENSG00000279500	0	1	4	3	4
C14orf159	ENSG00000133943	4	14	495	339	549
38961	ENSG00000125354	0	67	785	646	879
ARHGAP23	ENSG00000275832	0	6	59	44	48
ACAA2	ENSG00000167315	2	4	1455	1553	1888
PALM2-AKAP2	ENSG00000157654	9	53	0	0	0
RP11-864I4.1	ENSG00000255508	0	19	10	12	21
TROVE2	ENSG00000116747	0	9	395	428	502
B3GAT3	ENSG00000149541	0	1	161	129	193
PPM1B	ENSG00000138032	0	6	216	220	239
DYNLT3	ENSG00000165169	0	0	87	81	103
CDK5	ENSG00000164885	0	0	279	174	362
RP11-617F23.1	ENSG00000259291	0	0	17	13	12
A4GALT	ENSG00000128274	9	3	0	1	3
RNASEK	ENSG00000219200	0	17	16	20	23
CAMSAP2	ENSG00000118200	0	4	27	38	47
BLOC1S5-TXNDC5	ENSG00000259040	4	27	0	0	1
MCPH1	ENSG00000147316	0	7	241	190	272
LRCH3	ENSG00000186001	0	2	303	288	390
PSMB8	ENSG00000204264	0	23	1639	1545	2174
NLRC5	ENSG00000140853	1	16	432	375	456
CCL22	ENSG00000102962	2	45	49	10	6
RP11-540B6.6	ENSG00000270015	0	0	0	1	3
CCL5	ENSG00000271503	0	7	18	5	4
ALCAM	ENSG00000170017	0	21	230	257	245
FJX1	ENSG00000179431	0	5	10	6	19
CHURC1	ENSG00000258289	0	7	130	124	153
OGT	ENSG00000147162	9	16	1634	1661	1819
ADA	ENSG00000196839	0	5	742	561	784
SORT1	ENSG00000134243	1	0	418	430	441
JUP	ENSG00000173801	2	8	56	45	49
MYL12A	ENSG00000101608	0	42	1480	1325	1722
BCL2L1	ENSG00000171552	0	18	107	46	89
PYGB	ENSG00000100994	1	5	324	227	364
LY86-AS1	ENSG00000216863	1	2	7	7	2
SETD6	ENSG00000103037	0	0	75	60	93
PRTFDC1	ENSG00000099256	0	2	0	3	0
CNOT10	ENSG00000182973	0	1	528	481	605
GOT1	ENSG00000120053	0	2	455	389	503
NONO	ENSG00000147140	8	34	2383	1853	2435
RP11-6N17.9	ENSG00000263798	0	4	0	0	0
EIF3F	ENSG00000175390	1	8	1546	1436	1594
AC062029.1	ENSG00000234028	0	0	30	23	27
DNMBP	ENSG00000107554	0	13	310	250	331
NDST1	ENSG00000070614	0	8	63	46	77
IL3RA	ENSG00000185291	0	5	9	4	13
GLT8D1	ENSG00000016864	0	3	271	266	359
RALY	ENSG00000125970	1	44	956	771	1169
GATB	ENSG00000059691	0	2	146	153	201
HLA-F	ENSG00000204642	8	9	45	22	37
RPL10A	ENSG00000198755	0	34	9504	10541	10985
TARS	ENSG00000113407	1	22	1930	1744	2209
CACNA1D	ENSG00000157388	0	3	3	3	2
ZBTB17	ENSG00000116809	0	0	386	220	373
CALM3	ENSG00000160014	2	30	972	711	1112
STRADB	ENSG00000082146	0	0	150	114	187
IRS1	ENSG00000169047	0	0	58	39	59
RPS14	ENSG00000164587	5	14	12044	12265	13263
PCP4L1	ENSG00000248485	0	2	1	2	1
TRAF3	ENSG00000131323	7	40	398	313	494
PCMT1	ENSG00000120265	0	1	471	516	618
KDM5D	ENSG00000012817	0	5	7	0	1
NME4	ENSG00000103202	5	30	38	20	17
RFLNA	ENSG00000178882	0	10	0	1	3
RP11-449H3.3	ENSG00000275740	0	15	0	0	1
PRDX5	ENSG00000126432	1	10	1027	898	1356
DDX1	ENSG00000079785	0	12	656	711	945
RP11-298I3.5	ENSG00000259132	1	0	0	0	0
NLGN4X	ENSG00000146938	0	7	6	2	1
TMC6	ENSG00000141524	8	8	460	251	553
CDS2	ENSG00000101290	0	8	213	139	195
SELENOW	ENSG00000178980	0	1	100	95	141
CHST12	ENSG00000136213	0	0	247	202	256
RPA1	ENSG00000132383	1	13	458	605	570
AC007192.4	ENSG00000268173	1	59	0	0	0
PCBD1	ENSG00000166228	0	4	285	207	317
APOLD1	ENSG00000178878	7	12	32	32	36
OXNAD1	ENSG00000154814	0	3	273	219	333
LANCL1	ENSG00000115365	0	4	118	126	136
CNGA1	ENSG00000198515	0	2	2	1	0
TCAP	ENSG00000173991	0	0	7	3	10
CTC-425O23.2	ENSG00000205041	8	0	3	0	0
PSMA7	ENSG00000101182	4	75	1760	1657	2827
PICK1	ENSG00000100151	0	10	191	152	202
ZBTB1	ENSG00000126804	0	7	354	338	362
RP11-186B7.4	ENSG00000264772	0	27	23	10	30
GIMAP2	ENSG00000106560	0	1	45	51	68
IMP3	ENSG00000177971	0	12	396	362	552
RP11-332M2.1	ENSG00000203644	0	0	39	51	52
ATP6V0A1	ENSG00000033627	3	10	8	6	4
PARVB	ENSG00000188677	0	21	768	698	829
HADHB	ENSG00000138029	9	3	514	386	629
OGFR	ENSG00000060491	2	6	914	640	1109
XXcos-LUCA11.5	ENSG00000272104	0	0	0	0	0
ELL3	ENSG00000128886	0	1	6	8	8
RBCK1	ENSG00000125826	1	6	514	346	389
HVCN1	ENSG00000122986	2	11	278	180	206
ST3GAL6	ENSG00000064225	4	1	59	36	47
STX16-NPEPL1	ENSG00000254995	0	3	2	4	3
LINC00511	ENSG00000227036	0	2	2	1	0
RAB33A	ENSG00000134594	0	1	380	252	305
SLC9A3R1	ENSG00000109062	13	9	384	331	470
NBEAL2	ENSG00000160796	1	12	532	340	728
CRY1	ENSG00000008405	0	1	1	1	0
ANKRD44	ENSG00000065413	6	5	289	284	381
CALCOCO2	ENSG00000136436	1	8	397	334	316
SNX5	ENSG00000089006	0	28	1244	1181	1430
SLCO4C1	ENSG00000173930	0	1	1	1	1
MAFG-AS1	ENSG00000265688	0	2	25	15	19
C4orf3	ENSG00000164096	1	37	340	383	481
PSMB8-AS1	ENSG00000204261	0	8	308	272	374
DDB1	ENSG00000167986	0	16	2349	1872	2892
MDM2	ENSG00000135679	10	18	528	545	592
SPAG5	ENSG00000076382	0	26	1342	1251	1490
XBP1	ENSG00000100219	0	9	2844	1974	2372
AP000304.12	ENSG00000249209	3	22	0	0	0
SAMD3	ENSG00000164483	0	2	1	1	0
RPL21P2	ENSG00000215063	0	0	9	13	9
AC083949.1	ENSG00000224875	0	2	2	0	1
ABHD17AP6	ENSG00000226981	0	0	6	0	7
RP11-111M22.3	ENSG00000255135	0	0	178	192	203
GPX1	ENSG00000233276	1	2	434	325	550
PPM1K	ENSG00000163644	5	12	172	162	185
ANGPTL6	ENSG00000130812	0	1	16	8	6
THEMIS	ENSG00000172673	0	3	12	9	9
CAPNS1	ENSG00000126247	0	16	543	295	636
CCM2	ENSG00000136280	3	9	660	550	766
CDC37	ENSG00000105401	0	13	2058	1279	2997
FAM72A	ENSG00000196550	0	0	19	20	19
TNIK	ENSG00000154310	0	3	1	3	1
EPS15L1	ENSG00000127527	0	7	94	122	121
LPGAT1	ENSG00000123684	3	10	255	319	385
LAMC1	ENSG00000135862	2	4	893	709	949
RP4-635E18.9	ENSG00000277726	0	9	0	0	0
MEF2C	ENSG00000081189	0	47	153	124	183
TSPAN31	ENSG00000135452	0	2	67	54	105
WSB2	ENSG00000176871	0	6	247	147	269
SERPINB9	ENSG00000170542	0	7	75	44	59
PLAC8	ENSG00000145287	0	17	27	8	8
ATP6AP1L	ENSG00000205464	0	0	15	16	20
EEF1A1P11	ENSG00000228502	0	2	195	131	176
ZNF649	ENSG00000198093	0	2	0	1	0
HSBP1L1	ENSG00000226742	0	1	6	3	8
PYURF	ENSG00000145337	0	6	45	43	64
PLS3	ENSG00000102024	0	10	26	18	15
HIST3H2A	ENSG00000181218	0	7	4	1	0
EEF1G	ENSG00000254772	0	18	7	3	3
DOK1	ENSG00000115325	0	1	129	108	147
DSG2	ENSG00000046604	1	7	17	11	6
ZNF841	ENSG00000197608	4	0	2	2	1
GPX4	ENSG00000167468	0	19	2502	2159	2902
DNAJC18	ENSG00000170464	0	1	88	87	107
FAM111B	ENSG00000189057	4	8	435	411	609
RPL13	ENSG00000167526	3	52	9213	9050	10455
ATP5C1	ENSG00000165629	0	28	1613	1388	1820
ADAM8	ENSG00000151651	2	0	15	19	25
ZNF710	ENSG00000140548	10	5	33	23	42
SEC14L2	ENSG00000100003	0	0	52	43	62
BACE2	ENSG00000182240	0	5	15	5	2
MBNL2	ENSG00000139793	0	0	51	56	37
SNHG22	ENSG00000267322	0	0	42	23	52
WASHC2A	ENSG00000099290	0	0	290	339	399
ZFP30	ENSG00000120784	3	0	3	2	5
ZNF525	ENSG00000203326	0	0	27	29	23
PEX5	ENSG00000139197	0	1	208	160	241
KPNB1	ENSG00000108424	0	58	1930	2103	2424
REPIN1	ENSG00000214022	0	49	1760	945	1559
EML2	ENSG00000125746	0	7	225	141	233
ITPR3	ENSG00000096433	0	10	805	711	933
LINC00276	ENSG00000230448	0	9	0	1	0
BISPR	ENSG00000282851	0	3	6	9	4
EDEM2	ENSG00000088298	1	0	258	177	290
CCDC39	ENSG00000145075	0	1	8	6	5
ST20-AS1	ENSG00000259642	0	1	3	5	11
NRN1	ENSG00000124785	0	1	681	394	616
ADPRHL1	ENSG00000153531	1	0	250	135	213
RP11-552F3.12	ENSG00000267426	1	12	2	1	3
KAT2B	ENSG00000114166	0	4	83	71	86
MYL12B	ENSG00000118680	0	6	2240	2204	2671
RLF	ENSG00000117000	0	15	680	714	750
NCAPH2	ENSG00000025770	0	3	875	666	1192
FAM213A	ENSG00000122378	7	6	5	5	0
ZNF514	ENSG00000144026	0	0	21	17	20
AC079466.1	ENSG00000266976	0	2	2	4	0
FGD3	ENSG00000127084	0	2	296	217	309
SYVN1	ENSG00000162298	0	30	261	184	222
CRLF2	ENSG00000205755	0	3	0	2	0
MPLKIP	ENSG00000168303	0	4	187	188	211
EMC3	ENSG00000125037	0	6	429	453	581
IMMT	ENSG00000132305	5	17	1124	1286	1386
C5orf63	ENSG00000164241	0	1	7	1	0
NADSYN1	ENSG00000172890	6	11	666	542	903
PTPN3	ENSG00000070159	0	1	71	64	66
GS1-279B7.2	ENSG00000273004	0	0	1	5	4
PCSK6	ENSG00000140479	0	1	3	6	3
PPCDC	ENSG00000138621	0	0	199	176	231
FYN	ENSG00000010810	0	3	118	87	85
RP11-598P20.5	ENSG00000254673	0	2	1	0	0
ZNF543	ENSG00000178229	0	4	84	132	109
RP11-12M9.3	ENSG00000237214	0	0	50	49	66
CAMLG	ENSG00000164615	0	5	418	516	502
EGR1	ENSG00000120738	0	5	2	4	3
AHRR	ENSG00000063438	17	40	15	9	14
CMC1	ENSG00000187118	0	14	96	108	133
MNT	ENSG00000070444	0	4	51	43	50
PPIEL	ENSG00000243970	1	0	8	7	12
MAPKAPK3	ENSG00000114738	0	3	473	277	565
FAXDC2	ENSG00000170271	0	0	24	14	29
ARHGAP18	ENSG00000146376	4	7	156	177	207
TBXAS1	ENSG00000059377	0	1	4	3	2
CITED2	ENSG00000164442	0	7	98	88	115
ENY2	ENSG00000120533	0	6	547	603	717
RIOK3	ENSG00000101782	0	11	328	287	337
RPL5	ENSG00000122406	27	174	14730	16363	16570
INPP5F	ENSG00000198825	2	12	126	168	176
CAT	ENSG00000121691	0	3	629	445	638
HNRNPA1P48	ENSG00000224578	3	0	25	29	20
TREX1	ENSG00000213689	0	4	0	0	0
EIF4A1	ENSG00000161960	0	26	265	145	327
RRM2B	ENSG00000048392	0	3	123	115	124
TSTA3	ENSG00000104522	1	0	190	146	385
SLC25A44	ENSG00000160785	0	7	174	152	169
RP11-796E2.4	ENSG00000245904	0	0	3	2	2
SCAF8	ENSG00000213079	0	6	403	394	433
DUSP16	ENSG00000111266	0	9	118	111	125
IGKJ1	ENSG00000211597	0	1	2	1	0
MLLT3	ENSG00000171843	2	16	301	282	310
MAP3K8	ENSG00000107968	0	6	39	31	49
KLF8	ENSG00000102349	0	6	1	3	0
TTC38	ENSG00000075234	0	1	61	41	44
E2F2	ENSG00000007968	0	7	533	335	525
RP11-465B22.3	ENSG00000217801	0	9	2	6	1
CTIF	ENSG00000134030	0	15	179	152	165
SLC5A6	ENSG00000138074	0	1	104	63	149
NPNT	ENSG00000168743	0	5	10	0	2
PPP1R14BP3	ENSG00000179967	0	0	236	211	336
XXbac-BPG32J3.22	ENSG00000263020	0	37	0	0	0
BACH2	ENSG00000112182	0	18	583	649	685
AKAP2	ENSG00000241978	9	51	6	8	8
MAP3K9	ENSG00000006432	0	1	1	2	1
MYL6	ENSG00000092841	0	31	4403	4739	5984
TBC1D8B	ENSG00000133138	1	3	2	1	0
ZNF76	ENSG00000065029	0	3	139	116	169
EEF1A1	ENSG00000156508	2	17	20296	17802	20622
GNGT2	ENSG00000167083	0	6	4	1	0
Y_RNA	ENSG00000202137	0	0	0	0	0
HSH2D	ENSG00000196684	0	7	422	225	341
CDK15	ENSG00000138395	0	0	2	0	1
METTL22	ENSG00000067365	0	0	176	163	191
PGRMC1	ENSG00000101856	0	5	305	240	419
AKAP6	ENSG00000151320	0	2	10	3	6
MFSD6	ENSG00000151690	6	0	120	97	104
ZNF324	ENSG00000083812	1	0	109	83	137
GIMAP6	ENSG00000133561	0	3	13	3	8
ATG13	ENSG00000175224	0	2	224	136	218
ATP6V0E2	ENSG00000171130	0	1	47	36	88
CTC-546K23.1	ENSG00000229855	0	5	2	1	1
NDUFS2	ENSG00000158864	0	1	662	495	845
CNN2	ENSG00000064666	0	24	263	120	184
TGM1	ENSG00000092295	0	0	2	2	1
C2orf48	ENSG00000163009	0	3	32	42	40
PIGL	ENSG00000108474	0	1	96	72	117
THEMIS2	ENSG00000130775	0	7	28	15	7
FBXL3	ENSG00000005812	0	2	103	73	107
KSR1	ENSG00000141068	7	6	8	8	9
SLC9A5	ENSG00000135740	0	0	6	3	2
BATF	ENSG00000156127	0	19	111	76	141
DNAJC4	ENSG00000110011	0	3	40	37	56
LONP2	ENSG00000102910	0	7	503	507	627
RP11-21J18.1	ENSG00000265257	0	9	0	3	4
GAPDH	ENSG00000111640	21	143	21145	17450	22963
CD40	ENSG00000101017	59	14	7	3	9
RPS19	ENSG00000105372	1	34	11405	12780	12651
RNASE6	ENSG00000169413	0	4	1	3	1
RP5-940J5.6	ENSG00000247853	0	0	10	10	15
SSBP1	ENSG00000106028	1	15	1767	2111	2788
SMG1P5	ENSG00000183604	0	0	10	12	15
MYO5B	ENSG00000167306	0	0	8	8	9
TNFSF10	ENSG00000121858	0	0	46	31	41
CBX3	ENSG00000122565	4	33	1818	1927	2194
LEF1	ENSG00000138795	0	7	189	159	179
HLA-DPB1	ENSG00000223865	0	32	632	460	664
DDR2	ENSG00000162733	0	3	4	6	3
NDUFS1	ENSG00000023228	0	2	1373	1269	1640
DRAM1	ENSG00000136048	0	21	4	0	0
LAMTOR5	ENSG00000134248	0	13	127	195	163
FAM117A	ENSG00000121104	4	4	87	39	58
RP11-282I1.1	ENSG00000230131	0	6	1	0	0
RP11-574F21.3	ENSG00000258465	1	10	1	0	0
RPS6	ENSG00000137154	15	128	39968	43646	42941
DAPK1	ENSG00000196730	0	11	8	4	3
CTB-96E2.3	ENSG00000258924	0	0	0	0	0
PRPF31	ENSG00000105618	0	3	447	349	723
ZNF470	ENSG00000197016	1	0	4	1	1
PIN1	ENSG00000127445	0	7	1238	976	1563
RP11-762I7.5	ENSG00000257390	0	11	4	3	6
ZMAT3	ENSG00000172667	0	7	87	81	71
PLIN2	ENSG00000147872	1	3	146	123	172
PRKAG2	ENSG00000106617	0	3	3	3	0
RP11-212P7.3	ENSG00000273184	1	24	0	0	0
ST8SIA4	ENSG00000113532	0	2	227	250	262
TMEM106C	ENSG00000134291	0	10	699	658	836
HACD3	ENSG00000074696	0	6	805	541	893
ELMOD2	ENSG00000179387	0	3	190	190	232
SPON1	ENSG00000262655	0	0	5	4	2
SLAMF1	ENSG00000117090	0	19	25	3	4
DIAPH1	ENSG00000131504	6	22	656	708	811
TKT	ENSG00000163931	4	35	3776	2274	3974
[truncated: 19,900 more rows]

## Sheet: B) counts DoHH-2
name	group_id	iCLIP_DoHH-2_1	iCLIP_DoHH-2_2	iCLIP_DoHH-2_3	iCLIP_DoHH-2_4	input_DoHH-2_1	input_DoHH-2_2	input_DoHH-2_3
DPM1	ENSG00000000419	13	22	47	28	409	266	497
SCYL3	ENSG00000000457	0	3	7	3	216	147	200
C1orf112	ENSG00000000460	11	4	11	6	240	152	288
FGR	ENSG00000000938	0	0	0	0	596	414	589
FUCA2	ENSG00000001036	4	2	17	5	139	90	172
GCLC	ENSG00000001084	0	2	21	11	142	92	136
NFYA	ENSG00000001167	2	14	21	17	618	474	588
STPG1	ENSG00000001460	0	0	4	0	15	11	12
NIPAL3	ENSG00000001461	0	2	8	4	194	111	133
LAS1L	ENSG00000001497	12	33	98	24	674	455	896
ENPP4	ENSG00000001561	13	0	4	5	244	103	170
SEMA3F	ENSG00000001617	0	0	0	2	8	10	9
CFTR	ENSG00000001626	7	0	1	0	3	3	0
ANKIB1	ENSG00000001629	22	20	62	36	990	568	857
CYP51A1	ENSG00000001630	0	0	0	0	136	140	89
KRIT1	ENSG00000001631	27	13	49	15	553	299	517
RAD52	ENSG00000002016	5	4	22	4	127	84	130
MYH16	ENSG00000002079	1	1	0	0	3	3	7
BAD	ENSG00000002330	3	2	3	4	175	92	172
LAP3	ENSG00000002549	5	9	28	14	1881	1379	1725
CD99	ENSG00000002586	8	5	13	16	1044	647	800
WNT16	ENSG00000002745	0	4	2	3	7	4	3
HECW1	ENSG00000002746	0	0	2	0	2	1	1
MAD1L1	ENSG00000002822	36	104	413	79	501	378	585
LASP1	ENSG00000002834	4	10	15	24	1365	877	1118
SNX11	ENSG00000002919	7	2	5	1	499	325	475
M6PR	ENSG00000003056	6	10	52	11	931	773	985
KLHL13	ENSG00000003096	0	0	1	0	545	374	700
ICA1	ENSG00000003147	2	0	1	0	164	93	152
DBNDD1	ENSG00000003249	0	1	0	0	237	141	122
ALS2	ENSG00000003393	1	2	14	5	237	185	271
CASP10	ENSG00000003400	12	1	3	7	244	172	206
CFLAR	ENSG00000003402	6	9	19	9	1076	705	876
TFPI	ENSG00000003436	0	0	1	1	24	7	13
NDUFAF7	ENSG00000003509	1	0	7	6	321	186	373
RBM5	ENSG00000003756	13	11	28	10	1051	755	1148
SLC7A2	ENSG00000003989	0	0	0	0	6	1	2
ARF5	ENSG00000004059	25	7	14	18	511	409	494
SARM1	ENSG00000004139	0	0	2	1	115	63	91
POLDIP2	ENSG00000004142	5	3	27	9	857	619	1111
PLXND1	ENSG00000004399	0	1	0	0	2	4	1
AK2	ENSG00000004455	56	10	63	32	2478	1386	2810
CD38	ENSG00000004468	39	63	128	59	169	129	103
FKBP4	ENSG00000004478	20	24	68	46	1203	769	1637
KDM1A	ENSG00000004487	11	50	124	73	1851	1049	2139
RBM6	ENSG00000004534	39	22	64	39	1302	774	1466
CAMKK1	ENSG00000004660	11	0	0	0	15	9	15
RECQL	ENSG00000004700	14	8	29	8	719	390	761
VPS50	ENSG00000004766	6	4	23	10	289	207	342
HSPB6	ENSG00000004776	0	0	0	0	2	1	0
ARHGAP33	ENSG00000004777	1	6	1	2	80	40	64
NDUFAB1	ENSG00000004779	21	29	71	31	367	280	464
SLC22A16	ENSG00000004809	0	0	0	1	0	0	0
ABCB5	ENSG00000004846	1	0	1	0	0	0	0
SLC25A13	ENSG00000004864	12	5	22	15	265	128	301
ST7	ENSG00000004866	1	1	6	6	749	505	695
CDC27	ENSG00000004897	16	9	26	8	905	477	958
SLC4A1	ENSG00000004939	0	5	2	4	0	2	2
HCCS	ENSG00000004961	1	2	11	5	146	115	159
DVL2	ENSG00000004975	0	11	37	18	409	235	455
UPF1	ENSG00000005007	32	26	63	21	1287	801	1255
SKAP2	ENSG00000005020	11	7	44	16	378	203	396
SLC25A5	ENSG00000005022	134	34	86	83	2517	2196	2883
MCUB	ENSG00000005059	1	3	18	17	330	212	364
HOXA11	ENSG00000005073	0	2	2	0	0	0	0
POLR2J	ENSG00000005075	3	7	9	3	215	157	272
DHX33	ENSG00000005100	15	9	47	10	392	302	467
THSD7A	ENSG00000005108	5	1	18	3	5	2	1
LIG3	ENSG00000005156	3	13	30	18	476	355	600
RPAP3	ENSG00000005175	23	15	60	6	429	188	500
ACSM3	ENSG00000005187	0	3	6	3	47	17	22
AC004381.6	ENSG00000005189	0	2	7	11	248	155	272
CIAPIN1	ENSG00000005194	0	13	20	8	310	219	417
SPPL2B	ENSG00000005206	6	13	23	23	128	88	132
FAM214B	ENSG00000005238	0	0	2	2	55	40	47
COPZ2	ENSG00000005243	2	0	0	0	19	16	12
PRKAR2B	ENSG00000005249	0	0	2	0	1	0	0
MSL3	ENSG00000005302	1	3	18	5	467	259	509
CREBBP	ENSG00000005339	5	56	140	52	882	592	650
TSPOAP1	ENSG00000005379	0	2	5	7	216	113	193
GCFC2	ENSG00000005436	1	6	36	7	336	141	441
WDR54	ENSG00000005448	15	9	18	13	913	858	846
CROT	ENSG00000005469	9	1	13	4	60	32	70
ABCB4	ENSG00000005471	0	1	6	2	91	73	71
KMT2E	ENSG00000005483	10	67	159	58	1458	829	1263
RHBDD2	ENSG00000005486	1	2	10	8	89	29	70
IBTK	ENSG00000005700	36	11	57	22	672	340	627
ZNF195	ENSG00000005801	13	8	48	18	386	231	429
MYCBP2	ENSG00000005810	22	49	175	49	5254	3561	5392
FBXL3	ENSG00000005812	0	1	8	3	232	134	256
ITGAL	ENSG00000005844	0	0	1	0	1033	687	938
ITGA3	ENSG00000005884	0	1	1	0	77	66	66
ZFX	ENSG00000005889	21	13	35	23	533	351	515
LAMP2	ENSG00000005893	0	4	17	21	611	387	509
GDE1	ENSG00000006007	8	6	20	9	313	222	349
C19orf60	ENSG00000006015	0	2	4	4	331	352	403
CRLF1	ENSG00000006016	0	1	6	4	7	3	3
OSBPL7	ENSG00000006025	15	3	10	3	190	137	170
MAP3K14	ENSG00000006062	3	2	8	5	390	266	344
ABCC8	ENSG00000006071	0	0	1	0	0	1	2
AP2B1	ENSG00000006125	46	4	29	18	1316	940	1315
ZNF263	ENSG00000006194	18	11	18	10	523	323	493
SPATA20	ENSG00000006282	0	0	0	0	320	207	376
CACNA1G	ENSG00000006283	1	0	0	0	5	3	1
TNFRSF12A	ENSG00000006327	0	2	1	1	26	5	20
MAP3K9	ENSG00000006432	0	0	0	0	203	111	187
RALA	ENSG00000006451	31	3	18	9	233	145	182
BAIAP2L1	ENSG00000006453	15	6	20	1	754	376	608
KDM7A	ENSG00000006459	0	0	5	1	45	11	27
ETV1	ENSG00000006468	0	0	0	0	101	43	132
AGK	ENSG00000006530	0	4	9	4	621	402	569
ALDH3B1	ENSG00000006534	0	2	4	2	7	3	7
TTC22	ENSG00000006555	0	0	0	0	8	8	7
PHTF2	ENSG00000006576	11	1	30	15	724	445	555
FARP2	ENSG00000006607	9	1	18	9	568	403	661
GGCT	ENSG00000006625	24	10	39	13	309	112	300
DBF4	ENSG00000006634	12	9	31	12	783	376	889
IFRD1	ENSG00000006652	6	2	10	8	353	237	284
LGALS14	ENSG00000006659	0	0	0	0	62	57	34
COX10	ENSG00000006695	9	7	7	9	267	163	280
GTF2IRD1	ENSG00000006704	0	0	1	0	121	67	122
PAF1	ENSG00000006712	22	16	26	14	401	232	462
VPS41	ENSG00000006715	8	11	65	18	817	489	808
ARHGAP44	ENSG00000006740	0	0	0	0	66	40	56
ELAC2	ENSG00000006744	6	19	40	15	930	704	1266
PNPLA4	ENSG00000006757	0	0	0	0	124	96	124
MYH13	ENSG00000006788	1	0	0	0	0	0	0
ADIPOR2	ENSG00000006831	27	7	36	39	932	531	851
CDKL3	ENSG00000006837	0	2	11	1	8	4	7
UPP2	ENSG00000007001	0	1	5	0	0	0	0
MARK4	ENSG00000007047	41	19	53	54	175	109	109
CCDC124	ENSG00000007080	4	3	16	9	318	310	425
CEACAM21	ENSG00000007129	0	0	5	9	69	57	76
PAFAH1B1	ENSG00000007168	30	22	76	31	1046	720	1016
DNAH9	ENSG00000007174	0	0	0	1	18	2	10
KIAA0100	ENSG00000007202	16	34	156	52	2401	1874	2824
GAS7	ENSG00000007237	3	0	4	1	24	23	18
TRAPPC6A	ENSG00000007255	0	0	9	13	173	175	143
CD79B	ENSG00000007312	25	4	23	13	1167	1090	1169
SCN4A	ENSG00000007314	0	1	7	0	2	1	4
ST7L	ENSG00000007341	0	0	6	1	111	60	115
RPUSD1	ENSG00000007376	4	2	5	4	190	98	194
RHBDF1	ENSG00000007384	0	0	1	0	2	5	9
LUC7L	ENSG00000007392	7	23	33	16	339	155	443
TSR3	ENSG00000007520	5	5	14	6	332	195	376
PIGQ	ENSG00000007541	0	4	2	6	65	42	107
CRAMP1	ENSG00000007545	0	12	29	27	110	62	98
TEAD3	ENSG00000007866	0	0	0	1	9	4	13
DNAJC11	ENSG00000007923	2	18	60	25	565	358	706
FMO3	ENSG00000007933	0	0	0	0	0	0	0
MYLIP	ENSG00000007944	0	6	8	7	721	422	635
NOX1	ENSG00000007952	0	2	1	0	0	1	2
E2F2	ENSG00000007968	36	31	114	51	296	187	270
PSMB1	ENSG00000008018	73	37	129	60	1599	1469	2191
JARID2	ENSG00000008083	11	10	44	23	943	608	727
CDKL5	ENSG00000008086	0	2	2	2	351	189	283
CDK11A	ENSG00000008128	0	3	8	0	20	11	29
NADK	ENSG00000008130	6	10	52	22	667	423	796
DLEC1	ENSG00000008226	0	0	0	0	6	6	8
CYTH3	ENSG00000008256	9	17	42	17	409	216	316
ADAM22	ENSG00000008277	17	16	42	17	450	228	366
SYPL1	ENSG00000008282	6	5	12	5	358	210	358
SPAG9	ENSG00000008294	4	14	84	27	1698	1022	1580
CELSR3	ENSG00000008300	19	14	56	26	418	300	465
SS18L2	ENSG00000008324	14	18	22	24	245	224	246
MPND	ENSG00000008382	4	1	5	3	82	90	105
MGST1	ENSG00000008394	0	0	1	1	0	0	0
CRY1	ENSG00000008405	0	0	2	0	59	35	67
NFIX	ENSG00000008441	0	0	2	1	19	9	13
ST3GAL1	ENSG00000008513	10	9	28	17	485	356	407
IL32	ENSG00000008517	0	0	0	0	493	481	349
PKD1	ENSG00000008710	1	24	59	37	292	163	274
MAPK8IP2	ENSG00000008735	0	0	0	0	6	2	0
MED24	ENSG00000008838	7	9	20	5	501	368	599
RHOBTB2	ENSG00000008853	1	6	9	12	226	164	226
HEATR5B	ENSG00000008869	0	6	25	11	620	364	662
SEC62	ENSG00000008952	37	23	91	23	820	335	836
RPS20	ENSG00000008988	335	32	91	79	6125	6070	5008
CSDE1	ENSG00000009307	111	75	265	67	7150	4588	7025
UBE3C	ENSG00000009335	45	10	74	29	795	489	827
REV3L	ENSG00000009413	22	7	45	11	1119	543	908
TENM1	ENSG00000009694	0	1	1	0	1	0	0
MASP2	ENSG00000009724	0	0	0	0	12	9	16
FAM76A	ENSG00000009780	9	2	1	0	62	62	70
TRAF3IP3	ENSG00000009790	0	0	2	0	886	520	993
POMT2	ENSG00000009830	0	2	4	4	106	58	121
VTA1	ENSG00000009844	11	12	32	18	508	334	490
MLXIPL	ENSG00000009950	3	0	0	0	0	0	0
BAZ1B	ENSG00000009954	42	163	579	113	2180	1304	2278
RANBP9	ENSG00000010017	3	13	21	5	439	280	441
ETV7	ENSG00000010030	0	0	0	0	7	2	6
SPRTN	ENSG00000010072	8	1	7	2	96	48	116
METTL13	ENSG00000010165	28	10	31	20	346	239	403
DYRK4	ENSG00000010219	0	1	4	4	238	152	256
ZNF207	ENSG00000010244	114	54	143	70	1977	1283	2090
UQCRC1	ENSG00000010256	21	26	83	46	2056	1638	2415
STARD3NL	ENSG00000010270	17	10	19	9	599	359	602
CD9	ENSG00000010278	0	0	0	0	22	8	15
NCAPD2	ENSG00000010292	26	35	51	88	4114	2632	4249
IFFO1	ENSG00000010295	0	3	9	4	89	61	128
GIPR	ENSG00000010310	0	0	1	5	130	67	106
PHF7	ENSG00000010318	13	1	13	10	78	31	72
SEMA3G	ENSG00000010319	0	0	0	0	2	1	0
NISCH	ENSG00000010322	13	8	27	11	542	412	622
FUZ	ENSG00000010361	0	2	2	2	118	104	122
SLC6A13	ENSG00000010379	0	0	0	0	0	3	1
IDS	ENSG00000010404	0	4	37	8	290	112	243
ZNF200	ENSG00000010539	0	0	9	1	104	55	112
CD4	ENSG00000010610	0	0	1	0	1	2	2
LRRC23	ENSG00000010626	0	1	13	9	122	92	96
BTK	ENSG00000010671	22	20	39	15	1433	1057	1482
SCMH1	ENSG00000010803	6	14	68	7	540	354	557
FYN	ENSG00000010810	13	11	20	14	40	61	59
HIVEP2	ENSG00000010818	12	30	102	32	1810	1117	1124
FMO1	ENSG00000010932	1	0	0	0	0	0	1
ELOA	ENSG00000011007	3	9	40	14	738	384	685
LYPLA2	ENSG00000011009	6	5	8	6	258	140	281
CLCN6	ENSG00000011021	8	14	26	15	372	256	359
NME1-NME2	ENSG00000011052	191	58	145	88	3	1	5
BTBD7	ENSG00000011114	17	9	49	15	283	168	257
APBA3	ENSG00000011132	0	2	7	1	162	98	165
MKS1	ENSG00000011143	0	1	5	8	120	93	151
ABHD5	ENSG00000011198	2	3	5	3	84	46	76
ANOS1	ENSG00000011201	0	1	1	3	0	0	2
AKAP8L	ENSG00000011243	11	20	32	18	631	513	642
MBTD1	ENSG00000011258	18	11	46	10	322	203	294
UTP18	ENSG00000011260	18	26	37	23	659	376	788
RNF216	ENSG00000011275	49	64	143	47	1073	694	1032
TTC19	ENSG00000011295	9	7	12	18	475	334	530
PTBP1	ENSG00000011304	80	112	177	132	2287	1366	2507
DPF1	ENSG00000011332	0	2	1	1	19	21	35
LARS2	ENSG00000011376	3	8	20	12	756	507	946
PIK3C2A	ENSG00000011405	19	11	43	11	1145	601	837
PLAUR	ENSG00000011422	5	2	3	1	134	101	124
ANLN	ENSG00000011426	14	24	66	33	1058	673	998
WIZ	ENSG00000011451	4	11	28	15	123	76	153
RABGAP1	ENSG00000011454	15	19	39	13	570	378	502
QPCTL	ENSG00000011478	0	3	5	6	107	81	128
PPP5C	ENSG00000011485	25	29	41	28	826	690	993
CEP68	ENSG00000011523	1	5	11	8	435	242	316
MAP4K3	ENSG00000011566	5	4	19	6	164	88	155
ZBTB32	ENSG00000011590	0	0	0	0	711	394	572
TMEM159	ENSG00000011638	0	0	1	8	81	48	59
BRCA1	ENSG00000012048	15	20	72	13	1508	905	1606
ERCC1	ENSG00000012061	0	4	14	43	675	452	700
CD22	ENSG00000012124	0	0	0	0	5704	4383	4752
SEMA3B	ENSG00000012171	0	0	1	0	32	19	13
MBTPS2	ENSG00000012174	1	3	8	7	117	79	119
PRICKLE3	ENSG00000012211	2	6	16	4	92	70	83
EXTL3	ENSG00000012232	0	5	11	8	153	139	179
ELOVL5	ENSG00000012660	22	13	36	19	1552	960	1530
ALOX5	ENSG00000012779	19	5	42	20	603	453	624
KDM5D	ENSG00000012817	0	0	0	0	344	277	428
CALCOCO1	ENSG00000012822	0	0	12	3	362	203	232
UBR7	ENSG00000012963	5	12	19	14	601	435	591
MAP4K5	ENSG00000012983	5	16	22	13	365	198	336
EHD3	ENSG00000013016	0	0	0	1	87	59	122
PSMC4	ENSG00000013275	10	11	21	19	562	483	819
MAN2B2	ENSG00000013288	7	0	12	15	306	195	254
SLC7A14	ENSG00000013293	0	0	0	0	0	0	0
CLDN11	ENSG00000013297	0	1	1	0	1	0	0
SLC25A39	ENSG00000013306	25	10	44	20	612	509	925
MVP	ENSG00000013364	0	1	3	2	551	321	538
NUB1	ENSG00000013374	5	12	20	9	865	417	810
PGM3	ENSG00000013375	6	13	27	8	348	242	300
RWDD2A	ENSG00000013392	2	4	2	2	132	106	98
CLK1	ENSG00000013441	4	2	28	15	511	332	445
POLR3B	ENSG00000013503	0	0	9	7	106	66	139
ANGEL1	ENSG00000013523	0	3	22	10	217	154	240
RNF14	ENSG00000013561	0	1	7	2	223	136	266
DNASE1L1	ENSG00000013563	0	4	10	7	64	51	64
DDX11	ENSG00000013573	2	5	16	12	455	262	538
TACC3	ENSG00000013810	48	34	105	67	962	628	1033
UFL1	ENSG00000014123	1	6	15	9	679	371	665
POLA2	ENSG00000014138	13	14	39	32	616	479	789
ZC3H3	ENSG00000014164	5	17	45	22	156	82	163
CAPN1	ENSG00000014216	11	5	12	9	795	534	833
MDH1	ENSG00000014641	66	54	51	68	1893	1373	2182
SLC30A9	ENSG00000014824	3	13	14	7	724	349	778
COX15	ENSG00000014919	13	10	29	19	587	388	541
CCDC88C	ENSG00000015133	29	35	127	27	1225	839	1118
YAF2	ENSG00000015153	4	6	34	6	220	94	186
ZMYND11	ENSG00000015171	28	11	25	9	278	185	243
WAS	ENSG00000015285	10	16	41	38	314	261	327
DPEP1	ENSG00000015413	9	3	20	25	1	1	0
BID	ENSG00000015475	20	5	25	17	1269	1097	1466
MATR3	ENSG00000015479	153	88	257	91	83	31	89
XYLT2	ENSG00000015532	0	4	17	10	288	162	310
RGPD5	ENSG00000015568	114	1	1	12	2	1	4
NUDCD3	ENSG00000015676	22	24	119	34	813	599	835
CHDH	ENSG00000016391	0	0	0	0	439	369	528
CLCA4	ENSG00000016602	0	0	0	0	0	0	0
GLT8D1	ENSG00000016864	3	5	16	2	548	386	427
ATP2C1	ENSG00000017260	6	3	26	5	1226	861	1311
IGF1	ENSG00000017427	0	0	0	0	108	67	90
SLC38A5	ENSG00000017483	29	24	91	22	279	211	374
RALBP1	ENSG00000017797	31	36	110	43	891	445	854
RUFY3	ENSG00000018189	11	11	28	33	393	196	309
CNTN1	ENSG00000018236	0	0	0	0	0	1	0
WWTR1	ENSG00000018408	0	0	1	0	6	4	3
AGPS	ENSG00000018510	19	16	41	13	521	277	695
CXorf56	ENSG00000018610	3	1	8	5	166	123	211
TTC27	ENSG00000018699	5	4	9	7	269	199	382
VSIG2	ENSG00000019102	0	0	0	0	1	0	2
PHLDB1	ENSG00000019144	0	0	0	0	3	2	4
CYP24A1	ENSG00000019186	3	0	0	0	0	0	0
PRDM11	ENSG00000019485	0	0	7	9	8	10	12
SYT13	ENSG00000019505	0	1	0	0	0	0	0
CD74	ENSG00000019582	158	73	242	176	24914	21534	24378
ZRANB1	ENSG00000019995	0	2	20	11	286	184	284
NCDN	ENSG00000020129	6	4	9	5	129	94	175
ADGRA2	ENSG00000020181	0	2	8	6	4	2	4
ZFP64	ENSG00000020256	6	7	22	10	198	148	173
MNAT1	ENSG00000020426	28	10	40	22	592	320	617
SAMD4A	ENSG00000020577	16	1	10	6	122	62	110
RUNX3	ENSG00000020633	1	5	34	11	688	492	614
MRE11	ENSG00000020922	18	12	40	36	955	506	1080
PLEKHB1	ENSG00000021300	0	1	4	3	11	7	7
SERPINB1	ENSG00000021355	19	17	43	13	17	9	6
SLC7A9	ENSG00000021488	0	0	1	0	0	0	1
SPAST	ENSG00000021574	9	4	14	2	269	160	289
NRXN3	ENSG00000021645	1	1	2	0	55	24	48
AQR	ENSG00000021776	15	13	77	16	1066	566	1175
CPS1	ENSG00000021826	0	1	0	0	234	151	218
RTFDC1	ENSG00000022277	20	8	40	24	761	428	807
SLC45A4	ENSG00000022567	3	8	28	7	74	37	77
RNF10	ENSG00000022840	20	7	24	19	952	691	1029
ZNF839	ENSG00000022976	5	5	10	9	161	96	168
ZDHHC6	ENSG00000023041	3	7	26	8	358	229	373
GRAMD1B	ENSG00000023171	14	4	21	10	655	478	623
RNH1	ENSG00000023191	23	7	28	10	747	519	863
NDUFS1	ENSG00000023228	15	16	35	12	1170	848	1506
RB1CC1	ENSG00000023287	15	6	63	18	607	295	532
ERP44	ENSG00000023318	35	6	19	18	727	518	636
ALAS1	ENSG00000023330	1	1	18	10	867	563	981
BIRC3	ENSG00000023445	15	6	14	7	2903	1487	3170
AKAP11	ENSG00000023516	57	30	92	51	2133	1383	2313
GLRX2	ENSG00000023572	2	3	16	2	69	39	67
SNAPC1	ENSG00000023608	3	12	13	10	125	74	130
DERA	ENSG00000023697	0	1	8	8	398	197	408
STRAP	ENSG00000023734	49	14	40	32	684	483	844
ABCC2	ENSG00000023839	0	0	3	0	5	3	7
DEF6	ENSG00000023892	0	0	5	3	660	483	645
PLEKHO1	ENSG00000023902	0	0	0	0	1106	736	1269
GCLM	ENSG00000023909	7	1	15	6	95	62	76
UBR2	ENSG00000024048	0	4	16	8	1036	591	877
DEPDC1	ENSG00000024526	16	11	35	12	492	279	524
CCDC28A	ENSG00000024862	3	1	6	4	239	139	185
RRAGD	ENSG00000025039	40	11	46	27	861	467	713
HSF2	ENSG00000025156	13	0	8	8	203	115	237
PHF20	ENSG00000025293	19	12	50	17	1153	609	1018
HSD17B6	ENSG00000025423	0	0	0	1	10	24	16
NR1H3	ENSG00000025434	0	0	1	2	54	33	41
TYMP	ENSG00000025708	0	0	2	2	137	116	167
NCAPH2	ENSG00000025770	3	10	11	9	765	611	836
TOMM34	ENSG00000025772	28	11	35	8	367	266	450
SEC63	ENSG00000025796	13	7	49	7	783	405	729
KPNA6	ENSG00000025800	8	15	40	32	771	584	745
VIM	ENSG00000026025	37	24	62	60	5534	3981	4752
RTEL1-TNFRSF6B	ENSG00000026036	12	4	19	12	23	13	28
FAS	ENSG00000026103	0	0	0	3	1131	762	800
RNASET2	ENSG00000026297	9	3	36	12	2285	1401	1892
CD44	ENSG00000026508	0	0	0	0	3291	2304	2380
SLAMF7	ENSG00000026751	32	28	95	55	2391	1663	1734
BTN3A1	ENSG00000026950	0	11	15	10	618	372	549
MIPEP	ENSG00000027001	12	0	6	2	204	136	306
PRKCH	ENSG00000027075	0	0	2	1	1310	772	1160
IFNGR1	ENSG00000027697	0	3	20	4	2035	1253	1918
B4GALT7	ENSG00000027847	4	6	10	10	113	144	138
SH2D2A	ENSG00000027869	0	0	0	0	126	112	107
VRK2	ENSG00000028116	12	1	17	11	276	160	296
TNFRSF1B	ENSG00000028137	1	0	0	0	693	473	683
VEZT	ENSG00000028203	35	8	21	12	1157	635	1184
POU2F2	ENSG00000028277	0	0	2	0	466	272	399
BRD9	ENSG00000028310	13	36	142	35	339	221	377
SNX1	ENSG00000028528	12	8	36	17	747	530	836
TBPL1	ENSG00000028839	0	3	7	4	158	96	203
ARNTL2	ENSG00000029153	13	3	9	6	619	416	590
BCLAF1	ENSG00000029363	77	56	228	33	1195	535	1572
SLC39A9	ENSG00000029364	17	13	18	33	1163	741	827
ANK1	ENSG00000029534	0	0	2	0	10	7	11
TFB1M	ENSG00000029639	9	13	33	26	304	225	335
RABEP1	ENSG00000029725	2	22	61	12	1714	1016	1731
HMGB3	ENSG00000029993	0	10	53	20	287	154	360
NUP160	ENSG00000030066	35	17	70	29	1333	920	1419
BAK1	ENSG00000030110	3	5	4	2	182	98	168
IKZF2	ENSG00000030419	52	25	125	36	4406	2903	4027
GRN	ENSG00000030582	9	3	7	8	1828	1530	1585
FAM13B	ENSG00000031003	18	7	42	9	533	308	475
ARHGAP31	ENSG00000031081	7	4	8	3	746	402	625
CENPQ	ENSG00000031691	11	4	13	3	228	82	170
SARS	ENSG00000031698	25	35	81	42	1782	1281	1383
RANBP3	ENSG00000031823	11	20	60	21	536	316	513
ARID4A	ENSG00000032219	0	6	29	14	300	175	268
TSSC1	ENSG00000032389	23	13	70	13	705	522	761
PNPLA6	ENSG00000032444	5	10	22	17	435	329	444
IFT88	ENSG00000032742	0	1	3	1	107	53	135
ALG1	ENSG00000033011	0	1	5	3	72	66	101
ZCCHC8	ENSG00000033030	0	16	42	14	465	245	409
ABCF2	ENSG00000033050	10	13	53	8	839	637	1070
CHPF2	ENSG00000033100	23	5	10	9	256	124	211
LRRC7	ENSG00000033122	0	1	1	0	8	5	10
FUT8	ENSG00000033170	16	2	20	23	1465	938	1554
UBA6	ENSG00000033178	1	10	44	11	958	556	1046
GAB2	ENSG00000033327	0	0	1	0	99	56	50
ATP6V0A1	ENSG00000033627	0	0	0	0	722	403	665
PIAS1	ENSG00000033800	26	14	39	18	775	424	550
SLC4A7	ENSG00000033867	26	33	125	35	932	517	991
APBA2	ENSG00000034053	0	0	0	0	0	1	1
MAP2K3	ENSG00000034152	29	14	51	46	105	70	103
TMSB10	ENSG00000034510	139	59	122	114	10517	9168	10011
ASTE1	ENSG00000034533	6	1	10	3	93	68	92
RNF19A	ENSG00000034677	6	5	13	6	1413	836	1354
PEX3	ENSG00000034693	2	2	5	10	369	274	355
GABARAPL2	ENSG00000034713	31	1	16	29	502	308	487
SH3YL1	ENSG00000035115	0	3	19	2	75	30	61
FAM136A	ENSG00000035141	8	5	24	6	310	259	448
VCL	ENSG00000035403	29	8	17	16	1124	830	1291
DEPDC1B	ENSG00000035499	6	5	40	20	472	253	507
DAPK2	ENSG00000035664	0	1	9	0	115	72	103
NSMAF	ENSG00000035681	17	16	27	11	518	286	553
ADSS	ENSG00000035687	19	17	53	16	365	200	440
STAP1	ENSG00000035720	0	1	2	2	263	147	265
RFC1	ENSG00000035928	8	48	213	34	2068	905	1587
TBC1D23	ENSG00000036054	7	5	14	15	282	167	267
CUL3	ENSG00000036257	11	15	46	14	895	579	977
OTC	ENSG00000036473	0	0	1	0	0	0	0
CYP46A1	ENSG00000036530	0	0	0	1	2	0	0
ZZZ3	ENSG00000036549	10	6	40	15	822	493	794
CASR	ENSG00000036828	0	0	1	0	3	2	4
TUBG2	ENSG00000037042	0	2	7	2	82	60	98
RPL26L1	ENSG00000037241	6	1	3	2	228	218	275
NSUN2	ENSG00000037474	16	30	95	13	1131	676	1289
FBXO42	ENSG00000037637	8	13	41	27	644	479	599
MFAP3	ENSG00000037749	1	6	12	18	158	102	144
MRI1	ENSG00000037757	0	0	0	0	155	83	186
METTL1	ENSG00000037897	0	1	5	4	70	56	122
AGA	ENSG00000038002	2	6	7	4	244	219	226
PI4K2B	ENSG00000038210	0	7	16	20	226	88	218
BOD1L1	ENSG00000038219	26	55	168	32	1860	1007	1635
MAT2B	ENSG00000038274	15	8	16	12	320	207	417
EDC4	ENSG00000038358	5	9	19	23	578	406	670
TRIO	ENSG00000038382	39	26	104	48	3706	2603	3240
VCAN	ENSG00000038427	0	0	1	0	27	12	41
CLEC16A	ENSG00000038532	16	8	41	29	830	512	753
MSR1	ENSG00000038945	10	7	15	4	392	285	367
CDH1	ENSG00000039068	0	0	1	0	138	92	103
SKIV2L2	ENSG00000039123	9	19	65	27	1207	681	1446
DNAH5	ENSG00000039139	0	0	1	0	0	0	0
ZFYVE16	ENSG00000039319	0	7	21	10	396	218	297
FAM65A	ENSG00000039523	9	5	4	14	200	111	116
PNKP	ENSG00000039650	20	11	36	12	296	187	351
PHLPP2	ENSG00000040199	0	1	18	10	288	185	250
SPDL1	ENSG00000040275	12	14	47	17	435	233	602
STAU2	ENSG00000040341	26	12	49	19	542	293	574
PQLC2	ENSG00000040487	0	0	1	1	109	81	122
CTNS	ENSG00000040531	2	3	6	8	54	33	50
PHF23	ENSG00000040633	17	15	57	15	443	290	496
CDH10	ENSG00000040731	0	0	1	0	2	0	2
INPP4A	ENSG00000040933	0	3	18	8	1323	930	1384
RAB27B	ENSG00000041353	2	0	0	1	0	0	0
PSMA4	ENSG00000041357	57	35	101	41	1876	1125	2255
MYO16	ENSG00000041515	0	1	0	1	8	6	2
LSG1	ENSG00000041802	29	11	46	10	509	313	688
PARP3	ENSG00000041880	0	0	1	0	230	137	209
THAP3	ENSG00000041988	1	1	3	4	276	171	222
FAM65C	ENSG00000042062	1	2	0	0	25	15	24
TDP1	ENSG00000042088	2	9	20	13	991	764	1113
AIFM2	ENSG00000042286	0	5	6	1	172	124	185
SPATA7	ENSG00000042317	1	4	9	3	58	37	49
MED17	ENSG00000042429	5	3	14	15	108	50	117
RETSAT	ENSG00000042445	0	4	8	4	344	226	349
CAPG	ENSG00000042493	0	0	2	0	495	384	373
AP2S1	ENSG00000042753	16	7	35	9	615	552	659
USH2A	ENSG00000042781	1	0	3	2	3	2	4
ZPBP	ENSG00000042813	0	1	1	0	7	5	4
TG	ENSG00000042832	0	0	1	0	1	1	3
ADAM28	ENSG00000042980	0	0	0	1	3	2	1
DCUN1D1	ENSG00000043093	9	4	28	8	293	192	315
JADE2	ENSG00000043143	14	17	32	11	691	499	668
LCP2	ENSG00000043462	0	0	0	0	216	140	224
TRIT1	ENSG00000043514	5	3	23	8	409	275	476
CUL7	ENSG00000044090	0	0	3	0	707	469	592
CTNNA1	ENSG00000044115	15	22	43	30	2023	1595	2062
PHKA2	ENSG00000044446	10	4	16	7	489	335	455
CNTLN	ENSG00000044459	1	0	2	0	378	202	453
EPHA3	ENSG00000044524	1	1	0	3	1298	1017	1160
HSPA5	ENSG00000044574	144	150	521	99	2966	1839	2585
DSG2	ENSG00000046604	0	0	0	0	2816	1941	2237
GEMIN8	ENSG00000046647	0	3	10	4	204	115	224
OFD1	ENSG00000046651	8	9	31	16	751	352	712
GPM6B	ENSG00000046653	16	1	5	1	32	9	19
PREX2	ENSG00000046889	0	0	2	0	127	71	113
WDR37	ENSG00000047056	0	1	10	9	176	115	172
YTHDC2	ENSG00000047188	16	7	20	8	666	410	685
CTPS2	ENSG00000047230	0	5	21	8	494	326	551
ATP6V1H	ENSG00000047249	25	8	29	16	318	198	318
POLR2B	ENSG00000047315	7	24	68	45	1471	976	1786
FAM214A	ENSG00000047346	0	1	13	11	285	134	208
ARAP2	ENSG00000047365	0	1	19	2	899	478	860
TPR	ENSG00000047410	59	160	522	100	4744	2598	5077
KIAA0556	ENSG00000047578	1	2	9	9	254	151	241
DTNBP1	ENSG00000047579	0	4	20	1	151	96	122
XK	ENSG00000047597	0	0	0	2	0	0	0
ANO2	ENSG00000047617	0	0	1	0	0	1	0
C12orf4	ENSG00000047621	1	0	10	3	227	124	273
WWC3	ENSG00000047644	4	11	37	23	866	607	810
ARHGAP6	ENSG00000047648	0	1	2	0	2	1	3
FAM184B	ENSG00000047662	0	0	1	0	5	0	3
MAP4	ENSG00000047849	32	68	191	44	2335	1555	2122
GOPC	ENSG00000047932	6	7	54	8	284	157	302
USP28	ENSG00000048028	1	11	39	16	513	360	501
HDAC9	ENSG00000048052	10	18	25	15	287	250	343
TSPAN17	ENSG00000048140	11	2	6	4	115	67	119
NOP16	ENSG00000048162	14	10	44	12	353	252	501
CC2D2A	ENSG00000048342	0	0	0	0	7	2	4
RRM2B	ENSG00000048392	0	1	5	2	307	153	307
ZNF800	ENSG00000048405	53	9	45	22	427	211	421
TNFRSF17	ENSG00000048462	7	3	18	11	331	244	422
SNX29	ENSG00000048471	14	8	31	19	1307	945	1422
MRPS10	ENSG00000048544	11	8	22	9	247	158	282
RSF1	ENSG00000048649	0	27	105	32	1525	587	1237
VPS13D	ENSG00000048707	5	9	47	30	1000	758	1071
CELF2	ENSG00000048740	11	9	40	17	791	563	986
FAM120A	ENSG00000048828	23	17	62	34	1400	930	1501
R3HDM1	ENSG00000048991	17	13	57	19	513	292	485
COL9A2	ENSG00000049089	0	0	0	0	729	379	871
ERCC8	ENSG00000049167	18	10	36	3	96	76	138
ADAMTS6	ENSG00000049192	0	1	10	2	230	109	177
H6PD	ENSG00000049239	0	4	10	5	625	381	608
VAMP3	ENSG00000049245	4	4	7	11	142	112	118
PER3	ENSG00000049246	0	5	0	2	9	5	5
TNFRSF9	ENSG00000049249	0	0	1	0	126	91	74
LTBP1	ENSG00000049323	0	0	1	0	0	1	3
RCN1	ENSG00000049449	0	0	1	0	714	408	647
RFC2	ENSG00000049541	1	13	29	7	1097	847	1163
ARID1B	ENSG00000049618	21	45	113	77	1726	1192	1533
CLPTM1L	ENSG00000049656	19	14	81	27	963	809	1347
NEDD4L	ENSG00000049759	5	10	23	10	1083	636	847
PPP1R3F	ENSG00000049769	5	0	7	4	18	14	33
HEXB	ENSG00000049860	7	6	17	14	833	443	617
PTCD2	ENSG00000049883	8	2	4	3	175	83	157
KIAA2022	ENSG00000050030	0	0	1	0	623	315	518
JKAMP	ENSG00000050130	4	0	6	5	175	103	216
NFE2L3	ENSG00000050344	10	12	9	9	552	313	523
MCUR1	ENSG00000050393	2	0	11	6	347	228	363
LIMA1	ENSG00000050405	14	5	14	1	1188	731	1201
LETMD1	ENSG00000050426	0	5	9	5	496	335	490
LAMC3	ENSG00000050555	1	0	0	0	0	0	0
MAPK9	ENSG00000050748	25	9	27	8	336	226	359
COL23A1	ENSG00000050767	2	0	0	0	0	0	0
BCAR1	ENSG00000050820	0	3	4	1	7	6	11
FAM160A2	ENSG00000051009	4	1	11	6	104	51	110
HERPUD1	ENSG00000051108	9	18	39	29	1487	777	968
HOMER3	ENSG00000051128	0	0	0	1	22	12	19
RAD51	ENSG00000051180	4	7	14	9	321	235	354
POLQ	ENSG00000051341	13	20	90	15	1247	710	1257
PIK3CB	ENSG00000051382	9	2	25	6	222	115	242
CYBA	ENSG00000051523	19	46	125	73	1216	921	1244
THOC3	ENSG00000051596	11	4	32	5	79	49	101
HEBP2	ENSG00000051620	0	24	17	6	311	226	285
MPHOSPH9	ENSG00000051825	7	25	92	24	1028	586	1052
PLEKHA5	ENSG00000052126	0	0	2	0	0	0	5
SIKE1	ENSG00000052723	11	5	23	8	338	240	300
RRP12	ENSG00000052749	15	5	20	6	261	188	419
FNIP2	ENSG00000052795	2	6	18	7	4	3	1
MSMO1	ENSG00000052802	9	8	50	44	1347	468	1125
TTC17	ENSG00000052841	18	12	43	24	1818	993	1498
FSTL4	ENSG00000053108	0	0	3	0	0	0	0
FOXN3	ENSG00000053254	22	22	50	21	598	361	510
METTL24	ENSG00000053328	0	0	0	0	1	0	0
AKR7A2	ENSG00000053371	6	7	24	20	516	331	499
MRTO4	ENSG00000053372	15	11	25	9	585	425	917
USE1	ENSG00000053501	0	4	7	6	141	108	151
MCF2L2	ENSG00000053524	0	2	8	5	3	3	1
LAMA3	ENSG00000053747	0	3	5	10	23	11	28
AP5M1	ENSG00000053770	17	7	18	12	324	144	364
ANAPC4	ENSG00000053900	4	7	11	4	248	132	303
KCNQ1	ENSG00000053918	6	12	31	19	6	3	2
TRAPPC3	ENSG00000054116	1	14	44	17	417	316	529
THRAP3	ENSG00000054118	25	50	181	45	3348	1812	3412
PHPT1	ENSG00000054148	10	9	22	23	635	543	528
LY75	ENSG00000054219	0	0	0	0	459	215	407
ARID4B	ENSG00000054267	73	39	171	28	1055	574	954
OPN3	ENSG00000054277	24	9	41	20	34	26	42
SDCCAG8	ENSG00000054282	8	3	14	4	565	333	489
PTPRN	ENSG00000054356	0	0	1	0	10	5	12
KIF1B	ENSG00000054523	0	11	22	11	203	101	173
FOXC1	ENSG00000054598	0	2	17	6	4	0	1
TBC1D22A	ENSG00000054611	16	27	86	29	1221	817	1328
SYNE2	ENSG00000054654	16	10	27	11	5001	2861	3473
ATP9A	ENSG00000054793	1	0	0	0	3	3	4
FAM168A	ENSG00000054965	19	5	29	16	554	265	478
RELT	ENSG00000054967	0	5	27	13	379	320	414
GALC	ENSG00000054983	0	0	0	0	164	79	127
NOP58	ENSG00000055044	140	59	160	54	1419	634	1716
SZRD1	ENSG00000055070	19	18	31	29	920	609	920
CUL1	ENSG00000055130	36	22	64	30	1114	808	1243
FAM114A2	ENSG00000055147	6	7	10	3	343	215	378
CYFIP2	ENSG00000055163	6	26	92	67	2414	2018	2280
TAB2	ENSG00000055208	13	8	21	12	802	429	658
GINM1	ENSG00000055211	1	0	2	1	621	312	525
EIF2AK2	ENSG00000055332	2	11	34	10	1945	1051	1569
USP36	ENSG00000055483	34	27	107	25	432	309	377
KMT2C	ENSG00000055609	12	52	254	60	4789	3137	3721
CCDC85A	ENSG00000055813	0	1	0	0	57	45	38
PUM2	ENSG00000055917	42	28	102	26	1583	1027	1428
MRPL43	ENSG00000055950	12	10	14	19	348	268	330
ITIH4	ENSG00000055955	0	0	0	3	0	2	1
HPF1	ENSG00000056050	8	4	19	7	328	147	360
ZFR	ENSG00000056097	17	25	113	26	1206	746	1309
ZNF280C	ENSG00000056277	26	3	17	9	119	60	105
NPFFR2	ENSG00000056291	0	0	1	0	1	0	0
PHF21B	ENSG00000056487	9	3	33	8	0	0	0
TRAF1	ENSG00000056558	0	3	3	3	3495	2460	3488
RC3H2	ENSG00000056586	20	13	56	19	621	382	505
TRAF3IP2	ENSG00000056972	3	3	3	4	414	233	373
SOAT1	ENSG00000057252	0	11	24	13	301	146	288
PKP2	ENSG00000057294	0	0	1	0	1	0	0
MSH4	ENSG00000057468	0	0	1	0	6	6	3
GDI2	ENSG00000057608	39	20	96	18	3283	2096	3717
PRDM1	ENSG00000057657	0	15	14	11	85	51	64
ATG5	ENSG00000057663	14	2	23	10	315	247	356
TMCC3	ENSG00000057704	1	0	0	0	548	401	485
PITHD1	ENSG00000057757	0	5	15	12	271	147	306
MTA3	ENSG00000057935	8	14	43	22	363	273	370
USP13	ENSG00000058056	12	10	40	42	397	275	424
ATP11B	ENSG00000058063	18	5	24	16	1331	767	1272
CDK14	ENSG00000058091	12	7	17	11	509	351	505
SEC61A1	ENSG00000058262	42	19	84	39	1751	1129	1608
PPP1R12A	ENSG00000058272	8	66	251	44	1550	827	1572
RASGRF1	ENSG00000058335	0	0	1	0	61	51	61
CAMK2B	ENSG00000058404	0	0	0	1	7	4	1
CROCC	ENSG00000058453	12	24	48	23	25	21	21
POLR3E	ENSG00000058600	7	15	18	16	523	427	668
ATP2B4	ENSG00000058668	0	2	4	0	81	63	77
ZC3H11A	ENSG00000058673	7	46	61	28	7	5	4
RIOK2	ENSG00000058729	1	10	14	5	289	192	363
YIPF1	ENSG00000058799	0	1	5	3	211	131	205
NDC1	ENSG00000058804	44	21	66	32	928	610	1205
DGKG	ENSG00000058866	11	3	15	2	63	46	63
FLYWCH1	ENSG00000059122	0	2	10	5	271	157	264
UNKL	ENSG00000059145	0	16	31	10	93	66	83
TBXAS1	ENSG00000059377	0	0	0	0	143	80	140
PARP12	ENSG00000059378	7	5	16	3	135	49	62
ALDH18A1	ENSG00000059573	55	16	51	13	1534	1051	1745
TARBP1	ENSG00000059588	7	4	40	13	874	530	992
GATB	ENSG00000059691	0	0	11	1	372	271	396
MXD1	ENSG00000059728	14	5	12	8	81	26	38
CDK17	ENSG00000059758	15	2	24	5	529	334	421
DNAJC25	ENSG00000059769	9	13	16	4	101	55	84
SLC2A3	ENSG00000059804	0	0	0	0	1001	486	639
PSD	ENSG00000059915	0	3	1	2	18	23	21
CTDP1	ENSG00000060069	8	27	57	25	390	221	397
YBX3	ENSG00000060138	15	21	61	18	746	435	751
STYK1	ENSG00000060140	0	0	0	1	0	0	0
WNK1	ENSG00000060237	47	85	193	132	5182	3144	4262
RPS17P5	ENSG00000060303	1	1	0	0	0	0	0
CCAR1	ENSG00000060339	8	27	113	38	987	560	997
OGFR	ENSG00000060491	9	9	16	10	684	404	736
PIGV	ENSG00000060642	0	0	0	0	208	142	155
PTPRU	ENSG00000060656	0	0	0	3	5	3	4
SNRNP40	ENSG00000060688	4	8	42	12	657	588	897
RIMBP2	ENSG00000060709	0	0	1	0	423	267	397
QSER1	ENSG00000060749	19	22	80	25	692	362	638
MPC1	ENSG00000060762	14	3	36	7	217	139	294
ACAA1	ENSG00000060971	0	7	10	3	179	132	184
BCAT1	ENSG00000060982	101	63	209	104	2264	1294	2219
HDAC7	ENSG00000061273	7	3	25	12	140	75	147
SPAG4	ENSG00000061656	0	3	2	1	195	112	139
NCKAP1	ENSG00000061676	0	0	0	0	104	60	91
MRPS35	ENSG00000061794	32	9	33	25	617	359	712
GUCY1B3	ENSG00000061918	0	0	0	0	557	338	505
SFSWAP	ENSG00000061936	6	29	69	31	505	248	539
TNK2	ENSG00000061938	0	11	27	6	200	131	181
MON2	ENSG00000061987	4	12	42	17	980	603	876
CDH3	ENSG00000062038	0	0	0	0	0	0	1
GPBP1	ENSG00000062194	79	40	139	53	1259	673	1186
DGAT2	ENSG00000062282	0	0	1	0	190	156	240
CS	ENSG00000062485	18	19	76	39	1017	793	1117
MRPS24	ENSG00000062582	27	8	38	13	10	8	5
ELMO2	ENSG00000062598	1	2	8	3	428	253	368
WAPL	ENSG00000062650	9	27	124	22	1279	807	1375
VMP1	ENSG00000062716	1	1	9	8	766	393	837
APPBP2	ENSG00000062725	5	4	25	17	302	181	282
POLD1	ENSG00000062822	0	15	25	13	757	469	813
EIF4B	ENSG00000063046	13	17	43	15	6130	4380	5704
SLC6A16	ENSG00000063127	0	0	0	0	28	19	24
GLTSCR1	ENSG00000063169	0	5	10	9	43	20	37
SPHK2	ENSG00000063176	2	4	8	5	74	54	85
RPL18	ENSG00000063177	106	30	98	85	9461	8259	9296
CA11	ENSG00000063180	0	0	0	1	91	31	50
ISOC2	ENSG00000063241	18	3	25	17	472	369	598
U2AF2	ENSG00000063244	92	70	124	79	1446	886	1775
EPN1	ENSG00000063245	6	7	13	19	297	252	294
MED29	ENSG00000063322	6	4	5	7	303	225	339
AHRR	ENSG00000063438	10	7	31	22	810	528	788
ZNF275	ENSG00000063587	0	4	19	21	282	158	179
MTMR1	ENSG00000063601	0	16	42	16	409	273	389
ADCK1	ENSG00000063761	0	4	8	1	55	37	69
HAGH	ENSG00000063854	0	0	0	0	178	120	150
RNF4	ENSG00000063978	52	13	42	25	1149	709	1216
CASP8	ENSG00000064012	6	7	34	14	473	294	537
LIMCH1	ENSG00000064042	1	0	2	0	2	1	1
INTS13	ENSG00000064102	32	18	69	13	851	469	1105
TM7SF3	ENSG00000064115	11	20	35	17	685	442	683
SPA17	ENSG00000064199	0	0	1	2	43	26	44
TSPAN32	ENSG00000064201	0	0	0	0	0	0	0
ST3GAL6	ENSG00000064225	0	0	0	0	518	289	454
ATP2C2	ENSG00000064270	0	0	1	0	3	0	0
CDON	ENSG00000064309	0	2	1	0	260	202	261
TAF2	ENSG00000064313	19	21	59	15	577	331	634
HIPK2	ENSG00000064393	0	0	0	0	2089	1276	1410
TNPO3	ENSG00000064419	16	18	51	21	1411	1026	1574
BORCS8-MEF2B	ENSG00000064489	14	8	17	15	2	5	5
RFXANK	ENSG00000064490	17	14	14	8	412	337	507
TMEM161A	ENSG00000064545	3	2	9	6	115	104	122
LPAR2	ENSG00000064547	0	4	2	5	99	73	86
CTSA	ENSG00000064601	2	3	8	6	215	163	255
SUGP2	ENSG00000064607	0	44	145	48	2141	1101	2018
SLC12A2	ENSG00000064651	6	4	16	7	532	335	505
SNX24	ENSG00000064652	0	0	1	5	6	2	3
EYA2	ENSG00000064655	0	0	2	0	284	186	294
CNN2	ENSG00000064666	18	10	20	25	978	654	948
ABCA7	ENSG00000064687	7	5	10	10	343	212	310
DDX20	ENSG00000064703	0	2	9	6	281	138	347
BTBD1	ENSG00000064726	1	5	30	13	843	414	821
FAR2	ENSG00000064763	0	0	1	0	21	14	19
BCAS1	ENSG00000064787	2	0	0	1	264	142	239
CHI3L2	ENSG00000064886	0	0	0	1	3426	2604	3144
SBNO2	ENSG00000064932	0	2	28	10	262	150	252
PMS1	ENSG00000064933	30	17	24	25	550	319	657
HMG20B	ENSG00000064961	1	5	29	15	690	429	704
CALCRL	ENSG00000064989	0	0	3	0	71	49	66
TAF11	ENSG00000064995	20	4	24	9	270	181	310
ANKS1A	ENSG00000064999	1	15	31	24	201	120	193
AP3D1	ENSG00000065000	14	27	83	41	1192	923	1259
ZNF76	ENSG00000065029	2	4	9	5	284	232	301
NTHL1	ENSG00000065057	15	4	14	6	157	147	213
UHRF1BP1	ENSG00000065060	0	1	16	17	785	510	648
GNAI3	ENSG00000065135	35	8	41	30	898	625	1017
IPO5	ENSG00000065150	26	27	110	55	4028	2845	4261
OAT	ENSG00000065154	23	5	13	8	2	0	2
WDR3	ENSG00000065183	32	15	55	37	870	619	1232
PKN2	ENSG00000065243	15	16	47	15	296	115	287
WDR18	ENSG00000065268	9	5	12	7	287	202	352
TRAM2	ENSG00000065308	3	5	10	7	443	265	444
NTN1	ENSG00000065320	2	0	0	1	40	21	26
MCM10	ENSG00000065328	5	12	28	13	820	540	848
DGKA	ENSG00000065357	0	1	11	4	326	208	323
ANKRD44	ENSG00000065413	10	5	30	15	1257	1137	1303
KARS	ENSG00000065427	29	36	110	26	2839	1937	3499
ADAT1	ENSG00000065457	1	4	15	14	224	193	331
PDIA5	ENSG00000065485	2	18	13	3	311	155	293
TBC1D22B	ENSG00000065491	0	6	16	8	171	129	175
NDUFB4	ENSG00000065518	59	18	39	60	1073	942	838
SPEN	ENSG00000065526	27	62	192	48	2269	1298	1890
MYLK	ENSG00000065534	1	8	50	11	34	43	52
ZC3H15	ENSG00000065548	61	22	87	20	800	422	1031
MAP2K4	ENSG00000065559	20	1	15	4	425	265	416
TMEM206	ENSG00000065600	6	7	13	9	212	144	233
SLK	ENSG00000065613	9	9	71	23	1023	470	911
CYB5R4	ENSG00000065615	23	5	18	9	440	237	489
SEC61A2	ENSG00000065665	0	2	1	0	58	44	77
PRKCQ	ENSG00000065675	1	0	1	0	3	0	0
TLE2	ENSG00000065717	0	0	0	0	1	2	2
ASB1	ENSG00000065802	7	4	19	11	178	122	221
FAM107B	ENSG00000065809	0	22	65	14	1200	595	941
ME1	ENSG00000065833	0	0	0	0	149	101	133
TBC1D1	ENSG00000065882	48	31	99	54	1301	725	1110
CDK13	ENSG00000065883	21	19	81	29	1174	633	1035
MTHFD2	ENSG00000065911	20	18	76	34	2546	1832	1917
SLC9A7	ENSG00000065923	8	38	164	57	1755	1078	1606
FOXJ2	ENSG00000065970	4	9	17	7	170	104	128
YBX1	ENSG00000065978	36	43	125	29	6816	4701	8310
PDE4A	ENSG00000065989	0	3	11	8	340	214	278
PPP2R5A	ENSG00000066027	0	8	11	4	562	262	584
CTNNA2	ENSG00000066032	0	0	0	0	253	226	328
ELAVL1	ENSG00000066044	75	42	155	68	778	566	913
TIE1	ENSG00000066056	0	0	0	0	37	25	38
DIP2B	ENSG00000066084	12	1	21	23	1682	1107	1611
SMARCD1	ENSG00000066117	20	8	28	22	649	424	668
KDM4A	ENSG00000066135	6	9	20	18	478	341	474
NFYC	ENSG00000066136	5	8	24	13	451	318	477
SLC9A3	ENSG00000066230	0	0	1	0	20	6	14
NGEF	ENSG00000066248	0	1	0	0	1	0	0
ASPM	ENSG00000066279	10	23	119	24	2692	1135	2800
CD84	ENSG00000066294	6	4	9	2	728	487	704
ELOVL1	ENSG00000066322	17	6	19	10	388	316	483
SPI1	ENSG00000066336	0	11	12	8	124	77	99
ZNRD1	ENSG00000066379	18	4	11	9	219	179	210
ZBTB11	ENSG00000066422	2	6	28	4	697	462	732
ATXN3	ENSG00000066427	6	2	24	14	262	167	270
GOLGA5	ENSG00000066455	0	4	21	12	570	291	480
LRRC40	ENSG00000066557	11	3	32	5	419	257	402
ISOC1	ENSG00000066583	1	1	10	9	145	96	155
TRMT11	ENSG00000066651	18	3	15	13	317	157	331
THUMPD1	ENSG00000066654	0	5	39	13	474	228	536
MSANTD3	ENSG00000066697	10	4	15	7	148	81	140
ATG2B	ENSG00000066739	7	7	24	14	618	349	522
ARFGEF1	ENSG00000066777	12	20	89	15	1289	826	1155
ZFAT	ENSG00000066827	0	8	16	1	940	684	937
MTFR1	ENSG00000066855	24	4	10	5	173	99	188
STAG3	ENSG00000066923	0	0	2	4	1178	933	1105
FECH	ENSG00000066926	0	3	8	8	182	121	193
MYO9A	ENSG00000066933	19	15	66	6	1727	988	1698
DDX3Y	ENSG00000067048	0	0	0	0	1658	880	1515
PFKP	ENSG00000067057	22	56	102	69	2831	1978	3219
IDI1	ENSG00000067064	3	9	39	23	1909	951	2151
SP100	ENSG00000067066	9	4	28	9	2049	1277	1922
KLF6	ENSG00000067082	0	1	8	1	408	213	348
PLPP1	ENSG00000067113	8	0	12	5	34	18	27
NEO1	ENSG00000067141	1	0	2	0	13	4	8
TRAM1	ENSG00000067167	72	24	110	28	756	392	715
PHKA1	ENSG00000067177	0	0	1	0	2	1	1
TNFRSF1A	ENSG00000067182	2	1	9	6	40	38	36
CACNB1	ENSG00000067191	1	2	6	3	110	63	117
EVI5	ENSG00000067208	1	1	12	5	53	28	32
STOML1	ENSG00000067221	0	0	4	0	79	64	79
PKM	ENSG00000067225	180	172	530	215	20836	16855	21731
DHX29	ENSG00000067248	5	15	35	3	386	213	436
DNTTIP2	ENSG00000067334	9	23	162	13	837	465	1030
METTL22	ENSG00000067365	4	1	7	6	253	186	245
TP53BP1	ENSG00000067369	13	15	65	27	1023	740	992
RRP15	ENSG00000067533	6	5	16	4	200	112	262
RHOA	ENSG00000067560	183	57	264	119	2918	1694	3308
DHX8	ENSG00000067596	0	5	21	15	972	614	995
PMS2P4	ENSG00000067601	0	0	0	0	45	36	46
ZFY	ENSG00000067646	0	0	0	0	375	257	347
IARS2	ENSG00000067704	16	12	25	16	1288	791	1523
SYT1	ENSG00000067715	0	0	0	1	3	0	0
NAV3	ENSG00000067798	0	0	1	1	20	8	16
IDH3G	ENSG00000067829	0	12	54	20	692	565	627
ROGDI	ENSG00000067836	0	0	1	0	81	76	97
ROCK1	ENSG00000067900	17	51	147	25	1222	527	1119
CBFB	ENSG00000067955	15	23	73	27	339	186	359
PDK3	ENSG00000067992	1	5	7	9	552	318	499
HYAL2	ENSG00000068001	4	3	5	9	104	65	114
HDAC4	ENSG00000068024	1	26	78	13	197	144	165
RASSF1	ENSG00000068028	12	6	14	9	392	277	442
IFI35	ENSG00000068079	0	0	1	3	319	232	244
HEATR6	ENSG00000068097	5	2	5	0	265	171	292
COASY	ENSG00000068120	25	14	27	19	330	290	342
PLEKHH3	ENSG00000068137	5	3	9	15	297	129	280
MEF2A	ENSG00000068305	22	14	32	28	911	436	686
OTUD5	ENSG00000068308	1	7	25	7	459	307	385
TFE3	ENSG00000068323	5	3	13	6	225	142	186
TBC1D25	ENSG00000068354	19	8	15	14	168	151	167
ACSL4	ENSG00000068366	31	16	49	13	1441	806	1523
INPP5A	ENSG00000068383	10	17	60	32	117	74	102
GPKOW	ENSG00000068394	5	6	26	13	266	181	337
GRIPAP1	ENSG00000068400	9	32	71	35	531	338	448
FTSJ1	ENSG00000068438	88	24	88	51	366	286	434
PRR11	ENSG00000068489	11	2	14	13	606	340	578
REEP1	ENSG00000068615	0	0	0	1	16	6	9
ATP11A	ENSG00000068650	0	0	0	0	566	418	445
POLR1A	ENSG00000068654	11	39	118	37	920	669	1094
LAPTM4A	ENSG00000068697	13	6	49	21	96	46	83
TTC7A	ENSG00000068724	34	38	73	51	545	379	586
IP6K2	ENSG00000068745	1	14	47	16	570	430	622
STON1-GTF2A1L	ENSG00000068781	1	0	1	0	0	0	0
SRBD1	ENSG00000068784	41	10	91	35	673	403	825
KIF2A	ENSG00000068796	34	14	45	30	1321	806	1229
RASGRP2	ENSG00000068831	0	9	17	7	48	46	51
PSME4	ENSG00000068878	31	7	69	20	1866	1154	1709
IFT80	ENSG00000068885	6	2	18	6	124	63	123
SIRT2	ENSG00000068903	0	2	17	3	332	216	296
ERLEC1	ENSG00000068912	4	12	23	22	513	244	395
PPP2R5B	ENSG00000068971	0	0	1	0	196	91	117
PYGM	ENSG00000068976	0	1	0	0	9	8	8
PITX1	ENSG00000069011	0	6	5	2	0	0	0
TRPC7	ENSG00000069018	0	0	0	0	0	2	0
MAST4	ENSG00000069020	20	14	31	19	293	199	227
SDK2	ENSG00000069188	0	0	1	1	1	2	2
ADAM7	ENSG00000069206	0	0	1	0	0	0	1
NUP133	ENSG00000069248	3	10	33	15	806	494	1013
NUCKS1	ENSG00000069275	231	223	804	153	2888	1210	2972
VPS35	ENSG00000069329	7	18	53	12	1108	633	1200
DNAJA2	ENSG00000069345	24	14	33	10	842	480	940
BCL3	ENSG00000069399	0	1	1	4	38	30	32
KCNAB2	ENSG00000069424	44	54	138	92	1239	764	1193
ABCC9	ENSG00000069431	6	0	0	0	0	0	4
CLEC2D	ENSG00000069493	15	8	15	10	126	60	137
FUNDC1	ENSG00000069509	8	12	45	11	112	83	107
RORA	ENSG00000069667	0	0	0	0	343	161	244
DRD4	ENSG00000069696	0	0	1	1	0	1	0
TGFBR3	ENSG00000069702	0	0	2	1	38	24	45
KIAA1107	ENSG00000069712	0	0	2	0	0	0	0
PLA2G10	ENSG00000069764	0	0	0	0	0	0	2
ATP1B3	ENSG00000069849	53	13	38	24	324	203	394
NEDD4	ENSG00000069869	14	7	39	7	53	32	42
PIGB	ENSG00000069943	0	2	6	6	150	84	154
MAPK6	ENSG00000069956	15	6	18	12	1450	955	1575
GNB5	ENSG00000069966	1	1	12	8	153	133	189
RAB27A	ENSG00000069974	0	4	16	11	501	277	398
HDHD5	ENSG00000069998	22	23	41	15	430	276	571
UFD1L	ENSG00000070010	7	5	14	4	552	475	615
LRP6	ENSG00000070018	13	19	34	15	259	158	256
PHRF1	ENSG00000070047	27	21	56	35	797	498	867
IKBKAP	ENSG00000070061	36	8	51	8	657	454	727
NUCB2	ENSG00000070081	41	49	133	59	387	172	308
PFN2	ENSG00000070087	0	0	3	0	12	8	13
PTPN3	ENSG00000070159	1	1	2	2	189	163	184
DAPP1	ENSG00000070190	1	2	4	4	737	532	640
SLC44A1	ENSG00000070214	1	4	12	9	192	144	225
TMEM260	ENSG00000070269	3	5	7	3	214	95	218
SMG6	ENSG00000070366	0	8	36	11	632	455	690
EXOC5	ENSG00000070367	5	6	34	10	736	423	764
CLTCL1	ENSG00000070371	0	0	2	1	9	4	6
FSTL3	ENSG00000070404	0	0	1	0	257	162	307
DGCR2	ENSG00000070413	14	5	42	24	233	144	277
RNF126	ENSG00000070423	14	10	42	14	343	228	428
MNT	ENSG00000070444	9	9	32	20	109	54	79
ZXDC	ENSG00000070476	4	14	45	21	218	139	213
JMJD6	ENSG00000070495	16	10	57	22	423	299	328
POLB	ENSG00000070501	6	0	8	4	355	193	320
WIPI1	ENSG00000070540	0	1	7	1	247	163	202
GBA2	ENSG00000070610	7	5	33	16	362	243	365
NDST1	ENSG00000070614	0	4	9	4	459	323	448
ASNS	ENSG00000070669	5	8	41	26	823	520	385
AP3M2	ENSG00000070718	0	1	5	0	518	312	500
PABPC1	ENSG00000070756	150	54	252	164	12349	8108	10242
TESK2	ENSG00000070759	0	1	4	0	214	111	151
CFAP20	ENSG00000070761	26	2	34	24	389	332	495
CSNK2A2	ENSG00000070770	38	16	83	30	852	555	664
EIF2B3	ENSG00000070785	12	7	32	6	435	381	523
TCOF1	ENSG00000070814	32	48	116	54	1402	716	1684
CDC42	ENSG00000070831	19	5	27	9	1838	1264	1772
OSBPL3	ENSG00000070882	6	19	40	11	367	212	353
SLC12A3	ENSG00000070915	0	0	0	1	13	8	10
RAD18	ENSG00000070950	11	5	37	13	519	246	529
ATP2B1	ENSG00000070961	17	5	47	10	1058	598	1071
NCK2	ENSG00000071051	5	10	15	13	288	192	327
MAP4K4	ENSG00000071054	2	68	70	53	358	240	331
MGAT4A	ENSG00000071073	0	0	1	0	592	278	542
RPL31	ENSG00000071082	204	40	78	40	8874	9196	7761
WDR1	ENSG00000071127	21	13	103	26	3250	2556	3685
SNX13	ENSG00000071189	22	18	47	11	505	285	486
ARHGAP10	ENSG00000071205	3	6	8	8	1116	682	927
RPS6KA2	ENSG00000071242	8	11	16	2	3	2	3
ING3	ENSG00000071243	14	2	12	1	264	166	254
WBSCR22	ENSG00000071462	19	18	39	22	431	369	623
SEL1L	ENSG00000071537	8	19	59	20	1678	1030	1223
TRIP13	ENSG00000071539	9	12	25	16	283	251	414
ATP6AP1	ENSG00000071553	0	12	19	17	261	192	256
TCF3	ENSG00000071564	77	133	422	182	1256	715	1366
TRIB2	ENSG00000071575	0	1	4	3	35	13	27
DAZAP1	ENSG00000071626	27	32	110	58	1160	784	1573
MBD3	ENSG00000071655	13	21	58	22	404	218	475
HLTF	ENSG00000071794	26	31	102	46	776	396	643
FAM50A	ENSG00000071859	0	11	10	5	611	549	595
FAM3A	ENSG00000071889	0	1	13	6	276	221	218
CPSF1	ENSG00000071894	13	8	21	16	503	351	527
MYO3B	ENSG00000071909	1	1	6	2	148	97	124
CYBRD1	ENSG00000071967	3	2	5	2	259	183	218
PDCD2	ENSG00000071994	12	2	12	14	781	487	770
SLC6A15	ENSG00000072041	1	0	0	0	1	0	0
RDH11	ENSG00000072042	6	8	25	13	1164	860	1273
PRKACA	ENSG00000072062	8	4	18	14	270	222	213
ADGRL1	ENSG00000072071	0	0	4	1	28	23	26
ACTN1	ENSG00000072110	0	5	8	2	12	3	4
ZFYVE26	ENSG00000072121	2	6	35	13	810	537	845
RPS6KA6	ENSG00000072133	0	0	1	0	0	0	0
EPN2	ENSG00000072134	3	2	1	1	128	83	124
PTPN18	ENSG00000072135	10	2	5	6	378	255	357
LIMS2	ENSG00000072163	0	0	2	0	3	4	0
LNX1	ENSG00000072201	0	0	0	1	4	2	9
ALDH3A2	ENSG00000072210	10	7	10	12	168	95	184
TFRC	ENSG00000072274	40	28	131	49	10372	6678	8920
SREBF1	ENSG00000072310	9	7	35	16	350	239	366
TRPC5	ENSG00000072315	2	0	0	0	8	1	8
AFF4	ENSG00000072364	32	14	82	17	878	438	689
UBE2D1	ENSG00000072401	15	2	2	2	89	47	99
MPP5	ENSG00000072415	6	7	21	7	232	141	249
SMC1A	ENSG00000072501	23	40	173	49	2389	1425	2473
HSD17B10	ENSG00000072506	21	15	24	8	513	441	790
MARK2	ENSG00000072518	8	13	41	39	292	174	283
HMMR	ENSG00000072571	6	47	87	50	1621	639	1994
CHFR	ENSG00000072609	11	16	61	16	32	29	25
TRHDE	ENSG00000072657	0	0	1	0	0	0	1
FCGR2B	ENSG00000072694	0	0	0	0	337	224	340
NFATC3	ENSG00000072736	17	4	19	15	417	288	431
TRNT1	ENSG00000072756	6	0	9	7	247	170	330
ACADVL	ENSG00000072778	14	14	29	25	2182	1363	2043
STK10	ENSG00000072786	9	19	53	22	1892	1128	1601
FBXW11	ENSG00000072803	17	13	45	26	752	487	716
ACAP1	ENSG00000072818	0	1	17	17	1703	907	1650
EVC	ENSG00000072840	4	0	0	1	785	464	554
DERL2	ENSG00000072849	11	5	20	11	158	67	170
SIDT1	ENSG00000072858	10	1	5	5	459	269	421
NDE1	ENSG00000072864	6	9	22	16	951	621	760
TMEM38A	ENSG00000072954	0	1	4	6	153	142	177
AP1M1	ENSG00000072958	3	7	27	27	423	247	392
XRCC1	ENSG00000073050	1	10	17	12	446	298	383
SCARB1	ENSG00000073060	19	12	71	26	1529	1040	1222
CYP2W1	ENSG00000073067	0	4	1	1	9	5	1
MCM2	ENSG00000073111	15	24	98	46	3199	2408	3504
MOV10L1	ENSG00000073146	0	0	2	1	0	0	0
SELENOO	ENSG00000073169	28	10	28	13	216	159	225
TP63	ENSG00000073282	6	15	26	14	32	15	48
ALPK1	ENSG00000073331	0	8	12	9	1265	673	1115
LLGL2	ENSG00000073350	8	0	12	5	19	8	16
PDE8A	ENSG00000073417	13	9	27	24	822	470	717
CLCN4	ENSG00000073464	0	2	3	6	44	35	51
NLE1	ENSG00000073536	0	4	14	7	363	301	433
SDHA	ENSG00000073578	19	35	58	41	1622	1278	1623
SMARCE1	ENSG00000073584	4	22	89	21	390	192	439
GSDMB	ENSG00000073605	0	0	8	1	159	94	124
KDM5A	ENSG00000073614	61	61	348	93	1779	1098	1627
PPP2R3A	ENSG00000073711	0	0	0	0	7	3	5
FERMT2	ENSG00000073712	1	0	2	0	126	56	71
PTGS2	ENSG00000073756	0	0	0	0	138	76	93
IGF2BP2	ENSG00000073792	1	0	0	0	2	0	0
MAP3K13	ENSG00000073803	0	5	12	7	369	170	289
ST6GAL1	ENSG00000073849	0	8	30	18	5440	3714	4585
VDAC1P1	ENSG00000073905	0	1	4	1	3	5	7
FRY	ENSG00000073910	0	1	0	3	184	105	131
PICALM	ENSG00000073921	13	10	28	16	1279	773	1262
NSF	ENSG00000073969	8	6	16	6	215	162	233
GLI2	ENSG00000074047	0	0	1	0	1	0	1
CLASP1	ENSG00000074054	5	10	86	16	1745	1088	1576
MRPS34	ENSG00000074071	15	12	62	31	1119	1033	1278
CLNS1A	ENSG00000074201	49	26	70	16	1888	1534	2264
PPP2R2C	ENSG00000074211	0	1	0	0	5	5	2
EED	ENSG00000074266	0	1	11	11	1002	741	869
CDHR2	ENSG00000074276	1	0	1	0	2	4	7
TSG101	ENSG00000074319	26	7	41	16	325	205	394
NCBP3	ENSG00000074356	6	27	64	15	472	250	448
ATP2A3	ENSG00000074370	12	19	63	34	821	700	801
MGLL	ENSG00000074416	5	0	4	2	1088	659	1249
NTN4	ENSG00000074527	0	0	2	0	0	1	1
BCS1L	ENSG00000074582	12	2	12	4	202	117	234
NUAK1	ENSG00000074590	0	0	1	0	0	1	2
DPP8	ENSG00000074603	3	7	46	25	479	333	504
SLC24A1	ENSG00000074621	15	2	13	7	232	157	209
LMAN1	ENSG00000074695	43	30	86	28	2788	1344	2141
HACD3	ENSG00000074696	7	7	18	13	891	542	986
IPCEF1	ENSG00000074706	0	0	2	0	129	66	115
ZZEF1	ENSG00000074755	14	14	79	18	1321	951	1336
ENO1	ENSG00000074800	306	423	1289	722	25051	20168	25921
SLC12A1	ENSG00000074803	4	0	0	1	9	2	1
MYDGF	ENSG00000074842	9	18	35	8	456	385	408
ANO8	ENSG00000074855	6	1	6	2	57	38	70
TUBE1	ENSG00000074935	0	0	4	3	112	69	85
TXK	ENSG00000074966	1	0	5	1	20	15	27
ACTR6	ENSG00000075089	18	6	23	12	165	91	200
TIPIN	ENSG00000075131	19	5	23	5	301	307	426
SRI	ENSG00000075142	16	14	94	31	823	741	1030
EIF4G3	ENSG00000075151	27	53	147	37	1336	894	1404
NUP37	ENSG00000075188	22	3	20	9	363	265	463
SEMA3A	ENSG00000075213	1	0	3	1	86	39	71
GTSE1	ENSG00000075218	6	7	39	18	449	273	449
SEMA3C	ENSG00000075223	0	0	1	0	0	1	4
TTC38	ENSG00000075234	1	0	0	3	141	104	128
ACAT1	ENSG00000075239	20	19	63	37	901	679	894
GRAMD4	ENSG00000075240	0	0	2	1	202	150	238
CELSR1	ENSG00000075275	0	1	0	0	3	6	3
ZNF638	ENSG00000075292	18	28	68	34	1837	935	1887
SLC25A40	ENSG00000075303	7	5	23	7	267	130	257
TIMM21	ENSG00000075336	19	5	14	11	317	223	403
ADD2	ENSG00000075340	1	1	1	1	0	0	0
RASAL2	ENSG00000075391	1	0	6	4	254	167	235
VPS9D1	ENSG00000075399	6	1	0	2	27	33	28
ZNF37A	ENSG00000075407	19	12	28	7	389	186	446
MARK3	ENSG00000075413	9	11	51	25	868	509	829
SLC25A3	ENSG00000075415	64	36	71	60	4538	3485	4558
FNDC3B	ENSG00000075420	8	5	16	9	382	214	292
FOSL2	ENSG00000075426	0	4	4	1	20	18	12
FRYL	ENSG00000075539	16	33	141	42	1869	1203	2026
TMEM131	ENSG00000075568	9	18	58	23	1687	935	1490
FSCN1	ENSG00000075618	0	0	0	0	1322	786	1100
ACTB	ENSG00000075624	742	778	1565	1110	24361	20666	26638
MOCOS	ENSG00000075643	10	5	29	20	50	42	31
PLD1	ENSG00000075651	2	0	0	1	1086	606	945
ATP12A	ENSG00000075673	0	0	1	0	0	0	0
WDR62	ENSG00000075702	7	11	15	16	219	149	262
DLG1	ENSG00000075711	26	9	61	10	894	568	954
RAB7A	ENSG00000075785	29	28	55	33	760	551	636
BCAP29	ENSG00000075790	0	0	10	2	221	86	207
SEC31B	ENSG00000075826	0	1	14	3	183	122	208
SART3	ENSG00000075856	8	33	86	27	1657	1156	1679
ARHGAP15	ENSG00000075884	46	12	44	34	1110	768	1194
EXOSC7	ENSG00000075914	14	13	31	12	430	413	555
KIFAP3	ENSG00000075945	12	5	22	2	351	232	272
MKRN2	ENSG00000075975	11	2	9	12	617	375	528
MCM6	ENSG00000076003	42	31	156	56	1565	1164	1705
REXO2	ENSG00000076043	30	5	25	25	42	44	66
RBM7	ENSG00000076053	2	4	7	3	81	44	83
RBMS2	ENSG00000076067	0	0	2	1	177	120	108
BAZ2A	ENSG00000076108	25	46	118	38	1483	1016	1096
PTPN23	ENSG00000076201	0	5	5	10	302	225	288
MLH1	ENSG00000076242	7	6	19	14	951	692	1255
UNG	ENSG00000076248	14	4	23	18	251	148	316
FMO4	ENSG00000076258	12	1	4	5	19	10	23
KLHL20	ENSG00000076321	6	12	20	5	160	136	182
SLC46A1	ENSG00000076351	0	0	0	0	31	22	19
PLXNA2	ENSG00000076356	0	0	1	0	9	7	7
SPAG5	ENSG00000076382	39	31	117	50	2751	1833	2675
ANKRD13A	ENSG00000076513	7	10	18	11	1875	1109	1649
TPD52	ENSG00000076554	13	20	94	38	677	284	675
ACACB	ENSG00000076555	0	4	6	10	74	54	60
TRAF4	ENSG00000076604	6	3	12	16	702	566	773
PAG1	ENSG00000076641	9	8	28	10	1619	1005	1490
GPATCH1	ENSG00000076650	1	6	15	5	139	66	148
ICAM3	ENSG00000076662	6	0	3	1	181	149	148
NT5C2	ENSG00000076685	23	17	42	23	222	131	240
MCAM	ENSG00000076706	0	0	0	0	808	645	882
GPC4	ENSG00000076716	1	0	0	0	6	5	8
MBNL3	ENSG00000076770	28	16	20	5	298	162	302
CAMSAP3	ENSG00000076826	0	0	0	1	142	70	116
XAB2	ENSG00000076924	10	11	16	16	437	325	371
ARHGEF1	ENSG00000076928	12	12	46	23	1134	698	1132
STXBP2	ENSG00000076944	16	10	27	29	216	149	201
MAP2K7	ENSG00000076984	26	14	36	29	211	125	188
DGKD	ENSG00000077044	7	9	61	25	1637	1171	1602
CTTNBP2	ENSG00000077063	0	1	3	0	1	0	0
RARB	ENSG00000077092	0	0	1	1	9	2	4
TOP2B	ENSG00000077097	134	252	1043	192	3419	1827	3793
TM9SF3	ENSG00000077147	22	26	69	22	877	418	819
NFKB2	ENSG00000077150	13	5	27	33	2226	1440	1686
UBE2T	ENSG00000077152	21	8	61	18	445	346	533
PPP1R12B	ENSG00000077157	0	5	15	9	330	164	283
DNAJC10	ENSG00000077232	15	14	33	12	856	477	974
GTF3C1	ENSG00000077235	27	20	92	27	1703	1203	1841
IL4R	ENSG00000077238	3	0	5	4	472	279	407
USP33	ENSG00000077254	20	8	51	19	612	301	515
SNRPA	ENSG00000077312	67	3	37	52	1037	676	1046
SPAG6	ENSG00000077327	0	1	0	4	3	1	1
EXOSC5	ENSG00000077348	15	11	17	4	227	163	278
DYNC1I2	ENSG00000077380	9	9	28	17	701	444	735
APBB1IP	ENSG00000077420	15	7	47	35	1051	647	954
LRCH4	ENSG00000077454	0	5	9	7	110	101	125
FAM76B	ENSG00000077458	7	4	21	7	307	134	269
SIRT6	ENSG00000077463	5	2	6	3	132	92	121
TYR	ENSG00000077498	0	0	1	0	0	0	0
POLD3	ENSG00000077514	6	11	25	18	1132	655	1166
CAPZB	ENSG00000077549	45	16	52	36	1205	714	1263
GPR137B	ENSG00000077585	0	2	7	1	188	106	187
JADE1	ENSG00000077684	0	20	25	23	488	360	442
SLC25A43	ENSG00000077713	1	1	5	4	71	46	83
UBE2A	ENSG00000077721	10	4	19	5	268	151	243
FGFR1	ENSG00000077782	4	0	12	5	42	33	38
FKBP6	ENSG00000077800	0	0	0	1	0	0	0
SMC1B	ENSG00000077935	0	0	2	0	2	3	1
ITGA8	ENSG00000077943	0	0	1	0	1	2	1
MAP2	ENSG00000078018	0	0	2	0	2	1	1
PIAS2	ENSG00000078043	29	16	111	32	268	130	327
AMPH	ENSG00000078053	0	0	1	0	4	4	5
ARAF	ENSG00000078061	11	27	42	44	234	180	269
MCCC1	ENSG00000078070	0	10	30	11	811	635	829
LAMP3	ENSG00000078081	0	0	0	0	349	183	278
NEBL	ENSG00000078114	0	1	0	0	3	0	0
ACER3	ENSG00000078124	24	1	6	0	152	74	144
UBE2K	ENSG00000078140	31	6	27	10	386	220	401
PIK3C3	ENSG00000078142	0	4	14	19	516	311	491
N4BP2	ENSG00000078177	7	9	41	13	743	351	675
TIGAR	ENSG00000078237	28	2	13	6	118	69	125
TULP3	ENSG00000078246	9	4	28	6	164	107	105
SYNJ2	ENSG00000078269	5	3	16	12	342	241	386
ADCY2	ENSG00000078295	0	0	2	0	11	14	5
PPP2R5C	ENSG00000078304	81	17	74	51	1478	792	1326
PMS2P1	ENSG00000078319	15	6	14	5	158	143	197
RBFOX1	ENSG00000078328	5	0	2	4	1	0	1
GNB1	ENSG00000078369	27	34	80	42	1805	1368	1721
HOXA9	ENSG00000078399	6	0	11	2	0	0	0
EDN1	ENSG00000078401	0	0	0	0	65	45	80
MLLT10	ENSG00000078403	3	1	12	16	670	363	588
ZCWPW1	ENSG00000078487	0	0	3	2	71	47	70
P2RY10	ENSG00000078589	10	3	1	1	470	348	438
NRDC	ENSG00000078618	27	30	132	35	1759	1168	1753
VDAC3	ENSG00000078668	8	6	16	10	1881	1316	2142
PCM1	ENSG00000078674	30	38	111	37	5263	2880	5108
TNRC6C	ENSG00000078687	36	44	93	45	14	6	9
CBFA2T2	ENSG00000078699	6	3	16	10	196	105	145
ITCH	ENSG00000078747	14	10	40	23	969	717	881
TP53INP2	ENSG00000078804	1	4	2	2	131	76	119
SDF4	ENSG00000078808	15	9	41	22	743	582	723
TP73	ENSG00000078900	0	0	0	0	315	169	287
TOLLIP	ENSG00000078902	0	11	11	8	155	140	183
UBE2D4	ENSG00000078967	0	2	5	6	109	71	88
CDH17	ENSG00000079112	0	0	2	0	13	8	6
THOC1	ENSG00000079134	14	14	51	11	381	190	395
FKBP7	ENSG00000079150	0	0	7	3	43	24	53
OSBPL6	ENSG00000079156	0	1	5	2	2	2	2
SLC1A3	ENSG00000079215	0	0	0	1	16	7	17
XRCC5	ENSG00000079246	151	89	250	112	5904	3899	8073
LXN	ENSG00000079257	0	0	0	0	181	103	167
SP140	ENSG00000079263	0	0	1	1	1858	1094	1837
MKNK1	ENSG00000079277	5	7	21	4	263	154	275
TNS1	ENSG00000079308	0	2	15	3	27	9	8
REXO1	ENSG00000079313	2	16	66	25	232	100	215
SAR1A	ENSG00000079332	14	10	48	10	547	433	553
CDC14A	ENSG00000079335	0	1	3	0	95	60	93
RAPGEF3	ENSG00000079337	0	0	0	0	14	11	11
CEACAM1	ENSG00000079385	0	0	0	0	114	76	68
SENP1	ENSG00000079387	19	9	39	20	454	317	460
CIC	ENSG00000079432	13	15	30	22	304	204	236
LIPE	ENSG00000079435	0	0	2	0	69	47	92
FDFT1	ENSG00000079459	21	19	43	39	3259	2383	3411
PAFAH1B3	ENSG00000079462	16	6	12	11	289	266	411
OPHN1	ENSG00000079482	39	17	61	99	0	0	0
AFM	ENSG00000079557	0	0	0	0	0	0	0
KIF22	ENSG00000079616	22	28	51	29	1356	776	1569
CARMIL1	ENSG00000079691	0	0	1	0	261	152	287
PGM1	ENSG00000079739	35	7	29	25	1242	948	1390
DDX1	ENSG00000079785	22	2	20	13	1106	782	1418
DNM2	ENSG00000079805	14	35	40	35	1730	1172	1627
EPB41L2	ENSG00000079819	14	28	100	32	1315	706	1237
RIMS1	ENSG00000079841	0	0	1	0	7	10	20
MOXD1	ENSG00000079931	9	7	40	5	13	14	26
STX7	ENSG00000079950	3	8	33	10	461	354	526
RABL2B	ENSG00000079974	0	2	11	1	29	19	21
KEAP1	ENSG00000079999	35	3	25	11	542	419	615
DDX43	ENSG00000080007	0	0	0	0	9	8	8
DCT	ENSG00000080166	0	0	11	0	9	5	8
SLC35C2	ENSG00000080189	0	1	15	4	371	234	425
CRYBG3	ENSG00000080200	3	4	41	15	20	17	27
EPHA6	ENSG00000080224	1	0	1	0	3	1	3
RFX3	ENSG00000080298	7	3	9	5	341	244	283
RIF1	ENSG00000080345	22	31	109	49	1926	958	2003
RAB21	ENSG00000080371	12	4	16	8	336	200	284
SLC4A4	ENSG00000080493	0	0	1	0	6	8	6
SMARCA2	ENSG00000080503	3	11	41	16	3989	2511	4578
SESN1	ENSG00000080546	0	0	8	2	70	49	47
PIH1D3	ENSG00000080572	0	1	0	0	0	0	0
SRCAP	ENSG00000080603	13	30	96	79	60	39	68
PUM3	ENSG00000080608	1	16	61	19	931	556	1279
KCNN2	ENSG00000080709	0	0	1	0	70	39	52
CNOT4	ENSG00000080802	17	5	39	7	242	130	212
PSEN1	ENSG00000080815	4	1	13	7	561	364	462
CPOX	ENSG00000080819	18	12	46	16	618	340	730
CLDND1	ENSG00000080822	4	4	16	2	389	129	468
MOK	ENSG00000080823	0	5	2	0	10	4	3
HSP90AA1	ENSG00000080824	462	557	2404	366	7194	4654	11284
RBL1	ENSG00000080839	11	4	48	12	481	305	629
DLGAP4	ENSG00000080845	7	2	12	10	373	206	285
CROCCP3	ENSG00000080947	0	1	2	0	24	13	17
NDC80	ENSG00000080986	33	9	39	16	861	513	842
AP4E1	ENSG00000081014	1	9	21	10	185	117	229
RSBN1	ENSG00000081019	9	10	46	12	493	249	456
MAGI3	ENSG00000081026	7	2	20	3	317	174	254
COL4A4	ENSG00000081052	0	7	25	6	436	230	329
TCF7	ENSG00000081059	0	0	0	0	528	303	367
OSTM1	ENSG00000081087	0	2	4	1	56	38	61
CDH7	ENSG00000081138	7	0	0	0	0	1	0
PCNP	ENSG00000081154	17	8	34	20	481	208	476
ARG2	ENSG00000081181	0	0	1	2	148	72	49
MEF2C	ENSG00000081189	36	5	36	10	2360	1320	2728
PTPRC	ENSG00000081237	15	13	32	15	3134	2129	2828
CACNA1S	ENSG00000081248	0	1	2	0	0	3	1
UBA5	ENSG00000081307	24	5	22	8	406	234	432
STK17B	ENSG00000081320	12	2	21	5	2067	822	2063
ZNF510	ENSG00000081386	0	2	11	1	207	126	226
LRP2	ENSG00000081479	0	0	1	0	4	0	1
ZNF506	ENSG00000081665	0	1	5	1	212	89	158
JMJD4	ENSG00000081692	1	0	14	9	111	80	153
DUSP12	ENSG00000081721	10	5	10	7	194	125	201
AACS	ENSG00000081760	5	4	24	12	448	314	441
KIAA0141	ENSG00000081791	1	6	16	4	450	233	411
CADPS2	ENSG00000081803	0	1	0	0	19	18	27
PCDHGA2	ENSG00000081853	3	3	4	2	1	0	0
HSPB11	ENSG00000081870	35	8	34	19	381	243	374
PHLPP1	ENSG00000081913	21	13	27	21	54	32	20
ATP8B1	ENSG00000081923	0	0	1	0	12	4	4
IL12RB2	ENSG00000081985	0	0	1	0	17	12	10
WDR70	ENSG00000082068	9	18	26	11	503	357	527
FYB	ENSG00000082074	24	0	5	0	117	56	63
STRADB	ENSG00000082146	1	2	2	3	171	107	176
BZW1	ENSG00000082153	56	21	60	32	920	664	1129
C1QTNF3	ENSG00000082196	0	0	1	0	33	10	32
ME2	ENSG00000082212	13	13	51	18	1276	778	1751
C5orf22	ENSG00000082213	3	4	7	9	197	140	227
CCNT2	ENSG00000082258	6	16	31	16	406	206	375
FAM135A	ENSG00000082269	15	5	19	4	206	109	294
EPB41L3	ENSG00000082397	0	0	1	0	0	1	1
COBLL1	ENSG00000082438	2	0	0	0	1	0	1
DLG3	ENSG00000082458	2	0	13	4	56	41	32
KCNK2	ENSG00000082482	0	0	2	0	1	0	0
TRAF5	ENSG00000082512	0	1	2	2	603	380	583
MRPL22	ENSG00000082515	18	13	24	6	326	230	358
GEMIN5	ENSG00000082516	31	6	25	9	656	438	914
NFE2L1	ENSG00000082641	21	14	17	24	1739	971	1225
GSK3B	ENSG00000082701	19	3	34	16	966	537	812
ITGB5	ENSG00000082781	0	0	1	0	6	3	5
ERC1	ENSG00000082805	61	58	203	69	357	177	272
XPO1	ENSG00000082898	134	41	212	53	3154	1725	3717
RNF13	ENSG00000082996	3	0	16	3	344	211	299
TRPM3	ENSG00000083067	0	0	1	0	1	2	5
PALB2	ENSG00000083093	18	8	46	8	351	193	353
DOPEY1	ENSG00000083097	7	3	14	3	439	298	417
LYRM2	ENSG00000083099	8	5	25	3	245	136	292
BCKDHB	ENSG00000083123	12	3	19	7	189	88	214
KAT6A	ENSG00000083168	12	56	182	30	1397	809	1036
ZCCHC6	ENSG00000083223	0	12	49	11	1302	635	1137
ULK2	ENSG00000083290	1	1	1	0	408	282	384
GRHL2	ENSG00000083307	0	0	3	0	9	6	10
TNPO1	ENSG00000083312	31	19	60	37	1783	1189	1871
PLOD1	ENSG00000083444	13	10	21	8	1314	971	1222
P2RX5	ENSG00000083454	48	35	118	49	284	208	246
ITGAE	ENSG00000083457	38	7	25	12	111	102	81
DIS3	ENSG00000083520	6	7	24	16	1351	677	1294
PIBF1	ENSG00000083535	1	5	27	7	400	184	448
TDRD3	ENSG00000083544	0	6	6	1	333	212	388
NUFIP1	ENSG00000083635	22	10	39	8	136	69	155
PDS5B	ENSG00000083642	84	82	260	104	1307	737	1203
OXCT1	ENSG00000083720	10	13	69	16	1118	704	1354
RRAGB	ENSG00000083750	1	0	2	0	133	71	109
EPYC	ENSG00000083782	0	0	1	0	1	0	0
CYLD	ENSG00000083799	4	0	12	9	1190	552	1026
SLC27A5	ENSG00000083807	0	2	17	2	316	382	290
ZNF324	ENSG00000083812	2	1	6	3	143	123	189
ZNF671	ENSG00000083814	0	0	1	1	184	117	170
ZNF416	ENSG00000083817	0	0	3	1	85	64	80
ZNF586	ENSG00000083828	15	7	10	8	294	175	289
ZNF446	ENSG00000083838	0	0	2	1	92	64	80
ZNF264	ENSG00000083844	0	4	8	9	437	267	312
RPS5	ENSG00000083845	117	41	112	90	9793	9830	9518
FAT1	ENSG00000083857	0	0	1	0	7	2	3
YTHDC1	ENSG00000083896	47	33	131	35	788	507	797
CHMP2B	ENSG00000083937	3	3	17	10	237	121	227
SMAP2	ENSG00000084070	3	13	43	22	2560	1516	1943
PPIE	ENSG00000084072	42	12	24	17	524	338	525
ZMPSTE24	ENSG00000084073	17	5	11	9	115	62	201
STARD7	ENSG00000084090	59	26	154	41	1383	1160	1639
NOA1	ENSG00000084092	18	7	21	11	1011	650	849
REST	ENSG00000084093	25	26	70	23	622	384	488
HAL	ENSG00000084110	0	0	0	0	1	4	1
SSH1	ENSG00000084112	6	4	23	10	631	460	576
GSTP1	ENSG00000084207	59	28	80	128	6577	5716	7074
APLP2	ENSG00000084234	31	27	54	17	402	306	371
FAM234B	ENSG00000084444	0	4	7	3	21	20	16
SLCO1A2	ENSG00000084453	0	0	0	1	1	0	0
WBP11	ENSG00000084463	0	52	127	43	929	597	1007
EIF3I	ENSG00000084623	28	15	37	27	2318	1927	2906
NKAIN1	ENSG00000084628	2	0	1	0	1	3	0
TXLNA	ENSG00000084652	11	34	83	48	1090	610	1090
NCOA1	ENSG00000084676	9	14	23	7	24	18	20
AGBL5	ENSG00000084693	2	23	15	140	351	217	335
EFR3B	ENSG00000084710	1	0	0	0	46	39	53
KIF3C	ENSG00000084731	0	0	8	2	26	16	21
RAB10	ENSG00000084733	29	16	36	26	636	411	719
GCKR	ENSG00000084734	0	0	0	1	0	0	0
HADHA	ENSG00000084754	0	15	45	17	3767	2691	3717
CAD	ENSG00000084774	6	12	35	8	944	682	1651
CD59	ENSG00000085063	17	12	28	22	995	807	1049
CD82	ENSG00000085117	0	0	0	0	1042	654	678
BCORL1	ENSG00000085185	1	9	12	10	70	50	72
ATRX	ENSG00000085224	29	61	250	38	1783	854	1678
AK6	ENSG00000085231	32	9	24	14	392	229	474
MYNN	ENSG00000085274	32	1	10	4	192	143	165
MECOM	ENSG00000085276	0	1	0	0	2	0	1
SCAMP1	ENSG00000085365	40	3	18	10	224	137	222
PREP	ENSG00000085377	2	4	25	10	483	373	549
HACE1	ENSG00000085382	1	1	10	2	214	129	173
SEH1L	ENSG00000085415	10	19	31	17	417	354	610
WDR47	ENSG00000085433	0	3	16	6	185	121	168
WDFY1	ENSG00000085449	9	12	21	10	379	225	244
OVGP1	ENSG00000085465	0	0	0	1	12	7	6
SLC25A24	ENSG00000085491	5	7	27	11	360	179	350
MAP3K4	ENSG00000085511	22	7	27	13	935	620	825
PILRA	ENSG00000085514	0	0	2	2	426	306	267
ABCB1	ENSG00000085563	4	0	1	0	6	4	4
ZNF213	ENSG00000085644	1	3	2	4	49	27	48
AKR1B1	ENSG00000085662	15	24	51	37	645	527	695
CPNE3	ENSG00000085719	0	0	3	5	1207	676	1147
RRN3	ENSG00000085721	7	3	34	10	239	148	248
CTTN	ENSG00000085733	0	0	0	1	555	381	420
MTIF2	ENSG00000085760	16	9	63	7	677	348	730
DDHD2	ENSG00000085788	9	4	27	11	479	260	458
EPS15	ENSG00000085832	32	26	89	23	1617	1050	1541
ORC1	ENSG00000085840	21	9	36	15	744	505	720
MGST2	ENSG00000085871	10	2	3	4	29	15	20
CHERP	ENSG00000085872	13	22	83	35	159	128	174
ATG16L1	ENSG00000085978	1	11	16	8	241	184	258
USP40	ENSG00000085982	0	0	1	0	252	169	294
POMGNT1	ENSG00000085998	0	1	3	0	286	185	335
RAD54L	ENSG00000085999	7	12	37	20	305	196	295
MAST2	ENSG00000086015	5	8	14	8	680	499	686
DNAJA1	ENSG00000086061	30	44	98	50	1267	932	1745
B4GALT1	ENSG00000086062	14	4	26	15	410	226	323
CHMP5	ENSG00000086065	19	14	26	14	839	583	722
NFX1	ENSG00000086102	20	21	66	15	1049	686	1011
DIMT1	ENSG00000086189	11	1	16	2	391	169	459
IPO11	ENSG00000086200	11	5	22	11	422	249	576
EIF2AK1	ENSG00000086232	36	68	239	96	1098	708	967
EPDR1	ENSG00000086289	6	9	14	16	91	63	98
SNX10	ENSG00000086300	16	12	20	14	222	106	197
SEPHS1	ENSG00000086475	2	3	17	3	473	389	652
MRPL28	ENSG00000086504	13	12	27	21	759	671	935
ITPKC	ENSG00000086544	0	0	0	3	122	95	114
RBM22	ENSG00000086589	7	10	30	5	420	268	438
TMED2	ENSG00000086598	48	21	99	30	804	572	873
ERO1B	ENSG00000086619	0	1	12	6	412	206	340
ZFAND6	ENSG00000086666	12	5	14	17	891	669	953
TXLNG	ENSG00000086712	10	13	71	18	446	232	453
LAT2	ENSG00000086730	5	26	55	40	2392	1676	2268
HUWE1	ENSG00000086758	144	225	709	301	11045	8478	11552
ZW10	ENSG00000086827	0	6	33	9	167	129	248
ALG9	ENSG00000086848	0	13	35	5	48	26	37
MYBPC2	ENSG00000086967	0	0	0	4	1365	1001	1052
ACOX3	ENSG00000087008	0	4	25	7	217	198	196
MTMR2	ENSG00000087053	6	8	19	7	488	284	562
PPP1R15A	ENSG00000087074	2	7	6	10	1204	559	823
HSD17B14	ENSG00000087076	0	0	0	1	32	21	33
TRIP6	ENSG00000087077	0	0	2	0	297	166	370
FTL	ENSG00000087086	63	28	31	64	8787	6038	9034
SRRT	ENSG00000087087	17	34	76	28	888	600	1149
BAX	ENSG00000087088	26	14	29	28	388	242	382
NLK	ENSG00000087095	8	3	7	7	166	84	187
PIGS	ENSG00000087111	7	4	20	7	399	300	385
ATXN7L3	ENSG00000087152	0	15	33	10	419	251	459
PGS1	ENSG00000087157	7	7	25	24	249	175	276
PSMC5	ENSG00000087191	21	3	25	16	599	549	713
UIMC1	ENSG00000087206	7	7	61	12	828	573	772
MMP2	ENSG00000087245	2	0	0	0	1	1	0
GNAO1	ENSG00000087258	0	0	1	0	2	3	3
OGFOD1	ENSG00000087263	22	10	30	8	357	250	471
SH3BP2	ENSG00000087266	2	1	5	2	421	272	351
NOP14	ENSG00000087269	16	28	80	15	1163	676	1252
ADD1	ENSG00000087274	8	21	47	28	1450	987	1340
L2HGDH	ENSG00000087299	2	0	15	3	187	107	161
TXNDC16	ENSG00000087301	5	3	8	4	192	116	144
C14orf166	ENSG00000087302	33	23	48	42	1346	1116	1467
GMCL1	ENSG00000087338	19	9	13	11	206	100	187
SF3B2	ENSG00000087365	21	57	96	44	3266	1947	3485
KLHL42	ENSG00000087448	10	7	21	12	92	59	103
GNAS	ENSG00000087460	71	42	99	84	5064	3504	4477
DNM1L	ENSG00000087470	56	12	56	13	2017	1277	1947
PHACTR3	ENSG00000087495	0	0	2	0	6	6	4
ERGIC2	ENSG00000087502	10	4	22	5	668	298	751
AURKA	ENSG00000087586	7	25	35	14	822	476	1039
PIR	ENSG00000087842	0	0	0	0	258	160	246
AAMDC	ENSG00000087884	4	1	2	3	56	50	52
RFX2	ENSG00000087903	2	15	20	7	31	17	31
METTL2A	ENSG00000087995	0	2	5	2	202	153	267
SULT2B1	ENSG00000088002	0	0	0	0	18	4	10
ALG6	ENSG00000088035	6	0	3	10	143	111	166
CNOT3	ENSG00000088038	4	12	19	16	326	238	237
GP6	ENSG00000088053	0	0	0	0	44	22	25
PTPN4	ENSG00000088179	9	0	12	10	308	175	276
DDX18	ENSG00000088205	39	24	110	29	1312	756	1469
KHSRP	ENSG00000088247	40	63	228	80	1559	1036	1681
GNA11	ENSG00000088256	0	1	6	2	85	40	77
EDEM2	ENSG00000088298	0	1	10	6	297	280	311
DNMT3B	ENSG00000088305	3	8	22	22	12	10	11
TPX2	ENSG00000088325	20	48	114	42	3092	1722	3048
FER1L4	ENSG00000088340	0	1	3	1	28	21	21
PDRG1	ENSG00000088356	4	3	14	9	143	94	142
SLC15A1	ENSG00000088386	1	0	1	0	2	0	1
DOCK9	ENSG00000088387	10	5	21	10	1107	808	1035
ANKRD10	ENSG00000088448	4	5	28	12	726	428	623
TGDS	ENSG00000088451	4	1	9	1	217	123	195
DOCK3	ENSG00000088538	0	0	3	0	13	6	17
C3orf18	ENSG00000088543	0	0	0	1	24	15	20
COQ9	ENSG00000088682	0	7	23	16	685	555	733
KIF9	ENSG00000088727	3	3	6	4	63	36	46
ARHGAP28	ENSG00000088756	0	0	0	0	1	1	0
CRLS1	ENSG00000088766	26	5	23	7	319	209	375
PPP1R13B	ENSG00000088808	0	6	28	11	75	53	77
ATRN	ENSG00000088812	0	0	2	0	387	234	393
FKBP1A	ENSG00000088832	27	22	61	32	291	149	341
NSFL1C	ENSG00000088833	2	8	26	10	249	186	320
SLC4A11	ENSG00000088836	0	0	7	1	3	0	0
C20orf194	ENSG00000088854	0	0	2	1	1	3	4
ZNF343	ENSG00000088876	6	2	12	3	176	117	173
CPXM1	ENSG00000088882	0	4	19	11	76	45	90
MAVS	ENSG00000088888	18	10	33	9	741	527	693
LZTS3	ENSG00000088899	0	5	0	1	34	14	7
XRN2	ENSG00000088930	10	14	61	29	1584	1080	1861
KIZ	ENSG00000088970	1	6	20	5	289	140	240
DYNLL1	ENSG00000088986	45	26	67	87	476	426	596
TESC	ENSG00000088992	21	12	18	10	400	277	388
SNX5	ENSG00000089006	49	30	95	34	2596	1654	2889
RPL6	ENSG00000089009	39	40	117	40	8242	5755	8887
SIRPG	ENSG00000089012	0	0	0	0	31	30	41
MAPKAPK5	ENSG00000089022	18	7	18	11	383	250	409
P2RX7	ENSG00000089041	0	1	2	0	169	104	95
ESF1	ENSG00000089048	8	14	83	9	405	170	514
RBBP9	ENSG00000089050	0	2	2	1	232	155	237
ANAPC5	ENSG00000089053	37	29	86	37	1616	1191	1979
SLC23A2	ENSG00000089057	7	9	28	10	1957	1390	1823
SLC8B1	ENSG00000089060	2	2	7	4	60	29	42
TMEM230	ENSG00000089063	0	2	19	7	364	138	403
DZANK1	ENSG00000089091	0	2	5	1	45	32	59
KDM2B	ENSG00000089094	13	24	87	46	1049	730	990
TASP1	ENSG00000089123	10	3	31	5	136	121	173
OAS1	ENSG00000089127	0	0	1	1	1093	756	685
GCN1	ENSG00000089154	22	39	87	37	2977	2206	3447
RPLP0	ENSG00000089157	110	28	129	29	15313	14318	15092
PXN	ENSG00000089159	1	3	6	6	147	93	143
SIRT4	ENSG00000089163	0	0	0	1	7	7	12
RPH3A	ENSG00000089169	1	0	0	1	1	2	0
KIF16B	ENSG00000089177	0	0	1	0	126	77	131
TRMT6	ENSG00000089195	9	16	58	6	188	113	245
PEBP1	ENSG00000089220	61	20	62	49	869	628	1448
BRAP	ENSG00000089234	0	7	13	8	401	270	437
ERP29	ENSG00000089248	15	11	28	24	1791	1368	1632
NOS1	ENSG00000089250	0	0	2	0	1	3	1
FUS	ENSG00000089280	148	126	316	140	919	642	803
IGBP1	ENSG00000089289	11	6	17	15	1207	899	1098
FXYD5	ENSG00000089327	6	8	14	18	343	227	216
ZNF302	ENSG00000089335	1	0	0	0	157	80	188
GRAMD1A	ENSG00000089351	8	11	24	10	710	410	674
CDIP1	ENSG00000089486	0	0	0	0	170	91	188
CMTM1	ENSG00000089505	0	0	0	1	7	5	4
KCNH4	ENSG00000089558	3	0	0	0	4	4	6
GANAB	ENSG00000089597	18	13	49	24	1899	1231	1780
GMIP	ENSG00000089639	0	8	20	18	444	309	413
RBM41	ENSG00000089682	5	4	14	5	252	126	227
BIRC5	ENSG00000089685	99	35	90	59	637	278	663
MLF2	ENSG00000089693	46	12	67	32	649	462	645
OTUB2	ENSG00000089723	0	0	0	0	20	15	16
DDX24	ENSG00000089737	6	48	168	52	2201	1531	2386
ZBTB25	ENSG00000089775	9	8	23	13	872	443	654
NECAP1	ENSG00000089818	0	6	7	3	173	97	183
ARHGAP4	ENSG00000089820	0	36	111	42	583	355	800
ANKRD24	ENSG00000089847	0	0	0	0	67	30	43
DHX32	ENSG00000089876	9	16	39	10	381	331	383
RCOR1	ENSG00000089902	5	12	48	17	325	179	304
GPATCH2L	ENSG00000089916	18	15	38	17	2126	1253	1696
LTBP4	ENSG00000090006	0	4	11	7	136	85	103
BLVRB	ENSG00000090013	6	14	18	13	418	390	306
SLC9A1	ENSG00000090020	12	3	17	9	87	60	77
SPTLC1	ENSG00000090054	10	4	36	9	358	232	365
PAPOLA	ENSG00000090060	44	55	178	64	1253	726	1393
CCNK	ENSG00000090061	13	24	52	18	331	236	266
PCBP4	ENSG00000090097	25	4	11	9	118	85	117
RGS1	ENSG00000090104	0	2	1	6	4408	2183	3132
YPEL3	ENSG00000090238	0	4	3	8	63	39	25
MRPS33	ENSG00000090263	22	4	18	10	652	623	702
NDUFB2	ENSG00000090266	56	16	55	39	431	398	457
NUDC	ENSG00000090273	47	23	61	23	571	382	821
MAEA	ENSG00000090316	0	11	31	13	327	261	410
ICAM1	ENSG00000090339	3	10	17	9	1651	1168	1160
STRN4	ENSG00000090372	16	24	45	30	368	275	441
IRAK3	ENSG00000090376	0	0	1	0	1	3	2
MUL1	ENSG00000090432	7	2	10	6	161	92	169
TFAP4	ENSG00000090447	31	8	30	13	100	74	134
PDCD7	ENSG00000090470	0	8	16	15	225	112	273
SPG21	ENSG00000090487	54	8	43	21	391	189	395
DNAJB11	ENSG00000090520	36	8	26	14	299	163	323
P3H2	ENSG00000090530	1	0	4	0	2288	1636	2030
CHRD	ENSG00000090539	0	0	0	1	1	0	1
FLT3LG	ENSG00000090554	8	0	1	2	4	4	4
RAB11FIP3	ENSG00000090565	0	9	27	30	395	268	374
GNPTG	ENSG00000090581	0	5	8	10	248	183	229
ZNF268	ENSG00000090612	3	4	6	7	177	108	197
GOLGA3	ENSG00000090615	15	44	150	28	1299	759	1018
PABPC4	ENSG00000090621	124	47	148	44	1613	1014	1656
CERS4	ENSG00000090661	0	0	0	0	377	257	389
MCOLN1	ENSG00000090674	0	10	5	6	19	14	26
USP48	ENSG00000090686	6	23	101	43	2119	1331	2049
PDPR	ENSG00000090857	0	2	12	7	318	219	256
AARS	ENSG00000090861	27	51	163	68	2528	1719	1893
GLG1	ENSG00000090863	29	17	134	55	2331	1628	1886
KIF4A	ENSG00000090889	0	7	24	9	898	570	903
TNRC6A	ENSG00000090905	2	35	95	35	927	589	911
PLEKHG2	ENSG00000090924	0	3	14	5	423	259	440
DLL3	ENSG00000090932	0	0	0	0	3	1	4
NAT14	ENSG00000090971	0	1	2	6	108	100	103
PITPNM2	ENSG00000090975	20	42	118	69	13	6	9
EXOC1	ENSG00000090989	6	9	26	16	597	313	531
RBM27	ENSG00000091009	39	20	69	27	153	85	208
OSBPL8	ENSG00000091039	21	12	78	21	905	497	854
DTX2	ENSG00000091073	0	0	6	3	132	87	105
PUS7	ENSG00000091127	28	13	52	15	271	146	342
LAMB4	ENSG00000091128	0	0	1	0	0	0	1
NRCAM	ENSG00000091129	0	0	1	1	23	16	19
LAMB1	ENSG00000091136	0	0	1	1	18	11	18
SLC26A3	ENSG00000091138	6	0	1	2	2	0	0
DLD	ENSG00000091140	4	5	27	16	758	443	873
WDR7	ENSG00000091157	5	7	25	13	388	291	450
TXNL1	ENSG00000091164	47	21	75	27	844	465	852
ABCC6	ENSG00000091262	0	2	0	1	6	8	9
CMTM6	ENSG00000091317	0	7	35	8	579	234	568
ITGA6	ENSG00000091409	3	0	0	0	86	43	70
RAPGEF4	ENSG00000091428	1	2	2	1	3	2	6
MAP3K20	ENSG00000091436	18	14	38	34	12	13	19
FH	ENSG00000091483	48	17	70	16	1261	1143	1741
SEL1L3	ENSG00000091490	2	20	45	34	3212	2252	2692
CDV3	ENSG00000091527	62	65	191	73	2581	1408	2567
MYO15A	ENSG00000091536	0	0	0	2	48	26	24
ALKBH5	ENSG00000091542	17	29	84	44	555	303	557
NLRP1	ENSG00000091592	3	0	1	0	1258	716	1179
PITPNM3	ENSG00000091622	0	2	2	1	11	6	9
SPAG7	ENSG00000091640	1	6	16	3	587	439	617
ORC6	ENSG00000091651	27	10	38	20	504	327	545
ZFHX4	ENSG00000091656	0	0	0	0	129	100	141
ZC3HC1	ENSG00000091732	1	2	15	2	188	162	230
ESR1	ENSG00000091831	36	14	24	19	11	8	5
RGS17	ENSG00000091844	1	0	0	0	8	1	8
TMEM101	ENSG00000091947	3	2	8	5	222	175	232
CD200	ENSG00000091972	0	0	0	0	213	147	180
CCDC80	ENSG00000091986	0	0	1	0	7	6	5
PSME1	ENSG00000092010	32	26	50	64	2512	1652	2797
PPP2R3C	ENSG00000092020	56	6	15	7	272	157	296
HAUS4	ENSG00000092036	7	5	19	10	542	371	468
JPH4	ENSG00000092051	0	0	0	0	88	49	89
OSGEP	ENSG00000092094	18	15	26	8	333	245	423
RNF31	ENSG00000092098	2	3	5	5	173	105	161
SCFD1	ENSG00000092108	16	9	18	18	827	447	830
G2E3	ENSG00000092140	16	5	13	7	384	231	382
HECTD1	ENSG00000092148	55	29	193	56	2550	1622	2581
HNRNPC	ENSG00000092199	243	120	405	129	4082	2464	4767
SUPT16H	ENSG00000092201	85	177	713	129	2810	1795	3316
TOX4	ENSG00000092203	0	7	12	8	550	306	528
GEMIN2	ENSG00000092208	15	4	11	8	147	78	154
TGM1	ENSG00000092295	0	0	0	0	21	14	25
TINF2	ENSG00000092330	4	3	22	8	695	432	692
DAZL	ENSG00000092345	0	0	1	0	2	0	2
TRPM7	ENSG00000092439	19	13	90	24	1442	829	1309
TYRO3	ENSG00000092445	0	1	0	0	2	0	0
WDR76	ENSG00000092470	9	11	32	19	932	507	845
CAPN3	ENSG00000092529	0	0	1	1	4	7	6
SNAP23	ENSG00000092531	7	5	15	2	954	616	753
TBX15	ENSG00000092607	0	0	1	0	2	1	3
PHGDH	ENSG00000092621	23	28	57	40	700	449	350
COL9A3	ENSG00000092758	20	5	15	13	61	31	37
EZR	ENSG00000092820	44	65	229	46	3522	2497	3690
MYL6	ENSG00000092841	44	21	73	70	3880	3547	4391
AGO1	ENSG00000092847	8	9	24	12	524	393	614
CLSPN	ENSG00000092853	20	21	89	23	664	382	714
RFFL	ENSG00000092871	2	0	7	6	280	184	228
UNC13D	ENSG00000092929	0	0	1	1	437	281	471
MFSD11	ENSG00000092931	1	4	7	4	148	73	110
DPYSL2	ENSG00000092964	7	2	14	11	1334	889	1263
TGFB2	ENSG00000092969	1	0	0	0	0	0	0
GPATCH2	ENSG00000092978	2	0	12	6	208	99	235
NUP50	ENSG00000093000	36	14	41	18	932	569	989
CDC45	ENSG00000093009	33	10	25	20	574	463	716
COMT	ENSG00000093010	18	8	33	17	426	346	533
CECR1	ENSG00000093072	4	2	3	6	219	178	162
XXbac-B461K10.4	ENSG00000093100	0	9	20	6	22	10	16
ECHDC1	ENSG00000093144	5	2	10	2	404	227	594
LRRFIP2	ENSG00000093167	5	3	18	4	458	203	441
SEC22C	ENSG00000093183	1	3	10	10	359	213	376
XYLB	ENSG00000093217	11	2	11	10	33	20	44
HDAC6	ENSG00000094631	1	10	18	7	538	339	486
CDC6	ENSG00000094804	32	5	28	12	790	523	845
UPRT	ENSG00000094841	7	12	8	7	156	73	187
CDC23	ENSG00000094880	24	10	20	7	504	254	504
AAAS	ENSG00000094914	15	2	12	14	456	254	610
CBX5	ENSG00000094916	35	42	195	77	4478	2424	4508
SUCO	ENSG00000094975	31	16	30	12	450	226	436
MSH2	ENSG00000095002	25	14	71	30	848	484	988
MAP3K1	ENSG00000095015	32	12	56	28	692	427	553
DHPS	ENSG00000095059	4	7	10	12	784	529	724
HOOK2	ENSG00000095066	88	76	174	102	124	70	106
ARCN1	ENSG00000095139	29	31	123	53	2115	1208	1865
EPB41L4B	ENSG00000095203	3	0	0	0	86	58	68
TMEM38B	ENSG00000095209	10	0	9	3	91	55	92
PSMD5	ENSG00000095261	0	1	10	4	266	186	294
PTGS1	ENSG00000095303	0	0	1	0	48	27	22
NUP188	ENSG00000095319	12	7	38	19	1279	912	1478
SH2D3C	ENSG00000095370	16	8	16	15	361	219	305
NANS	ENSG00000095380	11	11	25	7	557	452	577
TBC1D2	ENSG00000095383	0	0	2	0	6	7	6
WHRN	ENSG00000095397	0	0	0	0	84	42	57
CWF19L1	ENSG00000095485	22	3	15	9	348	200	366
SEMA4G	ENSG00000095539	0	1	0	0	21	5	6
BTAF1	ENSG00000095564	9	21	44	18	3414	2065	3227
IKZF5	ENSG00000095574	9	10	34	5	110	54	78
BLNK	ENSG00000095585	1	20	61	26	1212	672	1166
TLL2	ENSG00000095587	0	0	0	0	7	9	7
CYP26A1	ENSG00000095596	0	0	0	2	1	0	0
SORBS1	ENSG00000095637	0	0	1	0	58	38	38
MYO3A	ENSG00000095777	1	0	0	0	10	14	18
WAC	ENSG00000095787	22	27	58	28	1600	1011	1326
CREM	ENSG00000095794	8	3	10	7	535	346	529
NUBP2	ENSG00000095906	17	3	15	8	264	183	338
HIVEP1	ENSG00000095951	0	10	28	16	1225	688	874
FKBP5	ENSG00000096060	11	29	112	18	864	585	931
SRPK1	ENSG00000096063	63	62	281	59	1040	692	1200
BRPF3	ENSG00000096070	0	5	17	16	189	160	172
MRPS18A	ENSG00000096080	0	13	23	11	553	479	496
TMEM14A	ENSG00000096092	22	3	12	18	67	18	56
EFHC1	ENSG00000096093	0	2	10	6	156	112	152
HSP90AB1	ENSG00000096384	287	278	768	286	9956	7362	12656
CDC5L	ENSG00000096401	9	17	65	18	1236	673	1281
ITPR3	ENSG00000096433	21	15	33	32	1596	1203	1354
ZNF184	ENSG00000096654	6	14	26	7	310	167	313
SIRT1	ENSG00000096717	7	9	18	7	240	123	181
HNRNPH3	ENSG00000096746	25	11	61	26	425	304	399
IFT74	ENSG00000096872	0	0	2	2	338	147	370
JAK2	ENSG00000096968	0	1	7	1	441	255	462
IL12RB1	ENSG00000096996	3	1	3	2	168	134	211
ABL1	ENSG00000097007	24	24	42	37	561	342	579
ACOT7	ENSG00000097021	2	19	38	21	438	410	448
SH3GLB1	ENSG00000097033	7	4	13	10	553	285	478
CDC7	ENSG00000097046	0	1	14	6	381	172	405
SYDE2	ENSG00000097096	1	4	8	7	83	35	60
PCSK5	ENSG00000099139	0	0	1	0	0	0	0
SCD	ENSG00000099194	87	58	139	97	7522	4321	6044
TMED1	ENSG00000099203	0	3	5	6	68	44	42
ABLIM1	ENSG00000099204	0	0	1	0	959	630	820
ERMP1	ENSG00000099219	5	2	12	6	399	207	346
RAB18	ENSG00000099246	2	0	21	6	250	176	296
NRP1	ENSG00000099250	0	0	0	1	10	7	4
HSD17B7P2	ENSG00000099251	0	5	8	0	68	34	47
PRTFDC1	ENSG00000099256	0	0	0	0	74	65	83
PALMD	ENSG00000099260	3	1	1	0	12	3	4
WASHC2A	ENSG00000099290	0	3	9	3	300	212	348
MAST3	ENSG00000099308	5	7	18	15	317	197	355
MZF1	ENSG00000099326	5	6	8	3	175	115	146
OCEL1	ENSG00000099330	0	1	2	11	50	29	31
MYO9B	ENSG00000099331	27	56	119	67	4031	2915	3440
KCNK6	ENSG00000099337	0	1	7	2	18	11	4
CATSPERG	ENSG00000099338	3	1	0	3	6	5	0
PSMD8	ENSG00000099341	56	20	41	29	2226	1808	2696
FBXL19	ENSG00000099364	2	20	34	18	188	101	261
STX1B	ENSG00000099365	0	0	0	0	21	22	16
HSD3B7	ENSG00000099377	0	0	1	1	0	0	1
SETD1A	ENSG00000099381	0	24	32	26	182	108	214
BCL7C	ENSG00000099385	0	1	3	2	243	120	300
CIRBP	ENSG00000099622	40	16	39	30	443	318	495
ATP5D	ENSG00000099624	6	1	18	27	276	254	279
PCDH11Y	ENSG00000099715	0	0	1	1	0	0	0
PRKY	ENSG00000099725	0	0	1	0	231	103	235
HNRNPM	ENSG00000099783	38	103	300	68	881	616	1448
37316	ENSG00000099785	3	0	4	1	53	30	59
NDUFB7	ENSG00000099795	10	15	21	24	648	570	790
TECR	ENSG00000099797	6	4	16	7	197	139	231
TIMM13	ENSG00000099800	27	10	76	26	497	512	542
CDC34	ENSG00000099804	16	5	11	10	401	304	379
MTAP	ENSG00000099810	25	28	113	30	300	170	346
POLR2E	ENSG00000099817	8	13	34	18	864	738	978
POLRMT	ENSG00000099821	0	3	13	2	355	238	454
HCN2	ENSG00000099822	0	0	2	0	5	2	7
IZUMO4	ENSG00000099840	0	5	2	1	545	372	388
RASSF7	ENSG00000099849	4	1	3	2	177	133	162
GADD45B	ENSG00000099860	19	13	16	33	997	641	1008
PALM	ENSG00000099864	0	1	0	0	6	13	8
MADCAM1	ENSG00000099866	0	0	0	0	1	1	1
MKNK2	ENSG00000099875	8	54	159	91	3629	2256	3244
ARVCF	ENSG00000099889	0	1	2	0	27	12	5
TRMT2A	ENSG00000099899	6	3	20	13	338	210	389
RANBP1	ENSG00000099901	117	30	143	61	1374	1003	1982
ZDHHC8	ENSG00000099904	0	0	0	0	64	35	53
KLHL22	ENSG00000099910	5	4	25	8	227	233	230
MED15	ENSG00000099917	7	29	55	41	464	372	496
SNAP29	ENSG00000099940	12	11	23	6	304	229	299
CRKL	ENSG00000099942	14	15	67	40	1246	833	1080
LZTR1	ENSG00000099949	0	7	9	4	273	183	334
CECR2	ENSG00000099954	0	1	0	0	1	4	3
SMARCB1	ENSG00000099956	35	18	37	42	839	700	905
DERL3	ENSG00000099958	0	1	12	1	56	42	53
BCL2L13	ENSG00000099968	10	3	21	25	653	378	647
DDTL	ENSG00000099974	0	4	1	1	8	4	7
DDT	ENSG00000099977	13	18	24	36	85	58	100
CABIN1	ENSG00000099991	0	28	59	43	1238	924	1258
TBC1D10A	ENSG00000099992	0	3	7	3	71	49	69
SF3A1	ENSG00000099995	29	34	75	34	1025	779	1005
RNF215	ENSG00000099999	0	0	8	5	51	28	28
SEC14L2	ENSG00000100003	0	1	2	1	105	67	96
SPECC1L	ENSG00000100014	16	36	54	20	188	131	214
PPIL2	ENSG00000100023	15	30	39	18	408	294	431
UPB1	ENSG00000100024	3	0	0	1	257	162	184
YPEL1	ENSG00000100027	1	6	11	11	11	17	10
SNRPD3	ENSG00000100028	99	25	60	36	1031	891	1199
PES1	ENSG00000100029	23	37	85	38	886	664	1228
MAPK1	ENSG00000100030	40	20	63	26	1094	634	1087
GGT1	ENSG00000100031	0	0	4	1	258	154	162
PPM1F	ENSG00000100034	0	3	21	6	134	88	167
SLC35E4	ENSG00000100036	5	0	1	0	36	12	28
TOP3B	ENSG00000100038	0	6	24	5	9	4	3
DGCR14	ENSG00000100056	1	5	20	6	201	108	169
CRYBB2P1	ENSG00000100058	0	3	9	5	195	119	144
MFNG	ENSG00000100060	18	14	38	18	472	376	608
LRP5L	ENSG00000100068	20	17	51	8	109	100	124
SLC25A1	ENSG00000100075	7	10	21	33	394	287	416
GRK3	ENSG00000100077	0	0	21	2	1086	801	1103
GGA1	ENSG00000100083	2	12	19	9	493	302	561
HIRA	ENSG00000100084	0	35	74	44	64	53	89
SH3BP1	ENSG00000100092	27	14	27	32	360	241	338
LGALS1	ENSG00000100097	0	0	1	1	4580	5075	3985
HPS4	ENSG00000100099	81	48	174	61	590	358	675
PIK3IP1	ENSG00000100100	0	1	7	3	87	51	87
RP1-37E16.12	ENSG00000100101	3	10	23	12	0	0	0
SRRD	ENSG00000100104	19	3	19	11	167	119	199
PATZ1	ENSG00000100105	2	14	27	15	205	145	264
TRIOBP	ENSG00000100106	1	4	31	17	240	160	281
TFIP11	ENSG00000100109	9	11	24	7	435	278	475
GCAT	ENSG00000100116	0	4	3	4	114	95	135
ANKRD54	ENSG00000100124	0	2	13	2	192	100	197
EIF3L	ENSG00000100129	63	30	56	41	3101	2595	2626
SNU13	ENSG00000100138	54	9	56	29	761	573	945
MICALL1	ENSG00000100139	3	4	7	10	142	94	124
POLR2F	ENSG00000100142	32	13	46	33	0	1	1
CCDC134	ENSG00000100147	0	0	3	8	265	192	224
DEPDC5	ENSG00000100150	11	5	12	15	362	282	436
PICK1	ENSG00000100151	0	1	4	4	158	145	173
TTC28	ENSG00000100154	0	0	3	0	136	83	170
CENPM	ENSG00000100162	27	13	32	13	475	491	536
37865	ENSG00000100167	0	0	0	0	45	21	32
CYP2D6	ENSG00000100197	0	2	0	0	1	1	7
DDX17	ENSG00000100201	55	91	275	99	4529	2811	3757
DMC1	ENSG00000100206	0	0	2	0	191	127	164
TCF20	ENSG00000100207	2	41	101	40	1434	970	1327
HSCB	ENSG00000100209	4	1	5	1	159	99	128
CBY1	ENSG00000100211	0	0	7	0	70	36	81
TOMM22	ENSG00000100216	60	11	41	29	625	410	824
RSPH14	ENSG00000100218	0	0	1	0	7	7	4
XBP1	ENSG00000100219	0	7	42	27	1762	897	1431
RTCB	ENSG00000100220	29	12	31	13	955	834	1125
JOSD1	ENSG00000100221	28	11	36	15	515	289	582
FBXO7	ENSG00000100225	20	16	18	13	1240	723	1115
GTPBP1	ENSG00000100226	15	9	28	29	1075	737	908
POLDIP3	ENSG00000100227	10	8	38	14	604	421	648
RAB36	ENSG00000100228	0	0	3	2	2	4	0
PPP6R2	ENSG00000100239	11	11	33	15	659	468	922
SBF1	ENSG00000100241	7	7	32	15	667	433	707
SUN2	ENSG00000100242	0	9	24	14	769	471	692
CYB5R3	ENSG00000100243	18	3	24	15	598	466	490
DNAL4	ENSG00000100246	0	1	4	3	63	36	60
MIOX	ENSG00000100253	0	0	0	0	3	8	5
LMF2	ENSG00000100258	3	0	8	6	151	101	164
RHBDD3	ENSG00000100263	5	4	7	0	108	66	120
PACSIN2	ENSG00000100266	57	19	88	23	1071	731	1093
TTLL1	ENSG00000100271	1	0	4	1	54	53	57
AP1B1	ENSG00000100280	0	19	45	17	1160	958	1419
HMGXB4	ENSG00000100281	23	65	99	39	498	264	438
TOM1	ENSG00000100284	0	3	16	13	432	311	420
CHKB	ENSG00000100288	0	2	13	3	60	35	73
BIK	ENSG00000100290	20	38	59	60	18	13	24
HMOX1	ENSG00000100292	4	4	0	5	157	95	144
MCAT	ENSG00000100294	1	2	10	4	156	121	205
THOC5	ENSG00000100296	0	10	24	12	607	508	652
MCM5	ENSG00000100297	8	20	44	30	2548	1960	3249
ARSA	ENSG00000100299	0	0	2	4	82	46	81
TSPO	ENSG00000100300	8	24	23	20	43	19	21
TTLL12	ENSG00000100304	16	22	62	28	544	345	795
CBX7	ENSG00000100307	0	6	8	1	63	61	59
RPL3	ENSG00000100316	127	136	369	163	21282	19051	20741
ZMAT5	ENSG00000100319	1	0	3	5	102	91	95
RBFOX2	ENSG00000100320	65	5	53	44	2	2	1
SYNGR1	ENSG00000100321	0	0	0	0	219	166	201
TAB1	ENSG00000100324	9	3	13	10	244	162	226
ASCC2	ENSG00000100325	4	15	40	10	564	447	617
MTMR3	ENSG00000100330	8	4	18	10	46	37	46
MIEF1	ENSG00000100335	34	6	35	18	510	371	607
APOL4	ENSG00000100336	0	0	1	0	2	1	1
APOL1	ENSG00000100342	0	0	1	1	101	60	101
PNPLA3	ENSG00000100344	6	0	4	2	1	1	1
MYH9	ENSG00000100345	48	107	319	138	9195	6528	10104
SAMM50	ENSG00000100347	12	3	14	23	556	466	695
TXN2	ENSG00000100348	10	11	25	14	609	488	546
FOXRED2	ENSG00000100350	18	4	13	4	153	109	114
GRAP2	ENSG00000100351	4	0	0	1	988	738	1240
EIF3D	ENSG00000100353	7	32	122	44	5354	4328	5358
TNRC6B	ENSG00000100354	25	40	80	44	1830	963	1446
SGSM3	ENSG00000100359	0	4	11	13	57	43	63
IFT27	ENSG00000100360	22	13	18	7	36	32	31
KIAA0930	ENSG00000100364	5	7	28	9	1314	933	1372
NCF4	ENSG00000100365	0	4	10	10	1402	1250	1659
CSF2RB	ENSG00000100368	7	4	10	11	213	150	175
SLC25A17	ENSG00000100372	7	13	60	22	619	502	711
FAM118A	ENSG00000100376	0	7	26	6	175	97	148
KCTD17	ENSG00000100379	0	0	4	3	38	30	39
ST13	ENSG00000100380	34	23	53	14	1897	1207	1917
IL2RB	ENSG00000100385	0	0	0	0	663	443	677
RBX1	ENSG00000100387	39	21	60	46	312	258	493
EP300	ENSG00000100393	54	40	150	56	1855	1306	1495
L3MBTL2	ENSG00000100395	5	7	19	10	362	296	453
RANGAP1	ENSG00000100401	21	24	57	12	672	560	953
ZC3H7B	ENSG00000100403	25	16	28	8	786	520	928
PHF5A	ENSG00000100410	22	27	39	16	279	178	389
ACO2	ENSG00000100412	11	13	27	20	1415	1078	1418
POLR3H	ENSG00000100413	11	7	46	11	148	162	258
TRMU	ENSG00000100416	12	12	26	16	301	197	364
PMM1	ENSG00000100417	0	1	3	3	173	141	113
DESI1	ENSG00000100418	4	17	31	4	818	451	746
CERK	ENSG00000100422	7	4	31	12	645	501	735
BRD1	ENSG00000100425	9	21	107	35	423	302	440
ZBED4	ENSG00000100426	19	23	67	24	697	471	652
MLC1	ENSG00000100427	0	0	0	1	0	0	0
HDAC10	ENSG00000100429	0	2	8	6	37	26	36
KCNK10	ENSG00000100433	1	0	2	0	3	4	5
ABHD4	ENSG00000100439	0	4	0	3	181	111	98
KHNYN	ENSG00000100441	14	2	14	10	918	550	778
FKBP3	ENSG00000100442	10	10	45	9	377	228	441
SDR39U1	ENSG00000100445	1	5	17	5	47	55	36
CTSG	ENSG00000100448	0	0	0	0	0	0	0
RBM23	ENSG00000100461	4	12	30	15	800	609	772
PRMT5	ENSG00000100462	35	13	38	15	532	405	728
COCH	ENSG00000100473	9	10	27	14	81	48	99
AP4S1	ENSG00000100478	0	2	3	0	55	26	52
POLE2	ENSG00000100479	2	2	11	7	156	92	182
VCPKMT	ENSG00000100483	2	2	8	3	63	29	93
SOS2	ENSG00000100485	18	4	24	13	469	253	407
CDKL1	ENSG00000100490	15	3	5	0	49	35	37
NIN	ENSG00000100503	22	72	314	54	4426	2672	3999
PYGL	ENSG00000100504	0	0	1	0	2	2	0
PSMC6	ENSG00000100519	17	3	7	15	565	382	713
GNPNAT1	ENSG00000100522	12	4	18	3	156	80	176
DDHD1	ENSG00000100523	30	28	75	19	1427	785	1334
CDKN3	ENSG00000100526	14	9	18	17	652	433	800
CNIH1	ENSG00000100528	29	2	16	9	541	371	530
CGRRF1	ENSG00000100532	7	2	3	4	81	69	121
ATP6V1D	ENSG00000100554	6	2	21	7	302	172	260
PIGH	ENSG00000100564	0	0	13	6	141	113	135
PSMA3	ENSG00000100567	97	31	106	70	748	517	956
VTI1B	ENSG00000100568	9	8	31	5	488	371	530
TIMM9	ENSG00000100575	0	6	20	8	311	216	290
GSTZ1	ENSG00000100577	0	4	7	3	492	491	420
KIAA0586	ENSG00000100578	8	0	34	7	609	344	656
TMED8	ENSG00000100580	8	12	30	7	949	560	987
SAMD15	ENSG00000100583	0	0	2	1	5	2	3
AHSA1	ENSG00000100591	53	42	83	19	947	862	1543
DAAM1	ENSG00000100592	0	8	24	12	291	180	204
SPTLC2	ENSG00000100596	2	16	52	17	1067	770	1061
RIN3	ENSG00000100599	0	0	0	0	31	48	31
LGMN	ENSG00000100600	0	0	2	1	3958	3130	2680
ALKBH1	ENSG00000100601	9	2	11	4	188	103	216
SNW1	ENSG00000100603	26	15	55	22	1231	662	1204
ITPK1	ENSG00000100605	8	20	65	28	498	345	499
DHRS7	ENSG00000100612	33	4	18	9	565	394	488
PPM1A	ENSG00000100614	16	7	25	17	1081	691	899
SIX4	ENSG00000100625	0	4	12	5	7	2	4
ASB2	ENSG00000100628	0	0	0	0	237	199	308
CEP128	ENSG00000100629	12	15	85	23	231	125	215
ERH	ENSG00000100632	110	59	228	68	651	477	879
HIF1A	ENSG00000100644	16	19	38	24	1344	764	1149
SUSD6	ENSG00000100647	0	7	24	11	524	345	398
SRSF5	ENSG00000100650	45	30	52	27	1728	874	1748
EIF5	ENSG00000100664	52	36	120	47	1395	949	1442
SLC8A3	ENSG00000100678	10	0	1	3	67	39	55
DICER1	ENSG00000100697	18	13	81	22	1739	959	1705
ZFYVE21	ENSG00000100711	4	2	11	6	81	70	84
MTHFD1	ENSG00000100714	28	5	58	20	2721	2126	3108
TCL1A	ENSG00000100721	177	116	312	174	299	228	371
ZC3H14	ENSG00000100722	0	9	37	20	543	333	646
TELO2	ENSG00000100726	0	6	18	7	102	61	159
PCNX1	ENSG00000100731	11	10	45	35	1467	1088	1454
GSKIP	ENSG00000100744	17	0	9	5	201	116	200
VRK1	ENSG00000100749	12	15	50	26	736	474	849
PSMC1	ENSG00000100764	0	6	5	4	450	310	396
PAPLN	ENSG00000100767	0	1	4	2	254	156	215
RPS6KA5	ENSG00000100784	3	3	25	2	70	59	71
PPP4R3A	ENSG00000100796	9	51	178	40	1068	576	1095
C14orf93	ENSG00000100802	15	2	9	6	184	120	219
PSMB5	ENSG00000100804	17	18	43	16	580	432	696
YY1	ENSG00000100811	35	28	92	60	1195	699	1010
ACIN1	ENSG00000100813	35	60	180	56	1891	1215	2043
CCNB1IP1	ENSG00000100814	12	2	24	1	927	500	723
TRIP11	ENSG00000100815	2	17	118	17	702	352	742
APEX1	ENSG00000100823	74	45	99	48	1285	818	1579
PABPN1	ENSG00000100836	7	35	48	28	143	31	160
EFS	ENSG00000100842	0	0	1	0	0	1	0
ARHGAP5	ENSG00000100852	24	22	23	4	360	193	382
CINP	ENSG00000100865	14	4	18	8	424	251	461
DHRS2	ENSG00000100867	0	0	0	1	15	13	21
SRP54	ENSG00000100883	21	7	20	16	1098	639	1078
CHD8	ENSG00000100888	51	137	436	123	2301	1594	2157
PCK2	ENSG00000100889	7	6	12	13	526	450	463
KIAA0391	ENSG00000100890	15	12	27	15	28	11	38
DCAF11	ENSG00000100897	17	11	20	6	734	500	736
PSMA6	ENSG00000100902	28	17	50	42	127	120	132
NFKBIA	ENSG00000100906	10	6	23	22	1934	1077	1791
EMC9	ENSG00000100908	0	0	4	3	94	118	159
PSME2	ENSG00000100911	13	15	37	20	2051	1711	2860
BRMS1L	ENSG00000100916	0	5	4	2	56	28	63
REC8	ENSG00000100918	0	2	1	2	122	79	101
TM9SF1	ENSG00000100926	12	4	18	5	18	16	19
SEC23A	ENSG00000100934	14	4	22	9	849	570	699
GMPR2	ENSG00000100938	11	3	13	10	724	540	661
PNN	ENSG00000100941	29	14	45	11	1197	530	1429
RABGGTA	ENSG00000100949	0	1	6	7	293	197	300
NFATC4	ENSG00000100968	0	6	11	9	276	149	264
PLTP	ENSG00000100979	0	0	0	0	185	125	230
PCIF1	ENSG00000100982	7	4	18	16	247	154	198
GSS	ENSG00000100983	6	4	17	8	959	776	946
TRPC4AP	ENSG00000100991	0	9	24	8	722	473	700
PYGB	ENSG00000100994	2	5	10	4	408	253	472
ABHD12	ENSG00000100997	1	2	29	7	351	293	391
PROCR	ENSG00000101000	1	0	0	0	17	13	22
GINS1	ENSG00000101003	13	4	22	11	194	110	170
NINL	ENSG00000101004	0	1	0	0	44	36	50
CD40	ENSG00000101017	0	0	0	0	1702	1286	1412
UQCC1	ENSG00000101019	15	3	30	18	724	546	695
ZMYND8	ENSG00000101040	17	17	116	31	1440	966	1383
IFT52	ENSG00000101052	0	1	6	4	155	83	152
MYBL2	ENSG00000101057	38	41	66	41	1405	1170	1488
R3HDML	ENSG00000101074	1	0	0	0	0	0	0
NDRG3	ENSG00000101079	9	8	11	4	229	162	230
C20orf24	ENSG00000101084	57	9	28	14	44	28	54
NFATC2	ENSG00000101096	11	11	45	16	192	140	190
PABPC1L	ENSG00000101104	1	4	15	7	184	145	149
STK4	ENSG00000101109	18	18	84	23	2002	1335	1901
ADNP	ENSG00000101126	38	49	157	38	1452	1035	1415
PFDN4	ENSG00000101132	8	15	37	15	333	205	342
DOK5	ENSG00000101134	1	0	1	0	1	0	0
CSTF1	ENSG00000101138	18	8	19	15	478	339	529
BMP7	ENSG00000101144	0	0	1	0	0	0	1
RAE1	ENSG00000101146	10	10	19	21	408	240	448
TPD52L2	ENSG00000101150	6	6	19	15	397	257	505
DNAJC5	ENSG00000101152	2	8	47	20	402	226	370
NELFCD	ENSG00000101158	30	6	30	10	678	462	810
CTSZ	ENSG00000101160	0	0	0	1	1396	1325	1655
PRPF6	ENSG00000101161	0	18	53	19	1475	1006	1520
[truncated: 19,900 more rows]

## Sheet: C) Wald test GM01953 iCLIP
baseMean	log2FoldChange	lfcSE	Wald test	pvalue	padj	hgnc_symbol
336.159	8.17096	0.312274	26.166	6.48665e-151	1.00316e-146	7SK
313.264	8.49589	0.393426	21.5946	2.01787e-103	1.56032e-99	RP11-867G23.8
169.814	4.63203	0.245489	18.8686	2.06836e-79	1.06624e-75	ZNF767P
130.956	7.03473	0.394961	17.8112	5.78478e-71	2.23654e-67	AHRR
107.327	7.74869	0.439941	17.613	1.9573e-69	6.05393e-66	AKAP2
158.314	3.80716	0.220222	17.2878	5.80847e-67	1.49713e-63	MOB3A
735.169	12.8948	0.753512	17.1129	1.18909e-65	2.62703e-62	C14orf37
130.113	4.14467	0.242379	17.1	1.48526e-65	2.87119e-62	DHRSX
82.5573	6.36842	0.375586	16.9559	1.73966e-64	2.98932e-61	TNFRSF13C
3267.05	-4.57086	0.301705	-15.1501	7.56291e-52	1.1696e-48	RPL13A
110.896	9.06663	0.603003	15.0358	4.27942e-51	6.01648e-48	ATP6V0C
161.803	3.62545	0.241397	15.0186	5.54452e-51	7.1455e-48	FBXO31
69.8224	7.7047	0.520461	14.8036	1.38818e-49	1.6514e-46	TNFRSF1B
101.374	4.24245	0.286885	14.788	1.7504e-49	1.93356e-46	VAV2
2168.04	-5.24968	0.365246	-14.373	7.64564e-47	7.88266e-44	EEF1A1
59.2022	7.78375	0.543737	14.3153	1.75668e-46	1.61966e-43	HIVEP3
171.145	3.83657	0.268023	14.3143	1.78042e-46	1.61966e-43	ARGLU1
138.318	3.69577	0.262163	14.0972	3.94901e-45	3.39285e-42	GNG7
79.0449	6.18656	0.446633	13.8515	1.24522e-43	1.01354e-40	ZFP36
1784.12	-4.56302	0.330831	-13.7926	2.82375e-43	2.18346e-40	RPLP0
105.607	5.46139	0.400329	13.6423	2.24523e-42	1.65345e-39	IFITM2
62.9307	7.62435	0.559912	13.6171	3.17078e-42	2.22891e-39	AC116366.7
46.5625	7.07984	0.531309	13.3253	1.65014e-40	1.10954e-37	ATP5J2-PTCD1
70.0449	5.91749	0.462254	12.8014	1.6106e-37	1.03783e-34	MT-TM
50.5649	8.37204	0.658848	12.7071	5.40046e-37	3.34073e-34	RP11-429G19.3
290.352	6.0718	0.47822	12.6967	6.17052e-37	3.67027e-34	MS4A1
43.5766	5.48612	0.44154	12.425	1.91253e-35	1.09545e-32	AP001347.6
51.4259	5.76202	0.468233	12.3059	8.4212e-35	4.65121e-32	PLEKHO1
681.223	10.0638	0.824013	12.2132	2.64301e-34	1.40946e-31	MIF
1412.29	-4.58131	0.375491	-12.2008	3.07628e-34	1.58582e-31	RPS14
61.4197	5.80148	0.478459	12.1253	7.75322e-34	3.86786e-31	FGD2
43.2526	4.73244	0.390524	12.1182	8.46344e-34	4.09022e-31	MIDN
203.955	4.83239	0.399868	12.085	1.26817e-33	5.94311e-31	RP11-217B1.2
334.457	14.5821	1.20694	12.0818	1.31792e-33	5.99459e-31	RN7SK
165.793	2.65628	0.224907	11.8105	3.4433e-32	1.52145e-29	SP100
40.0456	7.23563	0.612803	11.8074	3.57373e-32	1.53521e-29	RP11-298J23.10
1621.15	-1.89874	0.161007	-11.7929	4.24552e-32	1.77451e-29	RPL3
84.5342	7.37621	0.626575	11.7723	5.42479e-32	2.20774e-29	BASP1
56.4587	7.8278	0.673746	11.6183	3.32587e-31	1.31883e-28	FHIT
47.0744	8.20325	0.708078	11.5852	4.89615e-31	1.89297e-28	RP11-84A19.4
69.807	9.36827	0.811835	11.5396	8.32813e-31	3.14133e-28	ADARB2
100.162	5.58835	0.484409	11.5364	8.64397e-31	3.18283e-28	PDE4D
224.367	9.63557	0.839268	11.4809	1.64509e-30	5.91657e-28	MT-TF
51.1447	7.76826	0.678668	11.4463	2.45278e-30	8.62098e-28	RP11-2C24.9
2338.84	-3.23318	0.283166	-11.418	3.40121e-30	1.16888e-27	RPL19
52.1982	6.21853	0.557131	11.1617	6.27822e-29	2.11071e-26	TNFRSF8
59.759	4.99495	0.44778	11.1549	6.77575e-29	2.22951e-26	NFIC
50.58	6.24956	0.560398	11.152	7.00163e-29	2.25584e-26	AC024592.12
886.722	-3.52477	0.318229	-11.0762	1.63644e-28	5.1648e-26	UBC
55.1011	7.47603	0.679148	11.008	3.49832e-28	1.08203e-25	LARGE1
44.6644	4.11684	0.374471	10.9938	4.09444e-28	1.24158e-25	RNF26
83.1386	9.23661	0.842916	10.9579	6.08758e-28	1.81047e-25	ZC3H11A
136.398	13.2686	1.21414	10.9284	8.42786e-28	2.45919e-25	ATP6V1G2-DDX39B
43.3069	5.10139	0.467971	10.9011	1.13883e-27	3.26147e-25	CTC-260F20.3
50.1396	4.99278	0.458691	10.8849	1.3612e-27	3.82746e-25	CREB5
90.9853	3.75265	0.347432	10.8011	3.40029e-27	9.39028e-25	RUNX3
56.1517	5.458	0.50988	10.7045	9.69856e-27	2.63137e-24	MX1
1604.18	-1.76314	0.164795	-10.699	1.02878e-26	2.74311e-24	HUWE1
123.865	13.2576	1.2397	10.6942	1.08363e-26	2.8404e-24	HIST2H3A
1689.08	-3.18643	0.299049	-10.6552	1.64849e-26	4.24898e-24	PRKDC
59.2756	7.05832	0.665148	10.6117	2.63038e-26	6.66866e-24	HIST3H2BB
28.6289	7.39732	0.697498	10.6055	2.80931e-26	7.00742e-24	RASAL2
326.189	14.5941	1.37742	10.5952	3.1359e-26	7.6979e-24	AC096579.15
109.063	13.0813	1.23493	10.5927	3.22173e-26	7.78501e-24	PALM2-AKAP2
30.713	7.35146	0.695139	10.5755	3.8703e-26	9.20834e-24	RP11-197N18.2
1800.83	-5.61931	0.531595	-10.5707	4.0759e-26	9.55057e-24	RPL12
69.8889	3.99038	0.379516	10.5144	7.41647e-26	1.71188e-23	SOX12
83.0146	10.2847	0.983664	10.4555	1.38216e-25	3.14339e-23	ZBED6
911.175	-3.18971	0.307389	-10.3768	3.16262e-25	7.0884e-23	ILF2
55.9198	8.14067	0.784775	10.3733	3.28159e-25	7.24996e-23	AC079610.1
113.216	11.1204	1.07247	10.369	3.43209e-25	7.47567e-23	RP11-20I23.1
85.7256	12.594	1.22122	10.3126	6.17915e-25	1.32723e-22	RNU12
45.3287	9.40083	0.913939	10.2861	8.14431e-25	1.72537e-22	RP11-302B13.5
149.451	3.93711	0.383195	10.2744	9.18944e-25	1.92047e-22	DDX39B
52.8897	4.0987	0.399986	10.2471	1.21944e-24	2.51448e-22	S100A11
2553.72	2.51429	0.245531	10.2402	1.30942e-24	2.66449e-22	ACTB
27.2743	5.89634	0.576118	10.2346	1.38757e-24	2.78684e-22	ATP6V0A1
76.7189	3.10699	0.304551	10.2019	1.94511e-24	3.85656e-22	AUTS2
144.7	5.77967	0.567832	10.1785	2.47391e-24	4.84291e-22	FADS2
106.157	13.0429	1.28501	10.1501	3.31082e-24	6.40024e-22	HIST2H3C
42.7955	9.28622	0.915069	10.1481	3.3784e-24	6.45025e-22	AC105402.4
1110.57	-5.34089	0.526597	-10.1423	3.5868e-24	6.76461e-22	RPSA
66.5658	3.96204	0.391893	10.11	4.98856e-24	9.29495e-22	SMIM14
44.0424	7.331	0.726036	10.0973	5.67808e-24	1.04538e-21	IL4I1
41.216	8.63577	0.856298	10.085	6.4356e-24	1.1709e-21	SH3BP5
99.548	6.71852	0.667365	10.0672	7.71115e-24	1.38666e-21	FHOD3
897.517	-3.90932	0.388632	-10.0592	8.3697e-24	1.47985e-21	RPL6
762.311	-4.28073	0.42558	-10.0586	8.42076e-24	1.47985e-21	RPS2
78.0977	12.401	1.23339	10.0544	8.78651e-24	1.52678e-21	RNA5SP202
114.425	9.79251	0.974646	10.0473	9.44657e-24	1.62324e-21	RP11-119K6.6
30.4232	6.41218	0.638855	10.037	1.04818e-23	1.78133e-21	CTC-340A15.2
681.525	15.6413	1.55856	10.0358	1.06114e-23	1.78375e-21	AP000350.10
159.134	3.35152	0.334434	10.0215	1.22665e-23	2.0398e-21	SH3KBP1
21.6343	6.40752	0.641373	9.99033	1.68025e-23	2.76437e-21	MSH5-SAPCD1
40.9165	7.02905	0.707554	9.9343	2.95243e-23	4.80624e-21	EVC
28.475	8.41514	0.847757	9.92635	3.19738e-23	5.15078e-21	RP11-637O19.3
26.0926	5.56752	0.563888	9.87346	5.42589e-23	8.65067e-21	TFCP2
949.349	-4.32148	0.438033	-9.86566	5.86477e-23	9.25496e-21	EEF1B2
38.2439	7.322	0.742283	9.86417	5.95263e-23	9.28559e-21	APITD1-CORT
45.6625	6.81794	0.691243	9.8633	6.00426e-23	9.28559e-21	RP11-122G18.10
50.8645	3.37134	0.343164	9.82428	8.85058e-23	1.35519e-20	CTD-2228K2.7
58.1677	6.5178	0.663703	9.82035	9.20214e-23	1.39521e-20	RBM14-RBM4
64.0499	5.15874	0.52788	9.77257	1.47652e-22	2.21692e-20	NME4
110.644	11.9618	1.22565	9.75954	1.6791e-22	2.49685e-20	RP11-20I23.3
22.2779	6.93218	0.710411	9.75798	1.70514e-22	2.51143e-20	AC092755.4
51.3202	4.0119	0.411283	9.75461	1.76269e-22	2.5717e-20	APOLD1
1885.1	-2.32287	0.238289	-9.74815	1.87862e-22	2.71522e-20	RPS11
53.8899	6.44732	0.662664	9.72939	2.25938e-22	3.23531e-20	RABGEF1
49.0572	9.18768	0.944962	9.72281	2.41037e-22	3.41985e-20	OPCML
81.9351	10.002	1.03046	9.70638	2.83226e-22	3.9819e-20	RP11-468E2.1
51.5802	12.0636	1.24344	9.70177	2.96327e-22	4.12856e-20	RP11-61O11.1
86.9067	12.5406	1.2941	9.69062	3.3052e-22	4.56383e-20	XXbac-BPG181M17.5
41.0433	4.68852	0.484216	9.68271	3.57114e-22	4.88741e-20	ZNF804A
1639.52	4.00116	0.414073	9.66293	4.33281e-22	5.8778e-20	HIST1H3D
25.1837	7.75433	0.802986	9.65686	4.59727e-22	6.18232e-20	RP11-155G14.6
29.6552	4.55892	0.472329	9.65199	4.82097e-22	6.42727e-20	RGL1
47.7663	11.9341	1.23859	9.63524	5.67617e-22	7.44932e-20	RP11-25K21.6
59.4105	4.30149	0.44644	9.6351	5.68393e-22	7.44932e-20	SRCAP
120.595	13.2003	1.37507	9.59971	8.0169e-22	1.04186e-19	AP000721.4
146.528	2.66583	0.279113	9.55109	1.28341e-21	1.65399e-19	ALKBH5
28.0506	4.74899	0.497566	9.54443	1.36857e-21	1.74917e-19	RBM34
45.7036	6.72724	0.705207	9.53938	1.43692e-21	1.82147e-19	UGGT2
44.4656	6.56032	0.688079	9.53425	1.50974e-21	1.89822e-19	RP11-977G19.5
1210.55	-4.40559	0.463171	-9.5118	1.87393e-21	2.33712e-19	RPL26
84.3641	12.4995	1.31464	9.50796	1.9444e-21	2.40562e-19	HFM1
56.1577	7.21208	0.759211	9.49944	2.1103e-21	2.59014e-19	SCARNA2
27.8549	6.29395	0.667015	9.436	3.873e-21	4.71622e-19	NAALADL2-AS2
44.7698	11.6814	1.23809	9.43503	3.90887e-21	4.7227e-19	RMRP
25.8149	6.26123	0.664672	9.42004	4.50937e-21	5.406e-19	PARVG
41.8635	11.7949	1.25299	9.41341	4.80275e-21	5.71343e-19	AP000304.12
131.956	2.27493	0.241703	9.4121	4.8633e-21	5.7413e-19	SF1
48.2201	11.9958	1.27495	9.4088	5.01821e-21	5.87929e-19	AC009133.22
268.188	6.52407	0.693711	9.4046	5.22274e-21	6.07291e-19	PIEZO2
71.8184	10.3787	1.10401	9.40091	5.40928e-21	6.24288e-19	HNRNPUL2-BSCL2
86.1171	7.66827	0.818039	9.37397	6.98565e-21	8.00245e-19	LSAMP
19.1518	5.9988	0.640992	9.35862	8.07871e-21	9.18656e-19	C11orf98
38.0495	11.6366	1.24781	9.32566	1.1029e-20	1.24499e-18	CTC-326K19.6
73.5323	7.32366	0.786292	9.31417	1.22913e-20	1.37743e-18	AL136419.6
92.6673	11.9024	1.27854	9.30937	1.2859e-20	1.43068e-18	C2orf61
20.0984	7.41753	0.797359	9.30263	1.3702e-20	1.51358e-18	RP11-552F3.12
140.234	10.948	1.17843	9.29032	1.53818e-20	1.68709e-18	LLfos-48D6.2
96.9985	2.51452	0.27075	9.28723	1.58361e-20	1.72469e-18	BCL7A
810.211	-3.50639	0.378893	-9.2543	2.15637e-20	2.33204e-18	RPS9
203.329	1.97345	0.213327	9.25081	2.22803e-20	2.39281e-18	MSN
19.486	5.32869	0.5768	9.23838	2.50264e-20	2.6692e-18	DISC1FP1
27.796	7.44339	0.807584	9.21686	3.0594e-20	3.24066e-18	CTC-429P9.4
70.0159	12.2098	1.32711	9.20035	3.56777e-20	3.75344e-18	CTD-2545M3.6
108.492	2.55921	0.278239	9.19787	3.65114e-20	3.81519e-18	SIPA1L1
48.9474	11.6389	1.2687	9.17394	4.56052e-20	4.73345e-18	ZFPM1
35.9842	8.73608	0.954275	9.15468	5.45202e-20	5.62103e-18	CTD-3214H19.4
784.668	-3.18381	0.347987	-9.14924	5.73376e-20	5.87235e-18	RPL15
23.1986	4.85629	0.531387	9.1389	6.30934e-20	6.41934e-18	ZHX1-C8orf76
75.7036	8.72414	0.95525	9.13283	6.67314e-20	6.74511e-18	RABGEF1
69.4514	10.6151	1.16482	9.11308	8.00764e-20	8.04144e-18	RP11-793H13.8
48.9556	4.52007	0.496623	9.10161	8.90029e-20	8.8802e-18	ARPC4-TTLL3
31.119	6.08553	0.669293	9.09248	9.68041e-20	9.59664e-18	EPHA3
760.274	-2.86037	0.314705	-9.08903	9.99275e-20	9.84317e-18	RPL14
1728.8	-4.18157	0.460781	-9.07495	1.13726e-19	1.11315e-17	RPS4X
56.1784	4.4311	0.489018	9.06122	1.29e-19	1.25471e-17	FTH1
55.7736	9.39981	1.03821	9.05384	1.38025e-19	1.3341e-17	SPECC1L-ADORA2A
73.9626	6.71841	0.742839	9.04423	1.50718e-19	1.44773e-17	MATR3
38.4132	11.3362	1.25512	9.03192	1.68692e-19	1.61038e-17	TOMM6
52.6034	3.04393	0.337148	9.02848	1.7408e-19	1.65163e-17	NLK
1695.16	-4.82696	0.537021	-8.9884	2.50852e-19	2.3655e-17	RPS18
61.9494	3.63304	0.405021	8.97	2.96504e-19	2.77905e-17	RAD50
52.884	11.1433	1.24344	8.9617	3.19702e-19	2.97843e-17	BLOC1S5-TXNDC5
167.213	12.6899	1.41764	8.95144	3.50885e-19	3.24936e-17	OPHN1
33.7817	11.2286	1.25458	8.95012	3.55089e-19	3.26872e-17	RP11-599B13.6
1098.17	-5.75819	0.646759	-8.90314	5.42877e-19	4.9678e-17	RPS27
52.2402	4.93279	0.554126	8.90192	5.48903e-19	4.9934e-17	UGCG
38.7671	7.96436	0.895031	8.89842	5.66471e-19	5.12308e-17	NR2F2
1073.55	-6.12455	0.688388	-8.89694	5.74051e-19	5.16146e-17	RPS7
51.0362	11.7002	1.32006	8.86336	7.76387e-19	6.94036e-17	AC003006.7
17.5605	7.18911	0.813266	8.8398	9.58931e-19	8.52291e-17	RP4-614O4.11
54.535	3.63719	0.411617	8.83635	9.88933e-19	8.73934e-17	PTCD1
33.0937	5.22628	0.591668	8.83312	1.01793e-18	8.94444e-17	ZNF865
43.85	3.88272	0.440173	8.82089	1.13555e-18	9.92161e-17	TAF3
40.502	11.3295	1.2856	8.81266	1.22211e-18	1.0618e-16	TMEM189-UBE2V1
48.0722	8.54476	0.970658	8.80306	1.33135e-18	1.15024e-16	RP4-613B23.1
66.2019	12.1369	1.37901	8.80121	1.35355e-18	1.16292e-16	LY75-CD302
102.246	3.26783	0.371593	8.79412	1.44176e-18	1.22554e-16	RAC2
55.6677	11.8495	1.34745	8.79408	1.44227e-18	1.22554e-16	SCARNA2
145.888	2.43648	0.277385	8.78375	1.58117e-18	1.33622e-16	NCOR2
16.4763	6.18877	0.705926	8.76688	1.83682e-18	1.54383e-16	RP4-561L24.3
42.6599	3.60618	0.411925	8.75446	2.05089e-18	1.71444e-16	LHFPL2
94.6698	9.39097	1.07413	8.74289	2.27217e-18	1.8892e-16	CTD-2256P15.1
43.7581	3.15638	0.361881	8.72213	2.73007e-18	2.25778e-16	PIK3R3
4869.01	-3.66544	0.420411	-8.7187	2.81408e-18	2.31488e-16	RPS6
17.6456	6.7536	0.775415	8.70967	3.04769e-18	2.49379e-16	DUSP4
1021.66	-2.52985	0.290783	-8.70012	3.31524e-18	2.69843e-16	NACA
1001.99	-4.67329	0.538418	-8.67966	3.96957e-18	3.21411e-16	RPL24
88.2914	2.3925	0.276024	8.6677	4.40919e-18	3.55146e-16	SWAP70
57.9112	9.04194	1.04514	8.65139	5.08755e-18	4.07663e-16	CHURC1-FNTB
24.5188	10.9977	1.27175	8.64769	5.2553e-18	4.18919e-16	RP11-474G23.1
36.0342	9.77883	1.13088	8.64711	5.2822e-18	4.18919e-16	RNASEK-C17orf49
28.8148	8.4037	0.972479	8.64153	5.54676e-18	4.37656e-16	LRRTM4
35.583	3.85477	0.446572	8.6319	6.0342e-18	4.737e-16	PTMAP4
512.011	-3.01812	0.349731	-8.62983	6.14417e-18	4.79897e-16	EIF3D
52.7714	6.15732	0.713866	8.62531	6.3918e-18	4.9673e-16	CABLES1
208.872	1.88851	0.218986	8.62387	6.47291e-18	5.00517e-16	MYC
26.7198	3.94633	0.458191	8.61285	7.12681e-18	5.45998e-16	JPX
53.5431	8.56469	0.994418	8.61277	7.13169e-18	5.45998e-16	A2MP1
55.8225	8.11626	0.942507	8.61135	7.22061e-18	5.50082e-16	RP11-152F13.10
26.6076	10.9225	1.26946	8.60399	7.69943e-18	5.80837e-16	PTPRCAP
26.6076	10.9225	1.26946	8.60399	7.69943e-18	5.80837e-16	RP11-325B23.2
29.9677	10.9501	1.27306	8.60142	7.87367e-18	5.91099e-16	RP11-248J23.7
38.4905	9.48087	1.1054	8.5769	9.74679e-18	7.28184e-16	RP11-191L9.4
41.1544	3.80034	0.443315	8.57254	1.01224e-17	7.52607e-16	RBM4
23.2475	10.8963	1.27607	8.5389	1.35504e-17	1.00266e-15	RP11-210L7.3
577.371	-2.75401	0.322661	-8.53532	1.39767e-17	1.02928e-15	IARS
2041.15	-3.337	0.391049	-8.53347	1.42028e-17	1.04098e-15	TPT1
115.434	4.63773	0.545407	8.50324	1.8437e-17	1.34494e-15	PCBP1
33.3555	4.87271	0.573319	8.49913	1.9101e-17	1.38684e-15	PAGR1
23.1851	4.3357	0.510399	8.49472	1.98417e-17	1.43389e-15	CPEB4
40.9592	5.69876	0.670955	8.4935	2.00514e-17	1.4423e-15	KSR1
25.3363	10.8127	1.27646	8.47085	2.43603e-17	1.74413e-15	RP11-284F21.7
41.8554	9.53445	1.12761	8.45543	2.7807e-17	1.98173e-15	ANKRD30BL
69.2868	9.0365	1.06904	8.4529	2.8415e-17	2.01577e-15	ENC1
53.125	11.7906	1.3951	8.45143	2.87752e-17	2.032e-15	RP11-216L13.18
21.291	4.72942	0.560882	8.43211	3.3949e-17	2.38646e-15	PPAN-P2RY11
16.5806	5.83578	0.692167	8.43117	3.42236e-17	2.39488e-15	PIK3R2
34.2766	10.4819	1.24775	8.40062	4.44134e-17	3.09393e-15	CTD-3222D19.2
49.052	4.53207	0.539916	8.39404	4.69713e-17	3.25745e-15	ZFP36L1
58.2428	10.9387	1.30377	8.3901	4.8571e-17	3.35335e-15	RP11-831H9.11
823.081	-3.26816	0.389649	-8.38743	4.96887e-17	3.41527e-15	YBX1
38.1395	6.08865	0.729207	8.34968	6.84502e-17	4.68399e-15	RP11-1070N10.6
1739.29	-4.10533	0.491748	-8.34845	6.91661e-17	4.71213e-15	TPI1
48.3473	5.53891	0.663773	8.34457	7.14713e-17	4.84782e-15	RP11-960L18.1
943.697	-6.0059	0.721059	-8.32927	8.13411e-17	5.49319e-15	RPL7
61.5647	2.96335	0.355947	8.32526	8.41457e-17	5.65788e-15	HNRNPUL2
99.2277	3.68787	0.443061	8.32361	8.53238e-17	5.71226e-15	PHACTR1
24.065	10.6941	1.28505	8.32196	8.65196e-17	5.75853e-15	RP4-533D7.6
34.7257	10.6128	1.27532	8.32163	8.67596e-17	5.75853e-15	RP11-707M1.1
571.964	-4.00267	0.481076	-8.32025	8.77796e-17	5.80133e-15	RPS13
32.0566	10.9445	1.3184	8.30141	1.02883e-16	6.75337e-15	AC009133.23
105.875	5.0275	0.605635	8.30121	1.03058e-16	6.75337e-15	MGLL
50.0234	3.15241	0.379834	8.29942	1.04619e-16	6.82673e-15	MZF1
27.4251	10.741	1.29759	8.27766	1.2562e-16	8.12853e-15	AC073610.5
27.4251	10.741	1.29759	8.27766	1.2562e-16	8.12853e-15	CTD-2021K4.1
18.3913	6.94616	0.839364	8.2755	1.27912e-16	8.24236e-15	LRRC61
1333.54	-7.19749	0.870672	-8.26659	1.37848e-16	8.8457e-15	RPL9
108.688	6.54622	0.793464	8.25019	1.58146e-16	1.01063e-14	CLIP2
368.057	6.11903	0.744583	8.21807	2.06811e-16	1.31618e-14	HIST1H4J
291.724	9.31869	1.13558	8.20607	2.28544e-16	1.44854e-14	CD40
58.8474	3.61978	0.441545	8.19799	2.44438e-16	1.54295e-14	STRADA
19.8873	10.8196	1.3223	8.18239	2.78267e-16	1.74226e-14	DYX1C1-CCPG1
19.8873	10.8196	1.3223	8.18239	2.78267e-16	1.74226e-14	RP11-293I14.2
20.526	4.19755	0.515783	8.13822	4.01144e-16	2.50149e-14	LBHD1
477.52	-3.09776	0.380719	-8.1366	4.06517e-16	2.52481e-14	EIF4B
19.4335	10.5344	1.29909	8.10912	5.09887e-16	3.15416e-14	RNVU1-14
29.0481	7.61068	0.940254	8.09428	5.76054e-16	3.54927e-14	RP11-849F2.7
32.5514	10.1786	1.2584	8.0885	6.04047e-16	3.70698e-14	AJ003147.9
53.7874	3.87919	0.480282	8.07689	6.64369e-16	4.06106e-14	TRIM66
89.5251	2.39799	0.296981	8.07455	6.77271e-16	4.12362e-14	LASP1
30.0498	9.09501	1.12793	8.06348	7.41544e-16	4.49724e-14	BDNF-AS
32.5485	6.4253	0.797439	8.05741	7.79285e-16	4.70767e-14	PLD1
19.5425	8.09683	1.00544	8.05304	8.07635e-16	4.85995e-14	WI2-1896O14.1
53.2653	5.56091	0.692413	8.03119	9.65286e-16	5.7861e-14	EMP3
28.3204	6.57689	0.819957	8.02101	1.0488e-15	6.26242e-14	MYO6
1219.75	-4.60019	0.573714	-8.01826	1.07252e-15	6.37941e-14	RPL10
72.0964	4.60737	0.575131	8.01098	1.13797e-15	6.74281e-14	MYO1E
123.721	7.11395	0.888745	8.00449	1.19962e-15	7.08096e-14	CD44
754.405	-4.46683	0.558412	-7.99917	1.25259e-15	7.36549e-14	RPS15A
25.8424	3.88642	0.485978	7.99712	1.27367e-15	7.4611e-14	IFIT3
17.3447	10.6039	1.32666	7.99293	1.31769e-15	7.68986e-14	AL122127.25
23.5705	6.0281	0.754784	7.98653	1.38791e-15	8.06918e-14	RP11-437B10.1
36.1508	3.83289	0.480101	7.9835	1.42236e-15	8.23848e-14	RP11-122G18.11
21.7228	7.26043	0.91046	7.97447	1.53041e-15	8.83128e-14	RIMBP2
1522.77	-1.71291	0.215101	-7.96328	1.67536e-15	9.62785e-14	PKM
80.3229	3.03116	0.380662	7.96287	1.6809e-15	9.62785e-14	H1FX
18.1622	10.3896	1.31148	7.92203	2.33656e-15	1.32849e-13	CTD-2010I16.2
18.1622	10.3896	1.31148	7.92203	2.33656e-15	1.32849e-13	CTC-554D6.1
33.2855	3.25034	0.410806	7.9121	2.53087e-15	1.4337e-13	SPPL3
78.3264	8.51189	1.07655	7.90663	2.64449e-15	1.49259e-13	ATP11A
169.489	2.38108	0.301226	7.90462	2.68756e-15	1.51139e-13	PPP1R16B
33.9493	9.67399	1.23054	7.8616	3.79269e-15	2.12514e-13	RPS10-NUDT3
13.97	5.75358	0.733696	7.84192	4.43698e-15	2.47718e-13	PLPP3
450.924	-2.57065	0.328807	-7.81813	5.3615e-15	2.98257e-13	UXT
125.884	2.3548	0.302016	7.79695	6.34228e-15	3.51553e-13	TBC1D22A
26.912	5.45495	0.699962	7.7932	6.53305e-15	3.60834e-13	CACNB4
27.4943	6.66335	0.856199	7.78248	7.11145e-15	3.91383e-13	CTD-3138B18.4
746.99	-2.07972	0.267467	-7.77559	7.50989e-15	4.11846e-13	FTL
46.5069	6.7832	0.873388	7.76654	8.06591e-15	4.40775e-13	KLHL13
808.95	-5.33568	0.688084	-7.75441	8.87579e-15	4.83324e-13	RPS3A
672.07	-3.79702	0.490281	-7.74459	9.5893e-15	5.20346e-13	EIF3E
20.6984	6.77566	0.875298	7.74097	9.86593e-15	5.33485e-13	LINC01749
2508.6	-2.3348	0.302225	-7.72538	1.11524e-14	6.0095e-13	GAPDH
47.0244	7.90537	1.02554	7.70846	1.27341e-14	6.83795e-13	FMO5
589.915	-2.5018	0.324678	-7.70547	1.30359e-14	6.97579e-13	LRPPRC
55.8163	6.93631	0.900401	7.70358	1.32307e-14	7.05562e-13	ACTBP2
16.8909	10.2289	1.32796	7.70272	1.33201e-14	7.07887e-13	RNU2-4P
28.4661	7.24147	0.940436	7.70012	1.35939e-14	7.19965e-13	ADGRG5
25.009	10.1896	1.32555	7.68704	1.50579e-14	7.94778e-13	TGIF2-C20orf24
20.5971	7.2629	0.945905	7.67825	1.61276e-14	8.48346e-13	CTD-2132N18.3
16.9302	6.38658	0.832785	7.66894	1.7342e-14	9.09134e-13	LINC01694
521.003	-4.42452	0.577985	-7.65506	1.93216e-14	1.00949e-12	SHMT2
22.471	10.0446	1.31537	7.63631	2.2353e-14	1.16394e-12	NDUFC2-KCTD14
20.2072	5.23629	0.686111	7.63183	2.31443e-14	1.20109e-12	CDK5R1
83.7787	2.18175	0.285916	7.63075	2.334e-14	1.2072e-12	PRCC
33.9129	10.5611	1.38413	7.6301	2.3458e-14	1.20926e-12	RP1-5O6.7
403.857	-3.59209	0.470985	-7.62675	2.40737e-14	1.23688e-12	MZB1
29.2066	6.26484	0.821982	7.62163	2.50499e-14	1.28277e-12	SLCO5A1
17.0267	6.06143	0.796944	7.60585	2.83045e-14	1.44465e-12	MTCP1
14.9071	7.90814	1.04076	7.59841	2.99803e-14	1.52515e-12	HSPE1-MOB4
198.698	2.38799	0.314607	7.59036	3.19008e-14	1.61753e-12	PDLIM1
39.9391	5.2914	0.697214	7.58935	3.21523e-14	1.62495e-12	BCKDHA
21.195	9.96096	1.3126	7.58873	3.23058e-14	1.62739e-12	RP11-314N13.10
18.8056	5.37701	0.709111	7.58274	3.38335e-14	1.69881e-12	C17orf49
15.9088	6.19481	0.81705	7.58192	3.40484e-14	1.70407e-12	RP11-29H23.5
24.106	9.73163	1.28373	7.58076	3.43523e-14	1.71374e-12	LINC01505
200.929	1.87124	0.246939	7.57775	3.51607e-14	1.74843e-12	WASF2
693.122	1.47576	0.194834	7.57443	3.6071e-14	1.78794e-12	SRRM2
18.0627	5.46849	0.72311	7.56245	3.95535e-14	1.9543e-12	MAGI2
16.8204	6.82664	0.903511	7.55568	4.16679e-14	2.05221e-12	CLNK
15.9939	5.86364	0.779015	7.527	5.19196e-14	2.54851e-12	ST7-OT4
722.402	-3.17973	0.422465	-7.52661	5.20743e-14	2.54851e-12	EIF3B
223.455	2.24715	0.298605	7.52548	5.25286e-14	2.56263e-12	LAPTM5
40.9263	3.06167	0.407052	7.52157	5.41207e-14	2.632e-12	TXNDC5
15.7378	4.80865	0.640109	7.51223	5.8129e-14	2.81807e-12	RP11-315D16.2
95.3053	2.15572	0.287171	7.50673	6.06229e-14	2.92979e-12	STK24
30.3186	4.54981	0.606174	7.50578	6.1062e-14	2.94182e-12	RP11-587D21.1
17.4784	5.19157	0.692625	7.49549	6.60512e-14	3.1723e-12	RP11-423P10.2
16.231	5.05755	0.675398	7.48825	6.97956e-14	3.34176e-12	CENPBD1
13.5307	10.1724	1.35994	7.48003	7.43062e-14	3.51815e-12	FAM155A
13.5307	10.1724	1.35994	7.48003	7.43062e-14	3.51815e-12	Y_RNA
13.5307	10.1724	1.35994	7.48003	7.43062e-14	3.51815e-12	RP11-482H16.1
838.709	-2.63416	0.352165	-7.47988	7.43897e-14	3.51815e-12	CCT3
52.7236	4.86371	0.650774	7.47374	7.79497e-14	3.67528e-12	TAF13
56.1262	3.38324	0.454074	7.45084	9.27462e-14	4.35963e-12	B4GALT1
87.5631	2.86431	0.385632	7.42758	1.106e-13	5.18312e-12	MAPKAPK2
21.8274	7.5437	1.01884	7.40422	1.31927e-13	6.16392e-12	AL928654.7
23.3325	4.69055	0.634149	7.39661	1.3971e-13	6.50787e-12	SCART1
15.7678	5.94197	0.803978	7.39071	1.46046e-13	6.78259e-12	BCAS1
46.995	7.5598	1.02317	7.38862	1.48356e-13	6.86922e-12	HIC1
14.5575	5.67022	0.768695	7.37643	1.62593e-13	7.50599e-12	NINJ2
120.719	1.94639	0.263964	7.3737	1.65954e-13	7.63833e-12	NEAT1
546.967	-2.92331	0.396485	-7.37308	1.66733e-13	7.65143e-12	CD48
35.5827	3.88285	0.526861	7.36979	1.70895e-13	7.8192e-12	VAMP2
45.8979	5.53597	0.751979	7.36186	1.8136e-13	8.27353e-12	LSR
577.475	-4.06817	0.55277	-7.35961	1.84446e-13	8.38958e-12	GAS5
16.1755	5.14237	0.699445	7.35207	1.95155e-13	8.85067e-12	CASC15
149.145	12.5105	1.70288	7.34666	2.03214e-13	9.18919e-12	HIST2H4B
29.4562	7.89845	1.07572	7.3425	2.0964e-13	9.45216e-12	RP11-613M10.9
76.2913	4.83027	0.658405	7.33633	2.19532e-13	9.84649e-12	CHMP4A
27.6019	4.55277	0.620586	7.33625	2.1966e-13	9.84649e-12	MFSD14A
21.168	3.78503	0.516636	7.32631	2.36579e-13	1.05742e-11	FMNL3
38.2782	7.41895	1.01284	7.32491	2.39067e-13	1.06547e-11	EYA2
17.381	9.64938	1.31809	7.32073	2.46626e-13	1.096e-11	RP11-574F21.3
21.595	8.57665	1.17256	7.31445	2.58432e-13	1.14517e-11	GALNT18
14.4477	5.95408	0.81551	7.30105	2.85523e-13	1.2616e-11	RP11-762I7.5
17.9078	4.56475	0.62593	7.29274	3.03709e-13	1.33814e-11	LINC00854
16.9866	4.97842	0.683624	7.28239	3.27946e-13	1.44082e-11	NLRP1
21.7586	8.11015	1.11505	7.27336	3.50661e-13	1.53435e-11	TMEM256-PLSCR3
29.5827	8.92813	1.22755	7.27314	3.5122e-13	1.53435e-11	RP11-701H24.9
14.2709	5.00969	0.689088	7.27003	3.59418e-13	1.56575e-11	PDXP
153.658	9.2622	1.2741	7.26961	3.60515e-13	1.56612e-11	LINC00158
96.938	11.7995	1.62385	7.26638	3.69259e-13	1.5996e-11	RP11-872D17.8
60.8547	8.81804	1.21375	7.26514	3.72642e-13	1.60975e-11	DUSP3
27.9931	6.04387	0.832672	7.2584	3.91701e-13	1.68737e-11	SC22CB-1E7.1
23.1073	7.57724	1.04756	7.23324	4.71621e-13	2.026e-11	RAD54B
577.512	-2.51868	0.348266	-7.23207	4.75682e-13	2.03779e-11	CHCHD2
17.9408	7.89371	1.09193	7.22915	4.86037e-13	2.0764e-11	POLR2F
586.035	-2.50404	0.346636	-7.22382	5.05459e-13	2.15071e-11	HMGB1
12.2594	9.98873	1.38286	7.22325	5.07603e-13	2.15071e-11	U8
12.2594	9.98873	1.38286	7.22325	5.07603e-13	2.15071e-11	CTD-2062F14.2
101.03	2.78519	0.385828	7.21875	5.24678e-13	2.2118e-11	EFHD2
157.899	2.04714	0.283588	7.2187	5.24883e-13	2.2118e-11	40787
568.064	-3.82908	0.531118	-7.20948	5.61665e-13	2.36037e-11	RPL23A
346.846	-3.63201	0.504894	-7.19361	6.30995e-13	2.64453e-11	EIF2S2
354.931	-4.01515	0.558256	-7.19231	6.37052e-13	2.6627e-11	HAX1
12.4513	6.81077	0.947188	7.19052	6.45469e-13	2.69062e-11	RP11-505K9.4
64.7857	6.28969	0.87491	7.18895	6.52894e-13	2.71425e-11	RPS4Y1
19.3134	7.18025	0.999397	7.18459	6.74107e-13	2.79492e-11	KLHL29
69.1946	7.79526	1.0871	7.17071	7.46116e-13	3.08521e-11	LY75
15.5482	6.70572	0.937611	7.15192	8.55713e-13	3.52896e-11	LHX2
14.2452	6.78759	0.949401	7.14934	8.71969e-13	3.58644e-11	KLK1
13.7858	6.49925	0.909688	7.14447	9.03406e-13	3.70588e-11	KIAA1217
24.9235	9.56009	1.34166	7.12556	1.03655e-12	4.24082e-11	RP4-613B23.5
21.8407	7.49098	1.05171	7.12267	1.05859e-12	4.31955e-11	CTD-2410N18.4
43.4407	10.5188	1.47691	7.12218	1.06233e-12	4.32339e-11	RP11-108M9.3
15.993	5.42965	0.763287	7.11351	1.13125e-12	4.5918e-11	ARL6IP4
14.3482	9.85015	1.38535	7.11023	1.15847e-12	4.64139e-11	GS1-259H13.13
14.3482	9.85015	1.38535	7.11023	1.15847e-12	4.64139e-11	CTD-2369P2.12
14.3482	9.85015	1.38535	7.11023	1.15847e-12	4.64139e-11	ARL2-SNX15
14.3482	9.85015	1.38535	7.11023	1.15847e-12	4.64139e-11	Y_RNA
14.3482	9.85015	1.38535	7.11023	1.15847e-12	4.64139e-11	RNA5-8SP6
349.605	-2.76292	0.388667	-7.1087	1.17142e-12	4.68115e-11	GTF3A
12.4389	6.82143	0.959769	7.10737	1.18278e-12	4.71434e-11	HCG17
19.1797	8.37615	1.17942	7.10191	1.23046e-12	4.89177e-11	EDARADD
29.825	6.49253	0.914458	7.09987	1.24875e-12	4.95177e-11	GRAP2
18.0788	3.88337	0.54708	7.09837	1.26239e-12	4.99308e-11	ZSCAN32
48.1384	2.6838	0.378534	7.08997	1.34143e-12	5.29216e-11	RUBCN
32.5652	6.19741	0.875008	7.08269	1.41382e-12	5.56356e-11	RP11-12J10.3
13.7581	6.70566	0.946934	7.08145	1.42658e-12	5.59952e-11	EVC2
15.3982	7.70263	1.09053	7.06318	1.62739e-12	6.37156e-11	CTNND2
85.1467	3.15522	0.447323	7.05358	1.74377e-12	6.80996e-11	CBX6
20.3492	3.92792	0.557036	7.05146	1.77046e-12	6.88183e-11	RP11-411B6.6
17.2976	4.04899	0.57421	7.05141	1.77108e-12	6.88183e-11	RGMB
21.0573	5.77504	0.819358	7.04825	1.81182e-12	7.0225e-11	NLRP11
218.988	1.68136	0.23885	7.03938	1.93098e-12	7.46563e-11	BRD2
16.8109	6.8046	0.967876	7.03045	2.05872e-12	7.93967e-11	RP11-390F4.3
14.8384	9.37715	1.33594	7.01915	2.23221e-12	8.58734e-11	DYX1C1
642.987	-2.3999	0.341997	-7.0173	2.2619e-12	8.67998e-11	SOD1
38.1289	5.70129	0.81251	7.01688	2.26871e-12	8.68456e-11	H2BFS
16.7019	7.47613	1.06554	7.01626	2.27879e-12	8.70159e-11	ITGA11
25.6305	4.10473	0.586728	6.99597	2.63439e-12	1.00347e-10	DNAJB5
361.77	-3.90654	0.558906	-6.9896	2.75662e-12	1.04745e-10	EIF3G
588.377	-6.03673	0.864166	-6.98562	2.83607e-12	1.07499e-10	SSR2
16.637	8.2016	1.17415	6.98516	2.84528e-12	1.07585e-10	FPGT-TNNI3K
23.3586	6.48402	0.928872	6.98053	2.94071e-12	1.10922e-10	EEF1G
18.1738	6.5409	0.937265	6.97871	2.97892e-12	1.1209e-10	RP11-472I20.4
11.9137	5.6939	0.816193	6.97617	3.03333e-12	1.1386e-10	PKHD1
51.2602	3.78734	0.543061	6.97405	3.07943e-12	1.15311e-10	HLA-H
16.8434	6.64177	0.952731	6.9713	3.14024e-12	1.17304e-10	LINC01962
403.628	-3.27028	0.469595	-6.96405	3.30626e-12	1.23208e-10	IGF2R
37.5829	9.35829	1.34401	6.96296	3.33207e-12	1.23871e-10	DTX3
29.4742	3.42606	0.492286	6.9595	3.41475e-12	1.26641e-10	SPRED2
160.987	7.48146	1.07522	6.95806	3.44992e-12	1.27639e-10	COTL1
78.2905	4.48342	0.644817	6.95301	3.57568e-12	1.31976e-10	MATR3
23.761	4.36613	0.628475	6.94719	3.72646e-12	1.37214e-10	RNASEK
514.136	-5.83149	0.839731	-6.94447	3.79887e-12	1.39548e-10	RPL18A
14.3961	6.13332	0.883544	6.94172	3.87346e-12	1.41719e-10	RBAK-RBAKDN
34.9044	6.32423	0.91106	6.94162	3.87632e-12	1.41719e-10	CD37
12.3739	7.55094	1.08835	6.93796	3.97809e-12	1.45097e-10	RBFOX1
316.417	-2.76308	0.398846	-6.92769	4.27756e-12	1.55653e-10	LARS
20.9013	3.66413	0.529109	6.92511	4.3565e-12	1.58153e-10	LBH
45.7532	4.14533	0.598658	6.92436	4.37947e-12	1.58615e-10	EGLN3
49.6974	2.46334	0.355795	6.92348	4.40678e-12	1.59231e-10	PRR12
117.88	1.92619	0.278682	6.9118	4.78551e-12	1.72513e-10	SMAP2
42.4212	2.52871	0.366306	6.90326	5.08238e-12	1.82788e-10	LIX1L
52.2319	4.0081	0.580737	6.90176	5.1363e-12	1.84299e-10	HLA-F
10.9881	9.77719	1.41745	6.89771	5.28481e-12	1.88752e-10	RNU6-46P
10.9881	9.77719	1.41745	6.89771	5.28481e-12	1.88752e-10	RNU6-61P
22.0642	6.50018	0.942743	6.89497	5.38771e-12	1.91984e-10	ISX
356.813	-2.14644	0.311892	-6.882	5.90163e-12	2.09813e-10	COPA
422.594	-1.82179	0.265349	-6.86563	6.61987e-12	2.34808e-10	BIRC6
11.6616	6.76211	0.987563	6.84727	7.52717e-12	2.66379e-10	COMMD3-BMI1
376.962	-3.98131	0.581812	-6.84295	7.75794e-12	2.73919e-10	ALDOC
11.7351	6.35456	0.929368	6.8375	8.05848e-12	2.83882e-10	RNF103-CHMP3
362.933	-2.27101	0.33225	-6.83526	8.1859e-12	2.87716e-10	GARS
124.016	1.96441	0.287665	6.82879	8.56331e-12	3.00298e-10	CYTH1
53.7072	4.06471	0.595419	6.82664	8.69288e-12	3.04152e-10	PTMS
13.567	9.21502	1.35119	6.81991	9.10977e-12	3.17681e-10	AC007682.1
13.5632	9.21501	1.35123	6.81974	9.12062e-12	3.17681e-10	RP11-542C16.2
22.4017	3.86624	0.568063	6.80601	1.00343e-11	3.48721e-10	MRPL38
31.8115	2.88046	0.424045	6.79283	1.09956e-11	3.81271e-10	ST7
120.024	2.10868	0.310852	6.78355	1.17261e-11	4.0569e-10	CAPZB
281.965	-3.01068	0.444062	-6.77987	1.2028e-11	4.15209e-10	EIF3H
17.9718	3.65234	0.539216	6.77343	1.25763e-11	4.33167e-10	CHRAC1
13.6128	8.30765	1.22719	6.76965	1.29099e-11	4.43669e-10	CCDC85A
31.7226	3.85687	0.569795	6.76888	1.29787e-11	4.45045e-10	RTEL1-TNFRSF6B
17.9003	6.77119	1.00089	6.76517	1.33152e-11	4.55573e-10	PALD1
75.6659	6.73369	0.995557	6.76374	1.34471e-11	4.5907e-10	NME1-NME2
377.365	-2.83873	0.420109	-6.75713	1.40749e-11	4.79447e-10	EIF4A3
25.6707	3.70587	0.548712	6.75376	1.44061e-11	4.89651e-10	RP11-141M1.3
41.881	4.01666	0.59497	6.75104	1.46794e-11	4.97843e-10	HMGN5
119.509	4.54559	0.674331	6.7409	1.57412e-11	5.31977e-10	TGFB1
24.5816	3.92925	0.582908	6.74077	1.57546e-11	5.31977e-10	PRR4
39.7366	8.501	1.26147	6.73895	1.59538e-11	5.37528e-10	SPATA18
86.8277	2.05231	0.304602	6.73767	1.60952e-11	5.41113e-10	STIM1
17.053	4.19132	0.622981	6.72785	1.72188e-11	5.77634e-10	INO80C
13.5269	5.0656	0.753435	6.72334	1.77604e-11	5.94513e-10	CTD-2207O23.3
11.7026	6.52548	0.971144	6.71937	1.82513e-11	6.09623e-10	ATP1B1
309.813	-3.11176	0.463534	-6.71313	1.905e-11	6.3493e-10	TFDP2
48.967	9.2547	1.37899	6.71122	1.93003e-11	6.40876e-10	AMIGO3
40.435	7.17302	1.06882	6.71114	1.93112e-11	6.40876e-10	FAM213A
1071	-6.04329	0.90067	-6.70978	1.94922e-11	6.45498e-10	RN7SL2
20.9393	3.63589	0.542684	6.69983	2.08663e-11	6.89523e-10	RP5-1039K5.19
146.15	2.30137	0.344405	6.68216	2.35452e-11	7.76391e-10	POU2AF1
930.168	-4.09945	0.613782	-6.67901	2.40566e-11	7.91565e-10	IGLL1
22.2068	3.71252	0.555952	6.67778	2.42596e-11	7.96548e-10	TEX9
23.2286	6.87521	1.02977	6.67646	2.44775e-11	8.02001e-10	RP11-508N22.2
13.0769	9.63344	1.44365	6.673	2.50633e-11	8.1773e-10	SNORD97
13.0769	9.63344	1.44365	6.673	2.50633e-11	8.1773e-10	5_8S_rRNA
12.1782	5.07563	0.760812	6.67133	2.53494e-11	8.25323e-10	MINDY4
15.7558	4.77263	0.715931	6.66632	2.62296e-11	8.52187e-10	RP11-691N7.6
352.117	-2.2435	0.336562	-6.66591	2.63026e-11	8.52767e-10	EIF3M
18.1488	4.24982	0.63825	6.65855	2.7655e-11	8.94737e-10	ZNF544
174.927	1.51827	0.228124	6.65546	2.82415e-11	9.11806e-10	VAPA
12.4371	6.80757	1.02419	6.64676	2.99607e-11	9.65295e-10	NAALADL2
13.3303	5.4223	0.816061	6.64448	3.04286e-11	9.78333e-10	BAIAP2L1
41.5639	6.30328	0.949142	6.64102	3.11515e-11	9.99497e-10	RP4-714D9.5
24.4427	7.21696	1.08774	6.63485	3.24844e-11	1.04011e-09	TNFAIP2
81.8715	2.29371	0.345847	6.63216	3.30799e-11	1.05698e-09	SRSF9
45.6355	8.77593	1.32379	6.62938	3.37108e-11	1.07492e-09	A4GALT
12.4885	6.52302	0.985921	6.61617	3.68625e-11	1.17138e-09	SHANK2
12.9376	6.85228	1.0357	6.61607	3.68874e-11	1.17138e-09	RN7SKP130
79.2118	5.77972	0.875415	6.60226	4.04932e-11	1.28325e-09	HIST2H2BE
353.449	-4.30118	0.652091	-6.59598	4.22446e-11	1.33602e-09	PSMD4
378.218	-2.79795	0.424376	-6.59309	4.30763e-11	1.35691e-09	CCT8
208.766	3.34947	0.508028	6.59308	4.30806e-11	1.35691e-09	BRD4
373.649	-2.70813	0.411357	-6.5834	4.59809e-11	1.44531e-09	AARS
14.849	5.06378	0.769572	6.57999	4.70468e-11	1.47582e-09	ADAMTS12
335.622	-3.99956	0.608442	-6.57344	4.91673e-11	1.53921e-09	CYC1
15.5157	6.83899	1.04178	6.56468	5.21434e-11	1.62909e-09	CLIC6
186.145	2.4745	0.377232	6.55963	5.39427e-11	1.6819e-09	AGBL5
25.6925	4.9088	0.748885	6.55481	5.57121e-11	1.73358e-09	RP11-864I4.1
1127.16	-4.00492	0.611307	-6.5514	5.69987e-11	1.77005e-09	RPS27A
30.5012	5.23007	0.79849	6.54995	5.75555e-11	1.78376e-09	JAM2
22.9889	8.55632	1.3086	6.53854	6.21222e-11	1.92144e-09	BORCS8-MEF2B
253.148	2.41331	0.369252	6.53568	6.3323e-11	1.95467e-09	TACC1
84.9313	1.94899	0.298231	6.53519	6.35277e-11	1.95708e-09	CBFB
22.9898	8.55529	1.30933	6.53411	6.39887e-11	1.96399e-09	ARHGAP19-SLIT1
38.8014	3.67791	0.562882	6.53407	6.40058e-11	1.96399e-09	CHAMP1
24.5222	3.39634	0.519882	6.53291	6.45046e-11	1.97537e-09	SRC
22.9526	9.15942	1.40262	6.53024	6.56631e-11	2.00688e-09	TMED7-TICAM2
60.7581	2.27577	0.348739	6.5257	6.76852e-11	2.0646e-09	MAPK1IP1L
22.6625	3.51891	0.540553	6.50983	7.52334e-11	2.29033e-09	IRF2BPL
15.5776	6.50831	0.9999	6.50896	7.56739e-11	2.29921e-09	TEX22
300.655	1.71113	0.263017	6.5058	7.72835e-11	2.34351e-09	FNBP1
1261.85	-3.95413	0.608161	-6.50178	7.93752e-11	2.40223e-09	RPL32
12.4858	4.57592	0.704177	6.49825	8.12606e-11	2.45448e-09	TUBB6
13.3483	5.39336	0.830078	6.49742	8.17117e-11	2.4633e-09	MPZL3
39.8224	4.7551	0.732145	6.49476	8.31668e-11	2.50229e-09	SESN3
86.9945	7.08697	1.09175	6.4914	8.50398e-11	2.5521e-09	CCND2
129.412	2.11056	0.325141	6.49121	8.51524e-11	2.5521e-09	DYRK1A
9.71675	9.53076	1.46952	6.48565	8.83524e-11	2.63347e-09	RP11-473I1.9
9.71675	9.53076	1.46952	6.48565	8.83524e-11	2.63347e-09	Y_RNA
22.5503	3.16899	0.488619	6.4856	8.83785e-11	2.63347e-09	JAK2
22.3761	9.3866	1.44775	6.48357	8.95756e-11	2.66401e-09	RP11-70C1.3
13.4487	5.18146	0.799251	6.4829	8.99765e-11	2.6708e-09	IL32
19.2481	4.65167	0.718231	6.47656	9.38362e-11	2.78003e-09	C19orf54
348.515	-4.85483	0.749717	-6.47555	9.44677e-11	2.79339e-09	TPM2
16.6284	8.1799	1.26396	6.47166	9.69307e-11	2.86075e-09	CYP7B1
302.785	-4.29223	0.663318	-6.47085	9.74543e-11	2.87072e-09	ASPM
369.25	-2.81513	0.435667	-6.46167	1.03556e-10	3.04465e-09	KARS
19.7681	5.71049	0.883939	6.46027	1.04513e-10	3.06698e-09	ROBO1
81.424	5.20549	0.805943	6.45888	1.05481e-10	3.08951e-09	ENTPD1
21.8082	4.87524	0.755292	6.45478	1.0838e-10	3.16842e-09	RGS3
14.3807	8.8829	1.37656	6.45295	1.09694e-10	3.2008e-09	CH507-513H4.1
12.0312	5.36266	0.831913	6.44618	1.14704e-10	3.34069e-09	HIST1H3E
52.5894	3.26643	0.506774	6.44553	1.15195e-10	3.34868e-09	BST2
310.823	-3.21918	0.500065	-6.43753	1.21432e-10	3.52334e-09	RPL36AL
23.9159	6.65272	1.0349	6.42837	1.28976e-10	3.73523e-09	C1orf115
14.0703	4.33579	0.674597	6.42724	1.29945e-10	3.75626e-09	FAM222B
74.9519	5.4394	0.847631	6.41717	1.38828e-10	4.00555e-09	CCR7
20.0962	4.2711	0.665821	6.41479	1.41019e-10	4.0612e-09	CLYBL
439.363	-2.79542	0.435858	-6.41361	1.42116e-10	4.08516e-09	CKAP5
17.464	5.15522	0.803877	6.41295	1.42733e-10	4.0953e-09	AC004158.3
36.8434	3.17209	0.494743	6.4116	1.43999e-10	4.12397e-09	PABPN1
586.519	-4.04026	0.630524	-6.40779	1.47646e-10	4.2206e-09	SNRPD2
45.6565	8.68948	1.35655	6.40556	1.49816e-10	4.27472e-09	MIR34AHG
152.824	1.6902	0.263903	6.40461	1.50751e-10	4.29348e-09	PAX5
11.6854	6.53144	1.02099	6.39717	1.58287e-10	4.49983e-09	SPRY2
360.012	-4.91032	0.767646	-6.3966	1.58877e-10	4.50833e-09	CCT2
13.6043	4.92198	0.76995	6.3926	1.63094e-10	4.61434e-09	PRH1
530.693	-3.76903	0.589604	-6.39249	1.6321e-10	4.61434e-09	CCT7
50.0634	3.72667	0.583053	6.39164	1.64115e-10	4.63145e-09	KLF6
20.6373	6.97411	1.09139	6.39013	1.65749e-10	4.66905e-09	RP11-644F5.10
534.808	-2.45137	0.383692	-6.38891	1.67077e-10	4.6979e-09	XRCC6
948.918	0.898821	0.140699	6.38824	1.67801e-10	4.70971e-09	MALAT1
14.1056	5.36184	0.839439	6.38741	1.68718e-10	4.72686e-09	NRSN2
25.3898	5.21017	0.816107	6.38417	1.72329e-10	4.81928e-09	MT-TL1
266.14	-3.85562	0.604133	-6.38207	1.74711e-10	4.87683e-09	MYL12B
29.9692	3.53022	0.55317	6.3818	1.75017e-10	4.87683e-09	IER2
58.4185	7.53959	1.18219	6.37767	1.79804e-10	5.0012e-09	NCALD
119.419	2.05225	0.322102	6.37144	1.87262e-10	5.19928e-09	PRKCE
49.1022	4.18678	0.657784	6.36497	1.95327e-10	5.41351e-09	LGMN
17.7494	9.01344	1.41729	6.35962	2.02249e-10	5.5917e-09	CPA6
318.137	-2.50065	0.393217	-6.35945	2.0248e-10	5.5917e-09	KDM5A
33.0623	3.90947	0.615039	6.35645	2.06463e-10	5.68465e-09	TRAPPC1
60.1991	3.2011	0.503605	6.35637	2.06581e-10	5.68465e-09	SP110
22.1456	3.1932	0.502832	6.35043	2.1471e-10	5.89786e-09	ZFAND3
34.4133	4.62894	0.729651	6.34405	2.23801e-10	6.13668e-09	ZNF66
20.9143	3.09397	0.487983	6.34032	2.29287e-10	6.27597e-09	IKZF5
255.569	1.84774	0.291562	6.3374	2.33672e-10	6.3847e-09	ANP32A
14.3404	4.09654	0.647175	6.32988	2.45346e-10	6.69184e-09	LINC00674
62.7194	2.11033	0.333572	6.32646	2.50854e-10	6.83004e-09	RAP1A
297.835	-2.29737	0.363172	-6.32585	2.51846e-10	6.84498e-09	GPX4
52.1559	6.01467	0.951696	6.31995	2.61654e-10	7.09908e-09	ADGRA3
281.309	-2.42124	0.383625	-6.31149	2.76366e-10	7.48512e-09	HADHA
11.073	4.62737	0.733732	6.30662	2.85203e-10	7.71095e-09	SNRPGP15
22.4124	8.52903	1.35283	6.30457	2.88996e-10	7.79988e-09	U91319.1
78.9793	7.80039	1.23756	6.30303	2.91877e-10	7.8639e-09	FRMD4A
19.7185	5.79082	0.918794	6.30264	2.9262e-10	7.87021e-09	SETBP1
26.802	3.17132	0.503242	6.30177	2.94274e-10	7.90094e-09	PUDP
39.6678	9.51369	1.51116	6.29561	3.06188e-10	8.20659e-09	RNU6-39P
11.0291	8.81867	1.4023	6.2887	3.2014e-10	8.55089e-09	RP11-119D9.1
11.0291	8.81867	1.4023	6.2887	3.2014e-10	8.55089e-09	RNU4-91P
24.6384	4.66043	0.741185	6.28781	3.21985e-10	8.58534e-09	NUDT3
16.6046	8.71787	1.38684	6.28615	3.25442e-10	8.66259e-09	ADAM23
10.5039	6.00583	0.955961	6.2825	3.33161e-10	8.85282e-09	MRFAP1L1
1207.57	-1.63783	0.260791	-6.28024	3.38049e-10	8.96727e-09	HIST1H1D
15.4747	7.04337	1.12242	6.27517	3.49246e-10	9.24843e-09	NTRK2
37.2636	7.27882	1.1602	6.27378	3.52377e-10	9.31541e-09	AC015849.13
12.5803	4.45893	0.711407	6.26776	3.66278e-10	9.66636e-09	ARID3B
32.1838	3.60254	0.575695	6.25772	3.90635e-10	1.02916e-08	RP11-440L14.1
88.0556	2.21854	0.35461	6.25627	3.94295e-10	1.03704e-08	JUNB
30.4002	9.07034	1.45082	6.25188	4.05554e-10	1.06484e-08	RP5-1028K7.3
57.9421	3.80345	0.608875	6.24667	4.1929e-10	1.09749e-08	IL15RA
346.008	-4.06878	0.651356	-6.24663	4.19411e-10	1.09749e-08	RUVBL2
12.9204	6.86175	1.0986	6.2459	4.21369e-10	1.10075e-08	RP5-864K19.6
14.5145	5.73733	0.919033	6.24279	4.29835e-10	1.12098e-08	CTD-2116N17.1
20.3022	4.03925	0.648003	6.23338	4.56466e-10	1.18708e-08	PARP3
16.8644	6.54608	1.05018	6.2333	4.56717e-10	1.18708e-08	MEF2B
336.76	1.1667	0.187208	6.23211	4.60181e-10	1.19408e-08	CDV3
36.843	2.94849	0.473387	6.22849	4.70952e-10	1.21998e-08	AMPD3
25.476	4.13819	0.664475	6.22775	4.73172e-10	1.22368e-08	MGAT3
30.2451	4.53908	0.729275	6.2241	4.84335e-10	1.25046e-08	LINC01237
19.1883	8.25651	1.32664	6.22363	4.85792e-10	1.25213e-08	RP5-1042K10.14
1397.25	-4.00894	0.644609	-6.21917	4.99776e-10	1.28603e-08	RPS19
10.6662	5.41858	0.871459	6.21783	5.0407e-10	1.29492e-08	SOCS1
13.0436	6.2599	1.00723	6.21499	5.13266e-10	1.31636e-08	CTD-2587H24.14
100.168	7.63076	1.22808	6.21358	5.17924e-10	1.32611e-08	SAMSN1
15.3332	8.61794	1.38717	6.2126	5.21165e-10	1.3322e-08	LRRC4C
90.7052	3.17026	0.51086	6.20574	5.44384e-10	1.38926e-08	EVL
32.5917	4.07016	0.656796	6.19699	5.75542e-10	1.46635e-08	STAG3
14.5367	5.65835	0.91469	6.18608	6.16781e-10	1.56884e-08	DAPK1
268.951	-2.47382	0.400041	-6.18392	6.25291e-10	1.58787e-08	KDM1A
66.1025	2.41807	0.391184	6.18141	6.35336e-10	1.61073e-08	ETV6
11.053	7.93943	1.28567	6.17532	6.60283e-10	1.67124e-08	HSP90AA4P
13.2568	5.56041	0.900848	6.17242	6.72522e-10	1.69944e-08	PTAFR
23.3765	2.85736	0.463191	6.16886	6.87853e-10	1.73534e-08	TOB2
20.8886	3.08844	0.501221	6.16184	7.19066e-10	1.81113e-08	CHST14
69.9249	2.06499	0.335361	6.15752	7.38922e-10	1.8575e-08	RAD51B
790.263	-7.89729	1.28259	-6.15732	7.39878e-10	1.8575e-08	RPL21
38.2053	6.12036	0.994658	6.15323	7.59221e-10	1.90249e-08	RP11-514O12.4
9.37101	5.34878	0.869295	6.15301	7.60258e-10	1.90249e-08	SYT11
75.4607	5.55598	0.903048	6.15247	7.62831e-10	1.90584e-08	PRKCB
15.3696	8.00847	1.30247	6.14866	7.81401e-10	1.94909e-08	LINC00886
13.2507	3.82512	0.622756	6.14224	8.13669e-10	2.02631e-08	RP11-295P9.3
12.0043	5.41644	0.882046	6.14076	8.21262e-10	2.04193e-08	ARL10
66.8634	7.12365	1.16134	6.13399	8.56997e-10	2.12736e-08	RP11-192H23.4
338.031	-5.22575	0.852086	-6.13289	8.62982e-10	2.13878e-08	AHCY
321.119	-3.16455	0.516571	-6.12607	9.00755e-10	2.22883e-08	EIF3I
11.0702	7.90903	1.29162	6.12336	9.16241e-10	2.26352e-08	MIR3681HG
11.8393	5.86304	0.95801	6.12002	9.35647e-10	2.30778e-08	ANKRD30A
9.94498	6.08458	0.994326	6.1193	9.39868e-10	2.3145e-08	GTF2H4
301.7	-4.33343	0.708367	-6.1175	9.50544e-10	2.33707e-08	RPL36A
21.1989	5.48734	0.897907	6.11125	9.8855e-10	2.42665e-08	IQGAP2
10.395	6.55453	1.07293	6.109	1.0026e-09	2.45725e-08	SLC16A14
81.9047	2.02472	0.331868	6.10099	1.05414e-09	2.57947e-08	KAT6B
10.8811	4.9237	0.808275	6.09162	1.11776e-09	2.73083e-08	RP4-641G12.4
30.7238	3.05744	0.502134	6.0889	1.1369e-09	2.7732e-08	KRT10
70.9194	3.46564	0.569547	6.08491	1.16558e-09	2.8387e-08	PLEKHG2
12.782	8.42841	1.38544	6.08355	1.17549e-09	2.85725e-08	RP5-896L10.1
14.552	5.59145	0.919139	6.08336	1.17689e-09	2.85725e-08	MYO1D
20.9747	3.06451	0.504242	6.07746	1.22104e-09	2.95978e-08	FAM102A
9.48083	5.05917	0.832573	6.07655	1.22797e-09	2.97192e-08	RP4-605O3.4
714.58	-2.36255	0.389126	-6.07143	1.26778e-09	3.06347e-08	IMPDH2
12.8183	7.82269	1.28894	6.06909	1.28637e-09	3.10355e-08	TTC9
507.292	-3.34789	0.551779	-6.06745	1.2996e-09	3.13059e-08	AKAP9
1309.73	-2.03097	0.334895	-6.0645	1.32366e-09	3.18358e-08	PTMA
13.614	4.86564	0.802522	6.06294	1.33658e-09	3.20966e-08	GRAMD4
40.8632	4.51928	0.745688	6.06055	1.35655e-09	3.24943e-08	SDR39U1
59.1183	2.24311	0.370122	6.06046	1.35734e-09	3.24943e-08	FCHSD2
279.653	-2.5477	0.421194	-6.04875	1.45972e-09	3.48912e-08	SSR4
151.118	2.60411	0.430643	6.04702	1.4755e-09	3.5214e-08	GATAD2B
9.26977	5.69021	0.941115	6.04624	1.48262e-09	3.53294e-08	RAB31
10.8304	5.04391	0.834423	6.04478	1.49611e-09	3.55959e-08	AC010642.1
26.6063	3.64705	0.603477	6.0434	1.50898e-09	3.58469e-08	KIAA0391
18.5101	5.58537	0.924944	6.0386	1.55461e-09	3.68407e-08	SLC12A8
444.746	-1.85921	0.307892	-6.0385	1.55558e-09	3.68407e-08	SPTAN1
13.3645	5.77226	0.955985	6.03803	1.56012e-09	3.68918e-08	RP11-795F19.5
257.95	-2.66261	0.441022	-6.03736	1.56657e-09	3.69879e-08	NARS
358.717	-2.57553	0.427221	-6.02856	1.65428e-09	3.89992e-08	PSMD8
134.184	1.87515	0.311058	6.02831	1.65686e-09	3.90006e-08	FUS
318.69	-3.28895	0.545874	-6.02511	1.68993e-09	3.97186e-08	UQCRC1
11.9337	5.54605	0.920848	6.02277	1.71456e-09	4.02363e-08	PAPSS2
18.7456	3.27859	0.544518	6.02108	1.73257e-09	4.05973e-08	BANF1
9.83044	7.0877	1.1778	6.01773	1.76875e-09	4.13377e-08	ELFN2
9.87148	6.6649	1.10756	6.01766	1.76952e-09	4.13377e-08	TMOD1
251.029	-4.04482	0.672312	-6.01629	1.78464e-09	4.16282e-08	GUK1
24.5351	6.8218	1.1341	6.01516	1.79711e-09	4.18559e-08	KIZ-AS1
62.7999	2.07832	0.345754	6.01098	1.84408e-09	4.28854e-08	CMIP
19.1107	3.76442	0.626423	6.00939	1.86226e-09	4.32429e-08	FBN1
59.1151	2.39597	0.398856	6.00712	1.88846e-09	4.37451e-08	SIPA1L3
63.5662	26.0647	4.33904	6.00703	1.88954e-09	4.37451e-08	AC105399.2
10.5402	5.8372	0.972776	6.00056	1.96641e-09	4.54567e-08	KCNMA1
439.469	-2.48854	0.414827	-5.99898	1.98557e-09	4.58311e-08	SF3B1
67.5107	2.72414	0.45413	5.99858	1.99057e-09	4.58779e-08	DOCK8
40.3878	6.0006	1.00044	5.99793	1.99849e-09	4.5992e-08	CCDC102B
9.83516	7.07999	1.18139	5.99295	2.06069e-09	4.7353e-08	PNPLA3
227.004	-3.39334	0.568834	-5.96543	2.43995e-09	5.59849e-08	GLTSCR2
448.315	-2.56763	0.430583	-5.96315	2.47427e-09	5.66883e-08	PRMT1
86.1455	2.23603	0.375056	5.96187	2.49365e-09	5.70477e-08	IL16
34.5417	3.12272	0.524504	5.95366	2.62219e-09	5.98998e-08	ECE1
13.9884	4.39935	0.739118	5.95216	2.64629e-09	6.03613e-08	GATM
369.615	-3.41679	0.57412	-5.95135	2.65947e-09	6.05724e-08	RPL22
8.44543	9.23926	1.55297	5.94941	2.69113e-09	6.06682e-08	RP4-764O22.1
8.44543	9.23926	1.55297	5.94941	2.69113e-09	6.06682e-08	AC106782.20
8.44543	9.23926	1.55297	5.94941	2.69113e-09	6.06682e-08	Y_RNA
8.44543	9.23926	1.55297	5.94941	2.69113e-09	6.06682e-08	RP11-59H7.3
8.44543	9.23926	1.55297	5.94941	2.69113e-09	6.06682e-08	RNY3P4
8.44543	9.23926	1.55297	5.94941	2.69113e-09	6.06682e-08	SNORA62
8.44543	9.23926	1.55297	5.94941	2.69113e-09	6.06682e-08	Y_RNA
9.08645	6.64533	1.11763	5.94591	2.74932e-09	6.18896e-08	CCR10
65.137	3.82109	0.642698	5.94538	2.7581e-09	6.1997e-08	AKIRIN2
512.022	-5.66471	0.95325	-5.94252	2.80666e-09	6.2997e-08	SNORA73B
226.503	-2.70535	0.455471	-5.93969	2.85569e-09	6.40048e-08	RANBP2
55.9382	25.7728	4.34053	5.93771	2.89039e-09	6.46516e-08	AC005943.2
223.606	-2.83077	0.476756	-5.93756	2.89291e-09	6.46516e-08	SDHA
90.1206	1.94296	0.327281	5.93669	2.90833e-09	6.49024e-08	GSK3B
15.6331	6.2208	1.04881	5.93131	3.00526e-09	6.69688e-08	KLHL2P1
272.749	-3.33057	0.561847	-5.92789	3.06851e-09	6.82799e-08	XBP1
43.7455	2.9617	0.499706	5.9269	3.08715e-09	6.85159e-08	ZC3H12C
13.0216	3.98608	0.672546	5.92685	3.08798e-09	6.85159e-08	LGALS8
29.9563	2.8202	0.475992	5.92489	3.12507e-09	6.91733e-08	HDAC4
9.74921	8.57031	1.44651	5.92481	3.12655e-09	6.91733e-08	XXbac-BPG246D15.9
9.48942	5.03947	0.851	5.92182	3.18396e-09	7.03428e-08	CSF1
297.061	-2.80778	0.474283	-5.92005	3.21845e-09	7.10033e-08	AK2
9.00909	7.38684	1.24782	5.9198	3.22341e-09	7.10115e-08	CYP51A1
18.0536	6.98072	1.18026	5.91458	3.32717e-09	7.31929e-08	DUSP5
67.9438	7.41847	1.25466	5.91271	3.36522e-09	7.38994e-08	KIAA2022
26.0466	6.54782	1.10745	5.91253	3.36884e-09	7.38994e-08	MAST1
296.348	4.97639	0.843096	5.90252	3.57995e-09	7.84191e-08	PAG1
11.7338	4.60052	0.779879	5.89903	3.65655e-09	7.99839e-08	RP11-543B16.1
49.0828	5.28528	0.896328	5.89659	3.71092e-09	8.10585e-08	ANKHD1-EIF4EBP3
15.1197	3.54958	0.602266	5.89371	3.77623e-09	8.23687e-08	ARHGEF3
10.6595	5.45749	0.926352	5.89138	3.82985e-09	8.34205e-08	BNC2
12.8278	7.77136	1.31947	5.88976	3.86753e-09	8.41229e-08	URGCP-MRPS24
32.4188	2.94517	0.500293	5.88688	3.93543e-09	8.54795e-08	TRIM69
238.427	-2.90787	0.494313	-5.88265	4.03749e-09	8.75734e-08	IPO7
11.547	7.68278	1.30614	5.88205	4.05204e-09	8.76431e-08	RP13-672B3.2
11.547	7.68278	1.30614	5.88205	4.05204e-09	8.76431e-08	C1orf186
19.3203	3.64835	0.62041	5.88055	4.0891e-09	8.83211e-08	FMC1
281.576	-2.31253	0.393399	-5.87834	4.14404e-09	8.93829e-08	GHITM
531.81	-1.51094	0.257344	-5.8713	4.32403e-09	9.31353e-08	UBR4
211.335	-2.90037	0.494017	-5.87098	4.3322e-09	9.31815e-08	CLNS1A
241.594	-2.71764	0.463325	-5.86552	4.47735e-09	9.61697e-08	VWA8
10.1283	5.21282	0.888921	5.86421	4.5127e-09	9.67947e-08	RP11-403P17.4
16.5105	7.96095	1.35793	5.86258	4.55719e-09	9.76135e-08	TSPYL5
17.7042	3.09029	0.527594	5.85733	4.70367e-09	1.00612e-07	SMCO4
321.619	-2.0695	0.353437	-5.85536	4.75985e-09	1.01673e-07	FKBP8
22.6493	6.54503	1.11802	5.85411	4.79577e-09	1.02299e-07	MNDA
40.8324	5.35405	0.915436	5.84863	4.95635e-09	1.05579e-07	PTPN13
119.349	2.72762	0.466517	5.84679	5.0116e-09	1.06608e-07	PIAS1
9.37016	5.32584	0.91106	5.84576	5.04268e-09	1.07122e-07	CTC-338M12.4
607.237	-3.59236	0.614838	-5.84278	5.13358e-09	1.08904e-07	RPL29
211.188	-3.25016	0.557048	-5.83461	5.39166e-09	1.14222e-07	ESD
11.5193	8.24284	1.41508	5.82502	5.71073e-09	1.20816e-07	ZNF385D
94.3942	1.96668	0.33784	5.82136	5.83722e-09	1.23323e-07	LITAF
45.0026	7.60379	1.30653	5.81984	5.89047e-09	1.24278e-07	L3MBTL4
236.059	-3.271	0.563431	-5.80551	6.41692e-09	1.35201e-07	SARS
102.709	2.5881	0.446452	5.79703	6.74992e-09	1.42024e-07	PTK2B
40.5769	3.2289	0.557053	5.79641	6.7751e-09	1.4236e-07	UCP2
126.609	1.66175	0.287155	5.78695	7.16756e-09	1.50402e-07	TRAF3
60.7968	2.04401	0.353237	5.78652	7.18577e-09	1.5058e-07	RMRP
34.8109	6.13798	1.06217	5.77874	7.52608e-09	1.57498e-07	ZNF512B
11.5889	7.24175	1.25324	5.77842	7.54043e-09	1.57585e-07	DOCK1
85.245	1.99393	0.345261	5.77514	7.68899e-09	1.60473e-07	LSM14A
10.8373	5.01507	0.868507	5.77435	7.72492e-09	1.61005e-07	CCDC163
9.73208	4.54914	0.787852	5.7741	7.73658e-09	1.61031e-07	RP11-16E12.2
14.675	3.81583	0.661243	5.77069	7.89461e-09	1.641e-07	DDX47
250.662	-2.75902	0.478293	-5.76847	7.99949e-09	1.66057e-07	NDUFV1
1007.23	-2.05173	0.355837	-5.76591	8.12162e-09	1.68304e-07	RPL36
208.949	-2.88682	0.500697	-5.7656	8.13682e-09	1.68304e-07	LMAN1
45.5081	5.2021	0.902277	5.76552	8.14042e-09	1.68304e-07	MIR155HG
33.7689	9.25088	1.60468	5.76492	8.16967e-09	1.68683e-07	RP11-458F8.4
481.003	-1.98547	0.344432	-5.76447	8.19165e-09	1.68912e-07	CHD8
179.589	1.6212	0.281297	5.7633	8.24851e-09	1.69756e-07	KCNAB2
12.7543	9.24435	1.6041	5.76295	8.26552e-09	1.69756e-07	ITGB3
12.7543	9.24435	1.6041	5.76295	8.26552e-09	1.69756e-07	TSNAX-DISC1
28.7227	3.90858	0.678307	5.76227	8.29925e-09	1.70061e-07	C22orf34
106.464	5.69369	0.98811	5.7622	8.30238e-09	1.70061e-07	GNG2
13.9387	4.43309	0.769864	5.75828	8.49754e-09	1.73829e-07	TMEM198
11.7295	6.2765	1.09029	5.75671	8.57676e-09	1.75217e-07	PIGR
266.38	-2.8672	0.498978	-5.74615	9.13007e-09	1.86275e-07	GYPC
172.895	5.54639	0.965683	5.74349	9.27423e-09	1.88967e-07	HIST1H2BH
47.8571	3.54863	0.617904	5.743	9.30119e-09	1.89267e-07	IL21R
275.127	-4.92685	0.858224	-5.74075	9.4258e-09	1.91551e-07	EXOSC8
781.616	-1.44047	0.251187	-5.73467	9.77019e-09	1.98289e-07	MT-CO1
80.4029	1.84846	0.322469	5.73222	9.91266e-09	2.00917e-07	SHKBP1
307.823	-1.92694	0.336461	-5.72709	1.02169e-08	2.06813e-07	ATP5J2
1329.73	4.23538	0.740104	5.72269	1.04849e-08	2.1196e-07	HIST1H2BN
344.948	-2.82805	0.494387	-5.72032	1.06321e-08	2.14654e-07	CCT6A
24.5275	4.7168	0.825029	5.71713	1.08337e-08	2.1844e-07	EYS
10.2394	8.12948	1.42234	5.71555	1.09348e-08	2.20191e-07	RP11-343C2.11
18.2454	6.15998	1.0787	5.71057	1.12597e-08	2.26308e-07	RP11-111K18.1
232.677	-2.5041	0.438512	-5.71045	1.12678e-08	2.26308e-07	SDHB
11.6119	6.95924	1.21924	5.70786	1.14403e-08	2.29475e-07	EPHB1
47.1607	5.14526	0.9017	5.70618	1.1554e-08	2.31454e-07	FOXD2-AS1
10.6453	5.46028	0.958018	5.69956	1.20118e-08	2.40313e-07	POU2F2
54.8018	5.39179	0.946529	5.69638	1.22376e-08	2.44516e-07	HIST1H4F
304.284	-2.39708	0.420973	-5.69414	1.23996e-08	2.47431e-07	GLG1
69.4805	2.01186	0.353438	5.69224	1.2538e-08	2.49871e-07	INPP4A
34.0659	4.00899	0.7048	5.68813	1.28438e-08	2.55637e-07	RHOG
227.123	-2.4618	0.432827	-5.68774	1.28735e-08	2.55897e-07	EIF3L
33.097	2.32759	0.409252	5.68743	1.28964e-08	2.56024e-07	INPP5A
14.126	7.48429	1.31653	5.68484	1.30938e-08	2.59609e-07	RP11-231C18.3
9.1275	6.35369	1.11809	5.68265	1.32624e-08	2.6232e-07	STX1B
55.7194	2.0099	0.353691	5.68262	1.32644e-08	2.6232e-07	TET3
18.1875	2.92396	0.514832	5.67945	1.35127e-08	2.66889e-07	TSC22D2
801.311	2.16949	0.382172	5.67675	1.3728e-08	2.70796e-07	CFL1
7.94882	5.64868	0.99527	5.67553	1.38263e-08	2.72388e-07	LINC01006
9.79884	7.65875	1.34995	5.67336	1.40021e-08	2.75499e-07	Y_RNA
11.7883	3.80467	0.671831	5.66313	1.48633e-08	2.92072e-07	SCAMP5
18.2361	6.21295	1.09748	5.66113	1.50379e-08	2.95128e-07	RNF180
73.3257	2.23866	0.395474	5.66069	1.50767e-08	2.95515e-07	SFMBT2
40.153	2.29986	0.406484	5.65794	1.53198e-08	2.99899e-07	MBD5
9.08173	6.62763	1.1716	5.65689	1.54136e-08	3.01214e-07	AHR
19.9181	5.39152	0.95311	5.65676	1.54259e-08	3.01214e-07	VASH2
24.7123	6.69203	1.18437	5.65029	1.60173e-08	3.12368e-07	PTPRO
55.4894	6.73442	1.19211	5.64917	1.61221e-08	3.14016e-07	FSCN1
213.383	-4.12476	0.7303	-5.64804	1.62289e-08	3.15697e-07	DAP3
14.0519	3.31445	0.586934	5.64705	1.63225e-08	3.1712e-07	TMEM134
254.873	-2.55426	0.452462	-5.64525	1.64942e-08	3.20054e-07	CACYBP
10.5766	5.67685	1.00574	5.64446	1.65699e-08	3.21119e-07	CD80
36.0965	5.24836	0.930357	5.64123	1.68841e-08	3.26798e-07	RP11-574K11.24
213.553	-4.0981	0.7274	-5.63391	1.76174e-08	3.40566e-07	RSL24D1
7.81126	6.4501	1.14528	5.63188	1.78255e-08	3.44159e-07	RP11-423H2.3
7.77022	6.77728	1.20366	5.63056	1.79625e-08	3.46372e-07	HERC5
12.8516	7.3822	1.31182	5.62745	1.82894e-08	3.52236e-07	RFLNA
30.4019	2.76876	0.49247	5.62219	1.88555e-08	3.62687e-07	LINC00324
191.233	-3.1281	0.556696	-5.61904	1.92021e-08	3.68895e-07	PSMD7
9.46366	5.04386	0.897673	5.61882	1.92269e-08	3.68914e-07	RP11-204L24.2
11.5697	4.00875	0.713696	5.61689	1.9443e-08	3.72598e-07	ADGRV1
262.604	-4.86188	0.865631	-5.61657	1.94781e-08	3.72807e-07	NAXE
10.248	8.08194	1.43925	5.61538	1.96132e-08	3.74493e-07	SYT5
495.505	2.51595	0.448058	5.61522	1.96314e-08	3.74493e-07	HIST1H4K
285.132	-1.77775	0.316598	-5.61515	1.96388e-08	3.74493e-07	HECTD1
24.7685	2.93079	0.522616	5.60792	2.04776e-08	3.90008e-07	TULP3
11.483	9.10214	1.6244	5.6034	2.10186e-08	3.99819e-07	LINC00276
11.4782	9.10204	1.62461	5.60258	2.11181e-08	4.01218e-07	RP11-1099M24.7
9.16382	6.13299	1.09473	5.60227	2.11562e-08	4.01449e-07	EMID1
11.4744	9.10195	1.62479	5.60191	2.12001e-08	4.01788e-07	RP11-77K12.1
7.839	6.20947	1.10862	5.60106	2.13047e-08	4.03277e-07	RP4-583P15.15
7.98514	5.49664	0.982049	5.59711	2.17954e-08	4.1206e-07	CTD-2020K17.4
34.7736	2.31542	0.413725	5.59651	2.1871e-08	4.12985e-07	LINC01184
9.15051	6.16082	1.101	5.59565	2.19795e-08	4.14528e-07	PLSCR3
14.0102	4.35907	0.779345	5.59325	2.22863e-08	4.19802e-07	LINC00299
15.859	3.3348	0.596611	5.58958	2.27615e-08	4.28232e-07	SCAMP4
15.9888	3.12961	0.560287	5.58572	2.32736e-08	4.37335e-07	SH3BP2
214.116	-3.12078	0.559103	-5.58177	2.38089e-08	4.4685e-07	ETFA
19.4223	3.25736	0.583851	5.5791	2.4177e-08	4.5321e-07	LINC00910
244.277	14.158	2.53794	5.57855	2.42525e-08	4.54074e-07	HIST1H3D
319.79	-4.46282	0.800499	-5.57505	2.47463e-08	4.62622e-07	RPL39
616.18	-2.89897	0.520005	-5.57489	2.47689e-08	4.62622e-07	PPIA
13.7788	4.60034	0.825519	5.57267	2.50869e-08	4.67997e-07	VPS9D1-AS1
11.7483	3.84473	0.690053	5.57165	2.52338e-08	4.70169e-07	CTAGE5
195.328	-2.78412	0.500123	-5.56688	2.59347e-08	4.82647e-07	COPS3
25.6849	3.98532	0.716273	5.56397	2.63703e-08	4.90165e-07	CRIP1
56.177	4.26362	0.766482	5.56258	2.65808e-08	4.93483e-07	ZNF710
12.1402	5.06274	0.910864	5.55817	2.72613e-08	5.05511e-07	CTNNA2
24.5432	8.13333	1.46344	5.55767	2.734e-08	5.06363e-07	CTD-2368P22.1
202.431	-3.15125	0.568413	-5.54395	2.95728e-08	5.47061e-07	DGKH
28.7957	3.02356	0.545857	5.53911	3.04014e-08	5.61718e-07	NME2
125.523	1.43041	0.258549	5.53248	3.15736e-08	5.82679e-07	FOXK1
96.0617	2.00335	0.362374	5.52841	3.23142e-08	5.95637e-07	LYN
95.7316	7.95555	1.43927	5.52749	3.2484e-08	5.98054e-07	NAPSB
194.497	-3.66056	0.662339	-5.52672	3.26271e-08	5.99975e-07	COX6A1
318.393	-1.53621	0.278378	-5.51844	3.4202e-08	6.28188e-07	RSL1D1
15.3302	4.23731	0.767996	5.51735	3.44143e-08	6.31336e-07	KDM5B
208.508	-2.99668	0.543241	-5.51629	3.46229e-08	6.34412e-07	SACS
207.986	-3.27723	0.594983	-5.5081	3.62735e-08	6.6387e-07	RBM8A
267.398	-2.60422	0.473813	-5.49631	3.87829e-08	7.08957e-07	ANAPC5
44.1122	2.88215	0.525164	5.48809	4.06303e-08	7.41852e-07	SERTAD2
19.9023	7.79113	1.41999	5.48676	4.09372e-08	7.46572e-07	SLC36A4
210.134	-4.11083	0.749265	-5.48648	4.10021e-08	7.46876e-07	RFX5
238.43	-2.2229	0.405326	-5.48422	4.15298e-08	7.55597e-07	MAGED1
10.1359	4.00462	0.730342	5.48322	4.17664e-08	7.59009e-07	RHOF
189.425	-2.70083	0.493362	-5.47434	4.39144e-08	7.97109e-07	RPS10
711.876	-2.4556	0.448682	-5.47292	4.42676e-08	8.02578e-07	TPR
19.516	3.54327	0.64756	5.47173	4.45671e-08	8.0706e-07	GCNT2
8.48647	8.27314	1.51288	5.46848	4.5392e-08	8.20449e-07	ANGPT1
234.656	-2.8971	0.529789	-5.4684	4.54125e-08	8.20449e-07	GPT2
276.359	-2.50124	0.457661	-5.46526	4.62218e-08	8.34096e-07	DDB1
10.2851	7.46915	1.36767	5.46121	4.72913e-08	8.52401e-07	RP11-15K19.2
230.194	-2.03449	0.372633	-5.45976	4.76776e-08	8.58363e-07	UBA2
22.1752	6.07082	1.11247	5.45707	4.84046e-08	8.70438e-07	KAZN
260.475	-4.45671	0.816856	-5.45593	4.87168e-08	8.75034e-07	POLD2
70.0364	1.97281	0.361793	5.45286	4.95663e-08	8.89262e-07	JARID2
1125.41	-2.9567	0.542363	-5.45152	4.99415e-08	8.94954e-07	RPL13
227.261	-2.56399	0.470356	-5.45117	5.00409e-08	8.95697e-07	TCF4
12.9684	6.54828	1.20251	5.44552	5.16546e-08	9.23513e-07	TP73
40.8107	3.69394	0.678417	5.44495	5.18211e-08	9.2542e-07	CTTNBP2NL
359.098	-1.5484	0.28439	-5.44464	5.19104e-08	9.25946e-07	COX5B
64.9402	6.20426	1.1403	5.44089	5.30162e-08	9.44581e-07	IFI30
26.7754	4.73576	0.871458	5.43429	5.5014e-08	9.79047e-07	FGD6
307.131	-1.55092	0.285441	-5.43341	5.52882e-08	9.82795e-07	SND1
99.9199	1.83962	0.339216	5.42315	5.85564e-08	1.0397e-06	MBP
14.7944	4.19846	0.774507	5.42081	5.93285e-08	1.05216e-06	DSG2
1157.34	-2.77157	0.511301	-5.42061	5.93946e-08	1.05216e-06	LDHB
21.2028	5.43456	1.00266	5.42014	5.95536e-08	1.05377e-06	ILK
178.158	-3.25319	0.600728	-5.41541	6.11495e-08	1.08077e-06	ERGIC3
10.3424	4.58839	0.847871	5.41166	6.24438e-08	1.10239e-06	RBM47
8.55912	6.78739	1.25516	5.40759	6.38796e-08	1.12645e-06	TBC1D8B
37.2966	4.4482	0.822695	5.40686	6.4138e-08	1.12972e-06	HIST2H2AC
87.9137	2.12243	0.39269	5.40484	6.48655e-08	1.14123e-06	RFTN1
17.4663	3.83703	0.710186	5.40285	6.55903e-08	1.15268e-06	RP11-613M10.8
226.606	-2.61028	0.483304	-5.40091	6.63021e-08	1.16386e-06	OIP5-AS1
222.727	-2.10438	0.389844	-5.39801	6.73843e-08	1.18152e-06	C1orf43
199.312	-2.51509	0.46616	-5.39533	6.83971e-08	1.19792e-06	KIAA0368
10.203	8.93863	1.65793	5.39144	6.98968e-08	1.21866e-06	DAB1
10.203	8.93863	1.65793	5.39144	6.98968e-08	1.21866e-06	RP11-108K14.8
10.203	8.93863	1.65793	5.39144	6.98968e-08	1.21866e-06	RN7SL1
10.203	8.93863	1.65793	5.39144	6.98968e-08	1.21866e-06	RP11-388G22.1
330.358	-2.49132	0.462238	-5.38968	7.05824e-08	1.22923e-06	ZFAS1
62.7753	3.02649	0.562221	5.38309	7.32197e-08	1.27105e-06	TNFSF9
192.215	-3.29985	0.613004	-5.38308	7.32227e-08	1.27105e-06	ACAA2
7.85145	6.16086	1.14453	5.38286	7.33125e-08	1.27105e-06	COL5A1
7.85145	6.16086	1.14453	5.38286	7.33125e-08	1.27105e-06	FGF2
40.6389	4.73028	0.878891	5.3821	7.36216e-08	1.27498e-06	TMSB4XP4
8.51893	7.38021	1.37138	5.38161	7.38229e-08	1.27704e-06	RP11-949J7.8
59.3901	5.42145	1.00782	5.37937	7.47472e-08	1.29076e-06	PEG10
57.8937	6.30877	1.17279	5.37928	7.47831e-08	1.29076e-06	HIPK2
36.5453	4.75484	0.88404	5.37854	7.50935e-08	1.29467e-06	RP11-186B7.4
23.98	2.70031	0.502745	5.37113	7.82462e-08	1.34752e-06	TMEM19
220.236	-2.55775	0.476231	-5.37082	7.8378e-08	1.34829e-06	FBL
8.52279	7.37204	1.37268	5.37056	7.84946e-08	1.3488e-06	KCTD19
12.3551	4.68419	0.872318	5.36982	7.88156e-08	1.35281e-06	CD226
200.588	-3.45511	0.643569	-5.36867	7.93188e-08	1.35994e-06	RPN1
16.7593	7.02163	1.30843	5.36646	8.02979e-08	1.3752e-06	CERS4
10.289	7.43967	1.38707	5.36361	8.15768e-08	1.39556e-06	XXbac-B461K10.4
8.97663	7.89633	1.47366	5.35832	8.40008e-08	1.43386e-06	ARHGAP42
8.97663	7.89633	1.47366	5.35832	8.40008e-08	1.43386e-06	CKLF-CMTM1
12.115	5.10631	0.95343	5.35572	8.52147e-08	1.45166e-06	RP11-732M18.4
14.9703	3.99779	0.746456	5.35569	8.52318e-08	1.45166e-06	SSBP3
29.5489	2.57642	0.481355	5.35242	8.67852e-08	1.47649e-06	BRI3
9.00437	7.3393	1.37217	5.34869	8.85937e-08	1.50561e-06	RP11-459E5.1
14.4817	3.09546	0.57993	5.33765	9.41609e-08	1.59846e-06	SIAH1
176.984	-3.01615	0.56576	-5.33115	9.75927e-08	1.6549e-06	ERP29
15.3404	6.49765	1.21904	5.33015	9.81307e-08	1.6622e-06	RP11-220D10.1
211.849	-4.54166	0.852552	-5.32714	9.97727e-08	1.68817e-06	ATP5H
68.2907	12.2949	2.30929	5.32411	1.01449e-07	1.71466e-06	RP11-318A15.7
73.3271	3.05629	0.574132	5.32333	1.01884e-07	1.72012e-06	ABCC4
8.39198	4.45981	0.837882	5.32271	1.02232e-07	1.72412e-06	LA16c-431H6.6
8.39283	4.45922	0.838492	5.31814	1.04831e-07	1.76603e-06	STAG3L5P-PVRIG2P-PILRB
18.3763	4.15983	0.782822	5.31389	1.07311e-07	1.80584e-06	AGRN
205.89	-2.58016	0.486055	-5.30838	1.10605e-07	1.85924e-06	TPGS2
233.493	-2.79401	0.526388	-5.3079	1.10897e-07	1.86214e-06	RUVBL1
254.387	-2.26111	0.426068	-5.30692	1.11496e-07	1.87015e-06	UQCRC2
14.5406	5.58367	1.053	5.30264	1.14138e-07	1.9124e-06	RP11-120M18.2
107.518	12.9803	2.44984	5.29842	1.16807e-07	1.95423e-06	HIST2H4A
20.098	6.28059	1.1854	5.2983	1.16887e-07	1.95423e-06	ZFHX2-AS1
344.547	-1.47663	0.278958	-5.2934	1.20065e-07	2.00519e-06	MDH2
21.7403	7.13625	1.34894	5.29026	1.22141e-07	2.03766e-06	USP9Y
18.8837	4.04032	0.763904	5.28904	1.22958e-07	2.04909e-06	OGFOD2
7.91165	5.78067	1.09335	5.28712	1.24258e-07	2.06786e-06	VDAC1P1
11.7064	3.85715	0.729559	5.28696	1.24364e-07	2.06786e-06	OAS1
9.24204	5.7497	1.08756	5.28678	1.24486e-07	2.06786e-06	SNORA19
6.57626	5.9546	1.12658	5.28555	1.2533e-07	2.07965e-06	HMSD
15.5088	6.76074	1.2794	5.2843	1.26184e-07	2.09158e-06	ZYX
16.9482	6.17602	1.16908	5.2828	1.27226e-07	2.10658e-06	LINC00877
264.128	-3.02207	0.572381	-5.27982	1.29314e-07	2.13887e-06	PSME2
12.4053	3.35645	0.635979	5.27762	1.30873e-07	2.16234e-06	TLR1
61.5792	3.44154	0.652516	5.27425	1.33298e-07	2.20005e-06	PLCXD1
8.31848	4.59073	0.870487	5.27375	1.33662e-07	2.20371e-06	SPECC1
355.762	-2.34696	0.445573	-5.26728	1.3846e-07	2.28039e-06	PSMA4
17.0699	5.79778	1.10136	5.26418	1.40814e-07	2.3167e-06	EGFEM1P
181.63	-2.63707	0.501094	-5.26263	1.42009e-07	2.33386e-06	EIF3F
245.229	-2.15408	0.409945	-5.25456	1.48382e-07	2.43602e-06	TALDO1
176.031	-3.24511	0.617868	-5.2521	1.50373e-07	2.46609e-06	UBE2S
12.4156	3.35191	0.638485	5.24979	1.52272e-07	2.49459e-06	C9orf172
373.368	-2.50695	0.477641	-5.24862	1.53247e-07	2.50789e-06	PSMB4
10.4837	5.96243	1.13614	5.24799	1.53765e-07	2.51372e-06	RP1-167A14.2
260.451	-7.6034	1.44897	-5.24745	1.54217e-07	2.51845e-06	RPS28
235.985	-1.86116	0.354757	-5.24628	1.55199e-07	2.52979e-06	CSE1L
316.625	-1.55252	0.29593	-5.24623	1.55239e-07	2.52979e-06	LRRC75A-AS1
267.509	-2.79042	0.532748	-5.23779	1.62507e-07	2.64545e-06	DDX23
1478.27	-3.54142	0.676415	-5.23558	1.64466e-07	2.67275e-06	IGHM
11.9616	5.44147	1.03934	5.23551	1.6453e-07	2.67275e-06	CACNA2D1
30.4389	5.411	1.03368	5.23472	1.65239e-07	2.68144e-06	RTEL1
1193.6	-1.54755	0.29574	-5.23279	1.66971e-07	2.70672e-06	RPS25
136.215	1.35917	0.260075	5.22608	1.73139e-07	2.80376e-06	KDM4B
11.7251	3.83131	0.733318	5.22462	1.74513e-07	2.82305e-06	ZNF410
10.35	6.75193	1.2935	5.21991	1.79015e-07	2.89286e-06	SPIN3
273.315	-2.95403	0.566158	-5.21768	1.81174e-07	2.92469e-06	VDAC1
119.592	2.79888	0.536467	5.21726	1.81591e-07	2.92836e-06	CD99
177.296	-2.63906	0.505963	-5.21592	1.82904e-07	2.94647e-06	GANAB
8.51034	7.40618	1.42041	5.21411	1.84701e-07	2.97233e-06	RPL14P3
212.402	-2.64258	0.506856	-5.21366	1.8515e-07	2.97645e-06	RIF1
7.1741	8.89231	1.70588	5.21274	1.86074e-07	2.9804e-06	RP4-777O23.3
7.1741	8.89231	1.70588	5.21274	1.86074e-07	2.9804e-06	CTC-457E21.9
7.1741	8.89231	1.70588	5.21274	1.86074e-07	2.9804e-06	Y_RNA
99.6782	1.73679	0.333188	5.21265	1.86166e-07	2.9804e-06	KLF13
10.2679	3.84422	0.737556	5.21211	1.86702e-07	2.98588e-06	HSPA1B
6.4989	6.52628	1.25393	5.20465	1.94368e-07	3.10526e-06	PINLYP
30.5286	2.67565	0.514444	5.20104	1.98174e-07	3.1628e-06	PTPN6
193.581	-3.6755	0.70683	-5.19998	1.9931e-07	3.17766e-06	ISOC2
43.2257	7.76531	1.49354	5.19926	2.00085e-07	3.18672e-06	ACTG1P20
24.9971	2.47362	0.475941	5.19733	2.02176e-07	3.21671e-06	EGLN2
6.61259	5.73243	1.10328	5.1958	2.03844e-07	3.23992e-06	S100A4
8.5753	4.16397	0.801547	5.19491	2.04814e-07	3.25199e-06	FMNL2
44.4248	4.24512	0.817566	5.19239	2.07615e-07	3.29309e-06	MESDC1
177.905	-3.49212	0.672604	-5.19194	2.08112e-07	3.29759e-06	ANXA5
217.784	3.15966	0.609653	5.18273	2.18665e-07	3.46126e-06	MT-RNR1
20.7595	3.6124	0.697063	5.18231	2.19156e-07	3.46549e-06	CATSPER2
112.262	2.07805	0.401336	5.17784	2.24469e-07	3.54587e-06	ZC3H4
2090.68	-1.69474	0.32787	-5.16893	2.35436e-07	3.71532e-06	RPL5
837.555	-3.84448	0.743877	-5.16816	2.36405e-07	3.72681e-06	RPL27A
9.01381	7.28315	1.40932	5.16786	2.36793e-07	3.72913e-06	LRRD1
15.9943	5.28499	1.02401	5.16107	2.45548e-07	3.86307e-06	IFI44L
9.91338	6.30998	1.22398	5.15531	2.53211e-07	3.97958e-06	NDRG2
32.6647	6.60871	1.28233	5.15367	2.55441e-07	4.01055e-06	LILRB1
179.927	-2.5022	0.48571	-5.15163	2.58227e-07	4.05018e-06	MSH2
58.4969	2.84114	0.551599	5.15074	2.59467e-07	4.0655e-06	UPF3B
6.50276	6.50887	1.26386	5.15	2.60489e-07	4.07327e-06	CTC-546K23.1
6.50276	6.50887	1.26386	5.15	2.60489e-07	4.07327e-06	KCNK1
11.633	6.83723	1.32773	5.14955	2.61113e-07	4.0789e-06	SLC12A1
97.982	2.30501	0.447732	5.1482	2.63004e-07	4.1043e-06	SRRM1
184.151	-3.92089	0.761755	-5.14719	2.64423e-07	4.12228e-06	UBL4A
245.978	-1.64852	0.320318	-5.14652	2.65367e-07	4.13282e-06	TARS
62.1231	5.35485	1.04064	5.14572	2.66501e-07	4.14631e-06	RNU5F-1
94.1017	4.01276	0.780197	5.14326	2.70004e-07	4.1966e-06	LGALS1
83.6428	5.69406	1.10727	5.14241	2.71237e-07	4.21153e-06	CD22
37.69	1.98066	0.385462	5.1384	2.77091e-07	4.29811e-06	LINC01088
8.32706	4.5717	0.889873	5.13747	2.78458e-07	4.31498e-06	RP11-693J15.5
9.60207	4.71144	0.917525	5.13494	2.8223e-07	4.36906e-06	MEI1
489.497	-3.20574	0.624516	-5.13317	2.84908e-07	4.4061e-06	FAM162A
8.94031	8.75044	1.70514	5.13179	2.86998e-07	4.43399e-06	RP11-49K24.6
8.93559	8.75029	1.70547	5.13071	2.88648e-07	4.45503e-06	RP11-38C17.1
8.93172	8.75018	1.70574	5.12983	2.90009e-07	4.47157e-06	RP11-512M8.5
11.5919	7.16298	1.39673	5.12839	2.9223e-07	4.50133e-06	BIVM
41.774	2.29787	0.448091	5.12812	2.92654e-07	4.50338e-06	ATN1
35.4784	4.58451	0.894149	5.12723	2.9404e-07	4.5202e-06	RASGRP3
167.52	-3.44228	0.671519	-5.12611	2.95797e-07	4.54118e-06	GTSF1
15.0004	4.76097	0.928792	5.12598	2.95992e-07	4.54118e-06	RPP21
6.54381	6.1813	1.20765	5.11844	3.08068e-07	4.72177e-06	TUBG1P
8.13516	4.99098	0.975318	5.11729	3.09964e-07	4.74614e-06	CYSLTR1
17.1035	4.70576	0.920125	5.11426	3.14973e-07	4.81806e-06	TMSB15B
15.2841	7.28086	1.42374	5.1139	3.15569e-07	4.8224e-06	HIST3H2BA
149.608	2.97975	0.584444	5.09844	3.4247e-07	5.22833e-06	ARHGAP17
15.265	4.44957	0.872806	5.098	3.43253e-07	5.23512e-06	RAB3D
20.0202	5.65194	1.10877	5.09749	3.44186e-07	5.24417e-06	PIK3R5
161.064	-2.87152	0.563363	-5.09711	3.44878e-07	5.24955e-06	PDCD11
10.312	7.05862	1.3851	5.09612	3.46687e-07	5.27189e-06	RP5-1021I20.4
6.68136	5.38426	1.0575	5.09148	3.55272e-07	5.39291e-06	PLCB2
14.6577	3.76882	0.740226	5.09145	3.55343e-07	5.39291e-06	CTA-941F9.10
1511.75	1.928	0.378711	5.09095	3.56269e-07	5.40029e-06	HIST1H3J
482.032	-1.61653	0.317538	-5.09082	3.56527e-07	5.40029e-06	EPRS
166.24	-3.16039	0.620943	-5.08966	3.5871e-07	5.42738e-06	SAE1
220.93	-5.1906	1.01986	-5.0895	3.59018e-07	5.42738e-06	RPL9P9
1505.46	-2.62635	0.516097	-5.08887	3.60196e-07	5.43987e-06	TMSB10
162.687	-2.68209	0.527083	-5.08856	3.60788e-07	5.4435e-06	NUP88
10.5342	9.28113	1.82407	5.08816	3.61557e-07	5.44979e-06	AQP4-AS1
6.50748	6.48921	1.27573	5.08666	3.64432e-07	5.48778e-06	PARP1P1
6.75958	5.10256	1.00369	5.08378	3.70004e-07	5.56626e-06	CYBB
519.52	2.22299	0.437391	5.08239	3.72716e-07	5.60161e-06	RAD21
13.9787	4.33107	0.852674	5.0794	3.78638e-07	5.68509e-06	TAS2R14
28.0164	2.24269	0.441787	5.0764	3.84657e-07	5.76986e-06	CHFR
386.135	-2.0921	0.412393	-5.07309	3.91406e-07	5.8654e-06	FLNB
9.01767	7.25263	1.43014	5.07129	3.95137e-07	5.91419e-06	DPEP2
8.57615	4.15416	0.819176	5.07115	3.95427e-07	5.91419e-06	ASXL3
8.65266	4.053	0.799453	5.06972	3.98408e-07	5.95303e-06	IAH1
56.1478	1.79228	0.35355	5.06937	3.99126e-07	5.958e-06	GRK3
179.361	-3.88369	0.766168	-5.06898	3.99961e-07	5.96471e-06	IDH3B
63.5977	1.71454	0.338261	5.06869	4.00557e-07	5.96783e-06	CTC1
133.684	1.44797	0.285727	5.06768	4.02687e-07	5.9938e-06	CXXC5
6.5724	5.9426	1.17273	5.0673	4.03499e-07	6.0001e-06	GAREM2
193.653	-3.41825	0.675001	-5.06407	4.10402e-07	6.09689e-06	GMFG
19.5981	4.24051	0.837418	5.06379	4.10993e-07	6.09982e-06	NCF2
419.833	-2.66157	0.525659	-5.0633	4.12069e-07	6.1042e-06	UQCRB
581.058	-1.53346	0.302858	-5.06329	4.12078e-07	6.1042e-06	MCM7
7.70531	7.6817	1.51721	5.06306	4.12581e-07	6.1058e-06	SCO2
37.953	5.3358	1.05422	5.06137	4.16249e-07	6.1542e-06	DDX3Y
44.0557	5.70714	1.12774	5.06068	4.17773e-07	6.17084e-06	SLC29A2
12.3211	3.38934	0.669779	5.06039	4.18407e-07	6.1743e-06	FAHD2B
234.016	-5.28213	1.04453	-5.05696	4.2599e-07	6.2802e-06	PSMC3
10.3653	3.73821	0.739314	5.05632	4.27418e-07	6.29077e-06	TM9SF1
44.86	11.7345	2.32086	5.0561	4.27927e-07	6.29077e-06	VTRNA2-1
44.86	11.7345	2.32086	5.0561	4.27927e-07	6.29077e-06	Vault
32.1008	4.30347	0.851198	5.05578	4.28632e-07	6.29514e-06	CCNT2-AS1
20.975	2.59473	0.513462	5.0534	4.34011e-07	6.3681e-06	LINC01278
175.181	-2.4621	0.487284	-5.0527	4.35608e-07	6.38548e-06	FH
173.474	-2.61221	0.517224	-5.05044	4.40794e-07	6.45538e-06	RPA3
13.2282	5.554	1.10003	5.04894	4.44277e-07	6.50022e-06	GRIN2A
94.8975	2.36524	0.468634	5.0471	4.48558e-07	6.55667e-06	DGCR2
32.2848	2.15909	0.428003	5.04457	4.5455e-07	6.63798e-06	MAST3
73.1833	5.52352	1.09544	5.04228	4.60027e-07	6.71162e-06	RNU5E-4P
24.1295	6.48313	1.28639	5.03977	4.6608e-07	6.79352e-06	PRKCH
14.8193	3.66399	0.727174	5.03868	4.6876e-07	6.82616e-06	LRRC26
39.6613	2.70555	0.537049	5.0378	4.70901e-07	6.85088e-06	UBE2V1
216.131	-1.8718	0.371633	-5.0367	4.73637e-07	6.88421e-06	PTTG1
14.8832	3.63578	0.722021	5.03556	4.76452e-07	6.91862e-06	PLS3
11.6377	6.80845	1.353	5.03211	4.85121e-07	7.0379e-06	TRIM6
71.8517	7.29928	1.45081	5.03118	4.87465e-07	7.06528e-06	UTY
22.4006	5.60194	1.11358	5.03058	4.88992e-07	7.08077e-06	HCK
44.2938	2.96164	0.588994	5.0283	4.94853e-07	7.15893e-06	TBC1D4
24.4029	2.27256	0.452062	5.02709	4.97986e-07	7.19753e-06	RAP2C
24.5412	5.05693	1.00628	5.02538	5.0244e-07	7.24941e-06	RP11-96H19.1
78.9452	2.28446	0.454588	5.02535	5.02513e-07	7.24941e-06	REL
37.2467	4.36658	0.869497	5.02196	5.11471e-07	7.37175e-06	CSTB
7.73304	7.12698	1.42087	5.01593	5.27767e-07	7.59955e-06	37316
181.355	-4.31634	0.860739	-5.01469	5.31184e-07	7.63586e-06	DDX39A
9.20769	5.79888	1.15639	5.01466	5.31276e-07	7.63586e-06	CTD-2550O8.5
137.272	1.45516	0.290315	5.01233	5.37745e-07	7.72166e-06	DR1
1574.4	-2.71845	0.542718	-5.00895	5.47265e-07	7.85107e-06	NPM1
1497.51	-3.82974	0.764692	-5.00821	5.49395e-07	7.87432e-06	RPS17
11.5975	7.12942	1.42431	5.00552	5.57113e-07	7.97755e-06	RP11-286E11.1
14.3042	3.15806	0.630989	5.00494	5.58804e-07	7.99436e-06	SLC9A1
1854.22	-4.59116	0.917452	-5.00425	5.60798e-07	8.01547e-06	RPL7A
17.4288	3.1402	0.627611	5.00342	5.63206e-07	8.04246e-06	RP11-110G21.1
14.1896	3.20964	0.641682	5.00191	5.67654e-07	8.0985e-06	BCL9L
14.1623	7.11352	1.42223	5.00168	5.68321e-07	8.10054e-06	AP000275.65
155.579	-3.05466	0.61117	-4.99805	5.79132e-07	8.24703e-06	NUCB2
165.089	-3.75426	0.75201	-4.9923	5.96649e-07	8.48866e-06	EIF4EBP1
224.611	-1.95144	0.390955	-4.99146	5.99244e-07	8.51774e-06	MARS
265.013	-2.40829	0.482518	-4.99109	6.00386e-07	8.52614e-06	SSBP1
220.438	-2.01397	0.403573	-4.99034	6.0272e-07	8.55144e-06	MRPL17
8.68899	4.00013	0.801832	4.98874	6.07735e-07	8.61469e-06	FAM174B
2173.26	-3.54207	0.710125	-4.98796	6.10216e-07	8.64193e-06	RPL4
56.7028	1.74599	0.35019	4.98583	6.16952e-07	8.72933e-06	RAD54L
75.1097	3.90687	0.7841	4.98261	6.27317e-07	8.86788e-06	RNU11
22.6198	3.44088	0.690648	4.98211	6.28951e-07	8.88286e-06	DENND3
6.64891	5.52825	1.11002	4.98032	6.34804e-07	8.95734e-06	CTD-2184D3.5
168.928	-2.75571	0.553492	-4.97877	6.39893e-07	9.02091e-06	IGHD
173.948	-3.8411	0.77311	-4.96838	6.75161e-07	9.50944e-06	MRPL11
26.1372	2.27563	0.458501	4.96319	6.93441e-07	9.75802e-06	TRERF1
8.59058	4.11032	0.828316	4.96226	6.96782e-07	9.79613e-06	CRIM1
51.3251	5.53165	1.11496	4.96129	7.0026e-07	9.8304e-06	PTPRS
159.739	-3.10222	0.625292	-4.96123	7.00492e-07	9.8304e-06	C19orf43
20.0286	3.29736	0.664653	4.96102	7.01229e-07	9.83183e-06	POLD4
6.68995	5.35759	1.08014	4.9601	7.04551e-07	9.86946e-06	FAM134B
451.142	-2.14379	0.432258	-4.95951	7.0673e-07	9.89102e-06	TAGLN2
10.941	4.74881	0.957797	4.95805	7.12036e-07	9.95186e-06	MRPS24
164.725	-3.75223	0.756809	-4.95796	7.12364e-07	9.95186e-06	VPS13A
6.6908	5.35664	1.08101	4.9552	7.22561e-07	1.00852e-05	EGR1
16.8473	5.11724	1.03392	4.94937	7.44532e-07	1.03825e-05	IL2RG
14.596	5.41336	1.0938	4.94915	7.45371e-07	1.03848e-05	SCIMP
166.486	-2.54655	0.514634	-4.94828	7.48721e-07	1.04221e-05	USP11
27.2471	2.65833	0.537276	4.94779	7.5062e-07	1.04391e-05	RAPGEF6
50.5824	11.8566	2.39707	4.9463	7.56372e-07	1.05097e-05	CTC-435M10.3
24.2017	2.30072	0.46529	4.9447	7.62629e-07	1.05871e-05	SUSD6
8.8082	5.06053	1.02434	4.94031	7.79995e-07	1.08185e-05	CSTF3-AS1
181.091	5.35583	1.08424	4.93969	7.82475e-07	1.08432e-05	PTCH2
54.7205	1.91069	0.386903	4.93841	7.87618e-07	1.09047e-05	RAI1
24.9594	5.85344	1.18544	4.93778	7.9016e-07	1.09301e-05	TUSC3
69.5728	5.42773	1.09971	4.93559	7.99085e-07	1.10437e-05	CPEB2
8.51708	4.21231	0.853591	4.93481	8.02299e-07	1.10782e-05	RP11-596C23.6
18.7787	2.7319	0.553647	4.93437	8.04095e-07	1.10931e-05	SLC25A42
51.5648	1.91658	0.388826	4.92914	8.25906e-07	1.13838e-05	CHMP4B
6.8561	4.77693	0.970211	4.9236	8.49646e-07	1.17006e-05	LINC01004
172.145	-2.10049	0.426661	-4.92308	8.51911e-07	1.17214e-05	XRN2
28.6455	2.42139	0.492696	4.91458	8.89721e-07	1.22245e-05	CCDC106
47.8414	5.8997	1.20047	4.91451	8.90062e-07	1.22245e-05	VTRNA1-1
22.8297	2.54193	0.517458	4.91234	8.99954e-07	1.23494e-05	C15orf39
455.022	-2.56975	0.523343	-4.91025	9.09598e-07	1.24707e-05	COX4I1
173.944	-2.62789	0.535425	-4.90805	9.19851e-07	1.25957e-05	PHF3
37.146	2.23452	0.455285	4.90795	9.20345e-07	1.25957e-05	VGLL4
152.755	-2.79332	0.569291	-4.90666	9.2642e-07	1.26676e-05	RNF181
159.219	-4.11597	0.8398	-4.90113	9.52859e-07	1.30176e-05	BZW2
145.5	-3.22242	0.657594	-4.90032	9.5682e-07	1.30602e-05	NBAS
147.185	-2.96771	0.605688	-4.89973	9.59672e-07	1.30876e-05	ANKZF1
12.1687	3.47986	0.710622	4.89691	9.73532e-07	1.32649e-05	MXD1
164.295	-2.77852	0.568043	-4.89139	1.00124e-06	1.36304e-05	SCNM1
56.1143	1.99546	0.408113	4.88947	1.01106e-06	1.37521e-05	FOXN3
155.767	-3.66589	0.749995	-4.88789	1.01925e-06	1.38512e-05	RRAGD
18.6766	2.73713	0.560176	4.88619	1.02804e-06	1.39584e-05	ICAM3
162.176	-2.64258	0.540998	-4.88464	1.03618e-06	1.40566e-05	NUP155
159.262	-4.1177	0.843133	-4.88382	1.04053e-06	1.41032e-05	MME
227.517	-6.06453	1.24326	-4.87792	1.07212e-06	1.45187e-05	NOSIP
59.9427	9.75737	2.00139	4.87531	1.08638e-06	1.46989e-05	RNU6-5P
7.21515	7.90686	1.62226	4.87399	1.09365e-06	1.47844e-05	CRX
308.692	-1.73038	0.355041	-4.87374	1.09505e-06	1.47904e-05	POLG
7.20656	7.90695	1.62255	4.87318	1.09819e-06	1.48198e-05	SLC47A1
268.984	-2.64917	0.543779	-4.87178	1.10596e-06	1.49116e-05	SNHG6
520.193	-3.26191	0.669806	-4.86993	1.11639e-06	1.50392e-05	UQCRH
151.819	-2.57663	0.529395	-4.86713	1.13233e-06	1.52406e-05	NOTCH2
161.048	-2.88763	0.593348	-4.86668	1.13488e-06	1.52617e-05	MND1
52.9023	1.6757	0.344395	4.86562	1.14096e-06	1.53301e-05	TRAPPC9
1216.61	-4.10516	0.843751	-4.86537	1.14245e-06	1.53368e-05	RPL18
170.124	-2.12376	0.436616	-4.86414	1.14956e-06	1.54188e-05	NUP98
162.453	-2.64582	0.54398	-4.86382	1.15144e-06	1.54298e-05	IGBP1
12.4512	4.26743	0.877412	4.86366	1.15237e-06	1.54298e-05	TMEM91
197.379	-1.91454	0.393729	-4.86259	1.15862e-06	1.55001e-05	HERC1
10.5753	8.21147	1.68935	4.86073	1.16955e-06	1.56252e-05	SORCS3
30.4549	2.95415	0.607769	4.86065	1.16999e-06	1.56252e-05	GABARAP
24.9049	2.4538	0.504881	4.86014	1.17301e-06	1.56519e-05	JUP
34.4188	3.66802	0.755226	4.85685	1.19265e-06	1.59003e-05	B4GALT6
83.0645	3.19764	0.658446	4.85634	1.19575e-06	1.59279e-05	KCTD2
21.6173	3.86218	0.79566	4.85406	1.20959e-06	1.60984e-05	FCMR
8.50094	4.2439	0.874374	4.85365	1.21211e-06	1.6118e-05	RP3-508I15.19
7.77494	6.68288	1.37708	4.85293	1.21653e-06	1.61629e-05	WHRN
68.8575	5.45214	1.12361	4.85233	1.22017e-06	1.61974e-05	CCL22
2649.73	-3.93286	0.810562	-4.85202	1.22213e-06	1.62094e-05	RACK1
8.34405	4.49919	0.927886	4.84886	1.24172e-06	1.64552e-05	RPL37AP1
202.121	2.09919	0.433011	4.8479	1.24775e-06	1.65209e-05	FAM65B
12.1632	4.95191	1.0217	4.84673	1.25515e-06	1.66047e-05	LPAR6
152.571	-3.03313	0.62617	-4.84394	1.27291e-06	1.68253e-05	EFTUD2
9.00312	4.4575	0.920416	4.84292	1.27943e-06	1.68971e-05	RP11-468E2.4
11.7933	5.96928	1.23309	4.84092	1.29237e-06	1.70534e-05	RP11-465B22.3
149.042	-2.54621	0.526128	-4.83953	1.30148e-06	1.71588e-05	MRPS5
157.658	-2.64592	0.546841	-4.83856	1.30782e-06	1.72277e-05	PRPF3
180.664	-2.88532	0.596921	-4.83368	1.34031e-06	1.76407e-05	TBRG4
6.4254	7.48371	1.54893	4.83153	1.3549e-06	1.77904e-05	C9orf64
6.4254	7.48371	1.54893	4.83153	1.3549e-06	1.77904e-05	RP11-506M13.3
7.66898	8.53266	1.76611	4.83132	1.35628e-06	1.77904e-05	GPR132
7.66898	8.53266	1.76611	4.83132	1.35628e-06	1.77904e-05	RP11-447L10.1
7.66426	8.53251	1.7665	4.83016	1.36421e-06	1.78038e-05	RP11-282I1.1
7.66426	8.53251	1.7665	4.83016	1.36421e-06	1.78038e-05	AC026167.1
7.66426	8.53251	1.7665	4.83016	1.36421e-06	1.78038e-05	SHISA8
7.66426	8.53251	1.7665	4.83016	1.36421e-06	1.78038e-05	AC074183.3
7.66426	8.53251	1.7665	4.83016	1.36421e-06	1.78038e-05	PEBP4
7.66426	8.53251	1.7665	4.83016	1.36421e-06	1.78038e-05	TMPRSS15
7.6604	8.53238	1.76683	4.82921	1.37074e-06	1.78589e-05	CTD-2140B24.4
7.6604	8.53238	1.76683	4.82921	1.37074e-06	1.78589e-05	ANO4
182.137	-1.95225	0.40433	-4.82836	1.37664e-06	1.79206e-05	SLC9A7
47.7217	3.68276	0.76309	4.82612	1.3922e-06	1.8108e-05	RARA
7.31638	5.99993	1.24337	4.82552	1.39635e-06	1.81467e-05	AK5
8.15404	4.93924	1.02474	4.81999	1.43562e-06	1.86414e-05	HOXA3
12.0796	5.73671	1.19023	4.81982	1.43687e-06	1.86419e-05	GS1-114I9.3
6.64032	5.5303	1.14778	4.81826	1.44815e-06	1.87725e-05	DLC1
160.914	13.5571	2.81502	4.816	1.46467e-06	1.89708e-05	RNU2-2P
178.218	-2.67893	0.556466	-4.81419	1.47799e-06	1.91274e-05	C6orf48
11.6949	6.38163	1.32568	4.81387	1.48035e-06	1.91396e-05	RP11-21J18.1
12.6402	3.20635	0.666086	4.81373	1.48142e-06	1.91396e-05	KRTCAP2
8.88844	3.74864	0.779237	4.81065	1.50441e-06	1.94205e-05	SAPCD1
65.2874	7.71541	1.6059	4.80442	1.55198e-06	2.00178e-05	TNXB
24.86	2.485	0.517269	4.80407	1.55475e-06	2.00368e-05	CDK19
153.481	-2.2406	0.467001	-4.79785	1.60377e-06	2.06513e-05	NARF
8.99741	3.63847	0.758463	4.79717	1.60926e-06	2.07001e-05	ARL2BP
54.1145	2.44205	0.509075	4.79704	1.61023e-06	2.07001e-05	SEMA4D
6.86554	4.75547	0.991499	4.79625	1.61667e-06	2.07656e-05	ZFP41
166.634	-2.2358	0.466189	-4.7959	1.6195e-06	2.07847e-05	CAP1
180.298	-3.91278	0.815989	-4.79514	1.6256e-06	2.08457e-05	DPP7
26.8991	3.46706	0.72328	4.79352	1.63884e-06	2.09981e-05	RAB11FIP1
22.6701	5.17562	1.07985	4.7929	1.64388e-06	2.10452e-05	BCL2A1
47.3379	5.06873	1.05763	4.79255	1.64673e-06	2.10642e-05	MT-TI
20.1574	6.06279	1.26566	4.79024	1.66585e-06	2.12912e-05	PCNX2
165.126	-2.21993	0.463913	-4.78522	1.70803e-06	2.18123e-05	GART
10.9717	3.27511	0.684483	4.7848	1.71157e-06	2.18395e-05	FZD2
66.2298	1.70854	0.357434	4.78001	1.75286e-06	2.23479e-05	AC009948.5
302.232	-1.5566	0.325676	-4.77961	1.75632e-06	2.23736e-05	CEP350
319.565	-2.46891	0.516603	-4.77912	1.76068e-06	2.24106e-05	MT-CYB
6.97837	4.48831	0.939419	4.77775	1.77264e-06	2.25444e-05	HCN2
8.76918	3.87103	0.810343	4.77702	1.77909e-06	2.26078e-05	PNOC
6.43012	7.45643	1.56115	4.77625	1.78592e-06	2.26387e-05	ISY1-RAB43
6.43012	7.45643	1.56115	4.77625	1.78592e-06	2.26387e-05	GPR75-ASB3
6.43012	7.45643	1.56115	4.77625	1.78592e-06	2.26387e-05	PRKD1
39.0934	2.80727	0.587867	4.77535	1.79392e-06	2.27215e-05	DYNLL2
64.8112	2.9677	0.621677	4.7737	1.80873e-06	2.28903e-05	HSPB1
20.3856	5.27508	1.10547	4.77181	1.82581e-06	2.30876e-05	WDFY3
26.6068	2.76916	0.580483	4.77045	1.83814e-06	2.32245e-05	NOL4L
178.882	-7.0614	1.4806	-4.76929	1.8488e-06	2.33402e-05	SNORD17
51.8613	2.43517	0.510984	4.76564	1.88259e-06	2.37474e-05	SMDT1
136.932	-3.46376	0.726992	-4.76451	1.89314e-06	2.3861e-05	N4BP2L2
52.4879	11.9552	2.51033	4.76239	1.91313e-06	2.40932e-05	RP11-328K4.1
56.557	3.49845	0.734826	4.76092	1.92715e-06	2.42502e-05	IGHA2
11.8709	5.64353	1.18554	4.76032	1.93289e-06	2.43026e-05	HIST2H3D
359.54	-1.71714	0.360964	-4.75709	1.96404e-06	2.46741e-05	SNRNP200
164.219	-3.43715	0.722984	-4.75412	1.99311e-06	2.5019e-05	KLHDC3
201.365	-2.19214	0.461269	-4.75242	2.01e-06	2.5197e-05	PFKFB4
34.5273	2.22487	0.468161	4.75236	2.01055e-06	2.5197e-05	PPARGC1B
184.378	-2.05863	0.43325	-4.75161	2.01804e-06	2.52705e-05	UQCR10
170.486	-4.81034	1.01273	-4.74987	2.03547e-06	2.54681e-05	C17orf62
14.6953	5.20764	1.0965	4.74933	2.04093e-06	2.55158e-05	SNX19
51.0319	5.78077	1.21725	4.74904	2.04384e-06	2.55315e-05	NEK6
175.82	-2.33871	0.493053	-4.74331	2.1025e-06	2.62431e-05	PDS5A
402.13	-3.33417	0.70362	-4.73859	2.15211e-06	2.68406e-05	RBM3
152.163	-2.80047	0.591158	-4.73726	2.16626e-06	2.69953e-05	MRPL28
249.723	-2.02806	0.428645	-4.73133	2.23057e-06	2.77744e-05	BRCA2
85.4744	1.57299	0.332508	4.73068	2.2377e-06	2.78408e-05	SRPK2
390.134	-2.02452	0.428369	-4.7261	2.28869e-06	2.84522e-05	SUB1
34.0285	2.40427	0.508899	4.72445	2.30741e-06	2.86619e-05	NFIA
5.19512	6.61388	1.40171	4.71844	2.37658e-06	2.94971e-05	RP11-2B6.3
66.9772	1.65146	0.350013	4.71828	2.37846e-06	2.94971e-05	SMG6
6.54853	6.12305	1.29784	4.71786	2.38334e-06	2.9534e-05	RP11-80H18.3
6.43398	7.42724	1.57442	4.71743	2.3884e-06	2.95682e-05	LINC02137
147.927	2.18731	0.463677	4.7173	2.38993e-06	2.95682e-05	ANP32E
46.6518	7.61576	1.61471	4.71649	2.39949e-06	2.96628e-05	AC007365.3
150.326	-3.29137	0.697896	-4.71614	2.40362e-06	2.96901e-05	MAP3K20
43.8474	3.27706	0.695298	4.71318	2.43885e-06	3.01013e-05	MRPS6
5.30494	5.64385	1.19783	4.71172	2.45636e-06	3.02931e-05	ERVMER34-1
18.713	6.93524	1.47322	4.70754	2.50728e-06	3.08965e-05	ZNF841
684.717	1.189	0.252603	4.707	2.51394e-06	3.09478e-05	SET
77.8486	3.00046	0.637464	4.70687	2.51545e-06	3.09478e-05	FBRSL1
7.15311	4.14441	0.880764	4.70547	2.53279e-06	3.11364e-05	UCP3
158.313	-2.51423	0.534347	-4.70524	2.53572e-06	3.11477e-05	NGLY1
3510.92	-1.61949	0.344249	-4.70442	2.54592e-06	3.12481e-05	ENO1
27.4747	2.32178	0.49355	4.70423	2.54821e-06	3.12515e-05	RAB11B
135.551	-3.11898	0.663078	-4.7038	2.55366e-06	3.12934e-05	NCOA4
28.5712	5.41461	1.15165	4.70161	2.58114e-06	3.16051e-05	PTK2
203.683	-3.02525	0.64351	-4.70117	2.5868e-06	3.16494e-05	SNHG8
11.2341	3.11647	0.663323	4.69827	2.62373e-06	3.20759e-05	FAM72D
34.042	7.07516	1.50656	4.69624	2.64997e-06	3.23711e-05	HTATIP2
173.418	-3.03055	0.645347	-4.696	2.65311e-06	3.23838e-05	LRRC59
5.2639	5.90499	1.2581	4.69356	2.6849e-06	3.2746e-05	TTC7B
138.303	-3.48496	0.742607	-4.69287	2.69403e-06	3.28314e-05	CTNNA1
202.608	-2.04182	0.435182	-4.69189	2.70694e-06	3.29628e-05	PCNT
8.95907	4.56686	0.973649	4.69046	2.72597e-06	3.31685e-05	NTN1
5.22757	6.21712	1.32601	4.68858	2.75106e-06	3.34156e-05	APOBEC3A
5.22757	6.21712	1.32601	4.68858	2.75106e-06	3.34156e-05	KIAA2012
192.009	-1.83207	0.390762	-4.68845	2.75276e-06	3.34156e-05	MRPS21
30.8361	2.63033	0.561317	4.686	2.78599e-06	3.37924e-05	UST
144.832	-3.23184	0.689734	-4.68563	2.79104e-06	3.38076e-05	PSMB7
217.669	-2.23062	0.47606	-4.68558	2.79162e-06	3.38076e-05	ACADVL
19.923	2.42287	0.517439	4.68243	2.83499e-06	3.4306e-05	LHPP
347.558	-2.63713	0.563304	-4.68154	2.84733e-06	3.44284e-05	GCN1
56.6612	2.26705	0.484277	4.68131	2.85042e-06	3.44388e-05	C2orf42
10.7902	5.33061	1.14097	4.67201	2.98268e-06	3.60087e-05	PKMP1
7.86759	5.93477	1.27059	4.67089	2.999e-06	3.61774e-05	RP5-1044H5.1
5.33739	5.43523	1.16538	4.6639	3.10267e-06	3.73989e-05	CTC-454I21.3
380.447	-2.08343	0.446732	-4.6637	3.10572e-06	3.74065e-05	NDUFS5
138.261	-2.4259	0.520235	-4.66309	3.11491e-06	3.7488e-05	CDC5L
157.726	-4.69439	1.00724	-4.66064	3.15223e-06	3.79077e-05	NDUFS1
138.575	-3.39929	0.729526	-4.65959	3.16839e-06	3.80723e-05	PTCD3
14.8473	4.92519	1.05721	4.65868	3.18242e-06	3.82113e-05	SEMA7A
30.2791	2.10737	0.452587	4.65628	3.21976e-06	3.86296e-05	SKI
165.171	2.08615	0.448274	4.65375	3.25958e-06	3.9077e-05	TLK1
7.76163	6.71543	1.44442	4.64922	3.33193e-06	3.99135e-05	RP11-196E1.3
326.547	-2.69443	0.580081	-4.64492	3.40211e-06	4.07227e-05	EDF1
19.6878	2.44995	0.527724	4.64249	3.44239e-06	4.11729e-05	LINC01138
137.818	-2.58638	0.557177	-4.64193	3.45175e-06	4.1251e-05	AFG3L2
144.654	-2.71985	0.58595	-4.64178	3.45425e-06	4.1251e-05	PIN1
128.198	-3.02919	0.653127	-4.63799	3.51822e-06	4.19382e-05	OLA1
5.23144	6.19904	1.33661	4.63788	3.51994e-06	4.19382e-05	MADCAM1
5.23144	6.19904	1.33661	4.63788	3.51994e-06	4.19382e-05	AC008155.1
25.2644	5.23101	1.12808	4.63709	3.5334e-06	4.20662e-05	CTSZ
77.0513	1.59517	0.344039	4.6366	3.54184e-06	4.21342e-05	SLC23A2
67.6692	1.58937	0.342952	4.63437	3.58027e-06	4.25586e-05	GOLGA2
6.46172	6.87559	1.48407	4.63291	3.60556e-06	4.28264e-05	OFCC1
154.44	-4.6631	1.00699	-4.63074	3.64365e-06	4.32457e-05	SETX
1534.88	3.71114	0.80174	4.62885	3.67694e-06	4.36073e-05	MT-RNR2
6.46257	6.87428	1.48515	4.62869	3.6799e-06	4.36089e-05	TSPAN5
7.03857	4.33886	0.937444	4.62839	3.68515e-06	4.36377e-05	BMF
145.386	-3.51347	0.759206	-4.62783	3.69526e-06	4.37239e-05	KIF22
598.542	-1.91302	0.413436	-4.62712	3.7079e-06	4.384e-05	RPS29
148.953	-4.0293	0.870845	-4.62688	3.7121e-06	4.38561e-05	PBXIP1
153.809	-2.51266	0.543272	-4.62506	3.74487e-06	4.42095e-05	MTOR
51.1125	3.13139	0.677129	4.6245	3.75498e-06	4.42951e-05	SRGN
13.5762	2.76958	0.59892	4.62428	3.75898e-06	4.43084e-05	NFKBIZ
141.604	-6.72506	1.45489	-4.62239	3.79347e-06	4.46809e-05	ANXA2
408.676	-2.86079	0.618931	-4.62214	3.79802e-06	4.47004e-05	ATF4
7.4262	5.18231	1.12129	4.62175	3.80514e-06	4.47502e-05	TMCC3
47.8787	2.2105	0.478472	4.61991	3.839e-06	4.51141e-05	RPS27AP16
9.08804	4.21512	0.912444	4.61959	3.84507e-06	4.51511e-05	PTPRG
25.7688	2.93878	0.636253	4.61888	3.85821e-06	4.5271e-05	CBFA2T3
8.37197	4.44824	0.963417	4.61715	3.89053e-06	4.56156e-05	NAP1L1P1
65.3286	2.74612	0.59485	4.6165	3.90273e-06	4.57241e-05	KLC1
14.5081	5.61266	1.21623	4.61479	3.93501e-06	4.60673e-05	IL2RB
9.23175	5.70461	1.2366	4.61312	3.9667e-06	4.64032e-05	NLGN4X
18.0279	5.37767	1.16588	4.61256	3.97747e-06	4.64941e-05	CD300A
5.34126	5.42177	1.17559	4.61195	3.98911e-06	4.65948e-05	NACA3P
33.3394	2.16833	0.470338	4.61017	4.02346e-06	4.69606e-05	ACTR3B
11.7394	3.78369	0.820785	4.60985	4.02961e-06	4.6997e-05	AC007969.5
6.98395	4.46797	0.969258	4.60969	4.03278e-06	4.69985e-05	WNT5B
8.36622	4.42775	0.960724	4.60877	4.05068e-06	4.71715e-05	TOP3B
190.668	1.17914	0.255879	4.6082	4.06163e-06	4.72634e-05	GSE1
162.888	-2.36662	0.513804	-4.60607	4.10343e-06	4.7714e-05	MRPL14
174.859	-3.28504	0.713674	-4.60299	4.16464e-06	4.83893e-05	PHB
45.4603	1.79454	0.390067	4.6006	4.2128e-06	4.89121e-05	NACC1
23.012	2.17847	0.473545	4.60033	4.21817e-06	4.89377e-05	PPP3R1
160.625	-2.03755	0.443425	-4.59503	4.32686e-06	5.01611e-05	ME2
9.18173	4.04497	0.880381	4.59456	4.33654e-06	5.02356e-05	XXbac-BPG308K3.5
183.176	-2.02576	0.441052	-4.59302	4.36871e-06	5.05704e-05	TUBB4B
127.63	-2.74495	0.597878	-4.59116	4.4079e-06	5.09859e-05	SNW1
162.92	-2.53849	0.553048	-4.59	4.43242e-06	5.12312e-05	SNRPD3
272.527	-2.12834	0.463746	-4.58945	4.44413e-06	5.13282e-05	PAICS
20.5923	2.27771	0.496422	4.58827	4.46944e-06	5.1582e-05	RP5-991G20.1
60.7563	7.30655	1.59259	4.58784	4.47855e-06	5.16486e-05	CTTN
135.782	-2.85367	0.622723	-4.58256	4.59317e-06	5.2931e-05	MRPL32
177.68	-1.84688	0.40321	-4.58045	4.63973e-06	5.34278e-05	POLE
5.23616	6.1786	1.34921	4.57942	4.66257e-06	5.36507e-05	CTD-3148I10.15
143.326	-2.70807	0.591739	-4.57646	4.72913e-06	5.43762e-05	UQCC2
178.443	-2.2381	0.489183	-4.57518	4.7582e-06	5.46698e-05	LSM3
5.29635	5.64956	1.23508	4.57427	4.7789e-06	5.48669e-05	RP11-191G24.1
128.481	-2.75869	0.603454	-4.5715	4.84242e-06	5.55549e-05	MZT2B
18.8467	6.07937	1.3299	4.57128	4.84745e-06	5.55714e-05	IL7
11.4413	2.9938	0.655757	4.56541	4.98524e-06	5.71087e-05	RP5-894A10.2
7.29539	3.9127	0.857376	4.56357	5.02905e-06	5.75679e-05	BFSP2
145.284	-2.23803	0.49045	-4.56322	5.03745e-06	5.7608e-05	BTAF1
28.3617	5.96788	1.30785	4.56312	5.04e-06	5.7608e-05	ANKRD44-IT1
175.04	-1.81292	0.397481	-4.56101	5.09073e-06	5.81449e-05	EIF2A
505.071	-2.52212	0.553319	-4.55817	5.16023e-06	5.88952e-05	HIST1H2AB
6.70523	5.21544	1.1443	4.55775	5.17049e-06	5.89688e-05	RP11-290F5.2
141.766	-2.24117	0.492785	-4.54796	5.41684e-06	6.17328e-05	XPNPEP1
203.939	-1.71109	0.376443	-4.54541	5.48288e-06	6.24394e-05	H2AFV
151.679	-2.08054	0.457901	-4.54364	5.5291e-06	6.29195e-05	RNF216
7.12452	4.18528	0.922023	4.53924	5.64583e-06	6.42006e-05	CTC-524C5.2
16.6033	4.4099	0.972417	4.53499	5.76063e-06	6.54579e-05	TRAPPC5
645.823	-1.18946	0.262502	-4.53124	5.86389e-06	6.65823e-05	FLNA
136.91	-2.57835	0.569843	-4.52467	6.04887e-06	6.86323e-05	SKIV2L2
31.6838	3.33794	0.738528	4.51972	6.19218e-06	7.02068e-05	DLGAP4
5.30022	5.6342	1.24668	4.51938	6.20208e-06	7.02675e-05	VN1R108P
47.4916	3.23372	0.715568	4.5191	6.21043e-06	7.02937e-05	ZNF776
124.187	-6.53559	1.44625	-4.51899	6.21348e-06	7.02937e-05	SETDB1
143.273	-3.09951	0.686134	-4.51736	6.26163e-06	7.07867e-05	MAN1A1
5.30107	5.63326	1.24746	4.51577	6.30876e-06	7.12673e-05	RP11-119F19.5
138.928	-2.25389	0.499165	-4.51531	6.32242e-06	7.13696e-05	PHGDH
145.91	-3.12532	0.692527	-4.51292	6.39423e-06	7.21275e-05	GSTO1
6.67664	5.33996	1.18338	4.51248	6.40735e-06	7.22228e-05	SLC1A1
78.2044	1.39789	0.309832	4.51176	6.42911e-06	7.24048e-05	SAFB
60.3332	2.28949	0.507485	4.51145	6.43873e-06	7.24048e-05	C2orf68
140.944	-6.71748	1.489	-4.51141	6.43993e-06	7.24048e-05	CSTA
10.4751	5.92688	1.31378	4.51133	6.44222e-06	7.24048e-05	RP11-111H13.1
205.261	-2.13546	0.473421	-4.5107	6.4615e-06	7.25687e-05	SF3A3
122.779	-6.51915	1.4461	-4.50809	6.54123e-06	7.34108e-05	ADM
166.98	-2.59044	0.574691	-4.50754	6.55826e-06	7.35486e-05	MRPL3
189.038	-1.64844	0.365775	-4.50671	6.58399e-06	7.37836e-05	XPOT
7.2668	3.95413	0.877762	4.50479	6.6438e-06	7.44e-05	NR4A1
22.5807	3.06117	0.679762	4.5033	6.69076e-06	7.48717e-05	PTMAP5
87.5275	1.76164	0.391352	4.50141	6.75029e-06	7.54832e-05	HLA-DMA
15.4138	2.72265	0.604932	4.50076	6.77118e-06	7.56621e-05	P2RX5-TAX1BP3
17.9923	2.44674	0.543666	4.50044	6.78126e-06	7.56868e-05	MAP3K14
52.3768	2.27303	0.505075	4.50038	6.78318e-06	7.56868e-05	IER5
23.1812	4.6207	1.02728	4.49798	6.86032e-06	7.64923e-05	PLAC8
92.4211	2.39895	0.533382	4.49762	6.87194e-06	7.65667e-05	GRINA
17.7341	2.51613	0.559633	4.49604	6.92315e-06	7.70817e-05	MTUS1
126.515	3.12137	0.694301	4.49571	6.93388e-06	7.71457e-05	C11orf24
333.524	2.89627	0.644299	4.49524	6.94931e-06	7.72618e-05	KMT2D
15.5387	6.53477	1.45382	4.49489	6.96055e-06	7.72894e-05	SPATS2L
144.013	-2.32174	0.516533	-4.49485	6.96179e-06	7.72894e-05	FANCD2
29.6162	2.22403	0.495407	4.4893	7.14586e-06	7.9276e-05	SLC39A11
67.7438	12.3172	2.74712	4.48368	7.33655e-06	8.13332e-05	RNU11
61.7214	1.93934	0.43297	4.47916	7.49383e-06	8.27477e-05	RAB5B
6.39766	8.27458	1.84744	4.47894	7.5016e-06	8.27477e-05	KCNC3
6.39766	8.27458	1.84744	4.47894	7.5016e-06	8.27477e-05	HS3ST3A1
6.39766	8.27458	1.84744	4.47894	7.5016e-06	8.27477e-05	RP11-464F9.1
6.39766	8.27458	1.84744	4.47894	7.5016e-06	8.27477e-05	RP11-264B14.1
6.39766	8.27458	1.84744	4.47894	7.5016e-06	8.27477e-05	SORCS2
6.39766	8.27458	1.84744	4.47894	7.5016e-06	8.27477e-05	RP11-178L8.4
6.39294	8.27441	1.84793	4.47766	7.54648e-06	8.28808e-05	MSANTD3-TMEFF1
6.39294	8.27441	1.84793	4.47766	7.54648e-06	8.28808e-05	MAGEA3
6.39294	8.27441	1.84793	4.47766	7.54648e-06	8.28808e-05	Y_RNA
6.39294	8.27441	1.84793	4.47766	7.54648e-06	8.28808e-05	RP11-544M22.13
6.39294	8.27441	1.84793	4.47766	7.54648e-06	8.28808e-05	AC004702.2
266.42	-1.97748	0.441669	-4.4773	7.5594e-06	8.28808e-05	KNTC1
10.8236	3.35567	0.749492	4.47726	7.56077e-06	8.28808e-05	DSE
134.39	-2.60332	0.581464	-4.47718	7.56363e-06	8.28808e-05	NUP160
107.792	2.48411	0.554854	4.47706	7.56789e-06	8.28808e-05	SHQ1
6.38907	8.27426	1.84833	4.47662	7.58334e-06	8.28808e-05	RP11-321N4.5
6.38907	8.27426	1.84833	4.47662	7.58334e-06	8.28808e-05	RP11-156P1.2
6.38907	8.27426	1.84833	4.47662	7.58334e-06	8.28808e-05	MDGA2
6.38907	8.27426	1.84833	4.47662	7.58334e-06	8.28808e-05	FGF11
9.55631	4.74116	1.05923	4.47604	7.60411e-06	8.29599e-05	SGPP2
135.736	-3.13985	0.701487	-4.476	7.60554e-06	8.29599e-05	RTCB
770.988	-3.05085	0.681613	-4.47593	7.60794e-06	8.29599e-05	RPS23
57.9334	3.25448	0.727125	4.47582	7.61204e-06	8.29599e-05	CHI3L2
52.9918	2.0802	0.4648	4.47547	7.62419e-06	8.30339e-05	ARF3
124.578	-3.27757	0.732561	-4.47413	7.67248e-06	8.3501e-05	HAUS1
6.69939	5.28912	1.18252	4.47274	7.72241e-06	8.39853e-05	RP11-1149M10.2
10.3451	3.70642	0.828767	4.47221	7.7416e-06	8.41348e-05	ABHD16A
14.3323	6.13511	1.3724	4.47036	7.80884e-06	8.4806e-05	TNFSF11
10.9959	4.6202	1.03359	4.47006	7.8198e-06	8.48654e-05	ROBO2
27.7985	2.01755	0.451809	4.46549	7.9884e-06	8.66344e-05	MEIS2
33.0286	6.15881	1.3795	4.46451	8.02523e-06	8.69728e-05	RARRES3
336.863	-1.2219	0.273878	-4.46148	8.13952e-06	8.81497e-05	PSME1
41.5431	1.7763	0.398174	4.46111	8.15355e-06	8.82398e-05	PI4K2B
12.1206	5.56786	1.24836	4.46015	8.19019e-06	8.85744e-05	RNU6-36P
134.719	-2.39494	0.537111	-4.45893	8.2368e-06	8.90162e-05	JAK1
118.936	-6.47352	1.45253	-4.45673	8.32177e-06	8.98717e-05	SPTBN2
145.415	-4.53196	1.01693	-4.45653	8.32973e-06	8.98948e-05	UFC1
119.942	-2.9311	0.658076	-4.45404	8.42687e-06	9.08172e-05	PCCB
2609.09	2.50679	0.562813	4.45404	8.42694e-06	9.08172e-05	HIST1H4H
51.1762	2.23186	0.501253	4.45256	8.48533e-06	9.13828e-05	RHBDD1
133.61	-3.86768	0.868701	-4.45225	8.49738e-06	9.14489e-05	RARS
22.5373	2.566	0.576949	4.44754	8.68601e-06	9.34139e-05	GCH1
37.3897	1.78274	0.400921	4.44661	8.72371e-06	9.37542e-05	SLAMF6
125.634	-2.48694	0.559581	-4.4443	8.81804e-06	9.47021e-05	UBE2J1
157.548	-2.10765	0.47439	-4.44287	8.87688e-06	9.52678e-05	TCOF1
71.5578	12.3953	2.79029	4.44228	8.90113e-06	9.54619e-05	RP11-511P7.7
5.52458	4.6726	1.05205	4.44141	8.9372e-06	9.57823e-05	SORBS1
5.4558	4.91176	1.10606	4.44075	8.96453e-06	9.59808e-05	MAPK10
181.322	-3.13037	0.704933	-4.44066	8.96814e-06	9.59808e-05	ATP5I
6.80836	4.90295	1.105	4.43705	9.11983e-06	9.75367e-05	SPDYA
78.9896	5.46687	1.23233	4.43619	9.15654e-06	9.78617e-05	HIST1H2BE
176.697	-1.75778	0.396333	-4.43511	9.20235e-06	9.82539e-05	CHCHD3
46.3783	2.44655	0.551643	4.43503	9.20595e-06	9.82539e-05	SLC19A1
5.516	4.68331	1.05603	4.43484	9.21425e-06	9.82748e-05	KB-1572G7.2
267.717	-1.97053	0.444473	-4.4334	9.27564e-06	9.88614e-05	FASN
248.35	-1.56868	0.353963	-4.43176	9.34684e-06	9.95515e-05	SF3B2
13.9736	3.27455	0.739085	4.43055	9.39949e-06	0.000100043	MMP24-AS1
23.5393	5.8793	1.32722	4.4298	9.43217e-06	0.000100322	EBI3
46.1631	3.37571	0.762152	4.42917	9.45947e-06	0.000100543	MRPS28
119.715	-3.26576	0.737764	-4.42657	9.57449e-06	0.000101696	VPS4B
127.259	-2.29525	0.518714	-4.42489	9.64895e-06	0.000102417	CDCA7L
25.1945	5.34324	1.20931	4.41843	9.94214e-06	0.000105456	UNC13B
156.956	-2.10176	0.475704	-4.41822	9.95173e-06	0.000105486	ZC3H13
140.398	-2.47474	0.560504	-4.41521	1.0091e-05	0.000106889	FIBP
10.8723	4.96884	1.12567	4.4141	1.01429e-05	0.000107365	RP11-208G20.2
2798.29	-2.07524	0.470262	-4.41295	1.0197e-05	0.000107864	HIST1H1B
5.15407	7.17508	1.62624	4.41208	1.02383e-05	0.000108153	NKG7
5.15407	7.17508	1.62624	4.41208	1.02383e-05	0.000108153	RP11-15H20.7
140.827	-2.23397	0.506387	-4.41159	1.02614e-05	0.000108322	GAPVD1
280.611	-1.45805	0.330778	-4.40794	1.0436e-05	0.000110091	LSP1
21.1347	3.01476	0.684962	4.40135	1.07578e-05	0.000113408	GET4
160.673	-1.78639	0.406067	-4.39924	1.08629e-05	0.000114438	RBBP7
1177.6	-3.94956	0.89785	-4.39891	1.08798e-05	0.000114537	RPL10A
5.30881	5.59962	1.27318	4.39812	1.09193e-05	0.000114875	RP11-517H2.6
41.6466	1.70696	0.388399	4.39486	1.10842e-05	0.000116531	SGO1
8.09798	5.02678	1.14392	4.39436	1.11101e-05	0.000116645	PKP4
8.09798	5.02678	1.14392	4.39436	1.11101e-05	0.000116645	TET1
11.3734	3.01654	0.686805	4.39213	1.12246e-05	0.000117767	FBXO43
27.1396	2.27049	0.517144	4.39044	1.13123e-05	0.000118607	RXRA
121.995	-2.96538	0.675462	-4.39015	1.13271e-05	0.000118681	FLII
9.37349	3.29508	0.750963	4.38781	1.145e-05	0.000119888	RP11-216L13.19
128.862	-3.75556	0.856026	-4.3872	1.14819e-05	0.00012014	RFC2
133.78	-3.12233	0.711738	-4.38691	1.14974e-05	0.000120222	MRPL58
20.8202	4.4022	1.00416	4.38395	1.16549e-05	0.000121786	BSCL2
111.46	-6.37906	1.4552	-4.38364	1.16714e-05	0.000121875	FIRRE
8.29847	4.56437	1.04168	4.38175	1.17728e-05	0.000122852	ABCA5
39.9031	1.91977	0.438186	4.38117	1.18042e-05	0.000123096	CYSTM1
109.996	-6.3594	1.45168	-4.38071	1.18294e-05	0.000123276	SCARNA5
18.0863	3.25381	0.742799	4.38048	1.1842e-05	0.000123325	ABCA11P
145.117	-2.2877	0.522353	-4.37962	1.18888e-05	0.000123728	KNL1
332.915	-2.02953	0.463607	-4.3777	1.19939e-05	0.000124738	CYBA
379.788	-1.79947	0.411114	-4.37705	1.20294e-05	0.000125023	NOP56
19.8303	2.39664	0.547711	4.37574	1.21022e-05	0.000125696	GPM6A
109.189	-6.34885	1.45129	-4.37463	1.21638e-05	0.00012625	CRYBG3
16.4098	3.53351	0.808228	4.37192	1.23156e-05	0.00012774	SARNP
447.679	-1.02518	0.234522	-4.37135	1.23479e-05	0.00012799	EIF3A
5.41948	5.04606	1.15467	4.37012	1.24178e-05	0.000128583	GDPD5
131.83	-2.17087	0.496761	-4.37005	1.24218e-05	0.000128583	LIG1
109.947	-6.35886	1.45652	-4.36579	1.26664e-05	0.000131027	CLEC2B
5.26776	5.85822	1.34205	4.36513	1.27047e-05	0.000131336	AC003002.6
144.914	-2.98552	0.684656	-4.36061	1.29699e-05	0.000133988	CAD
164.297	-2.61274	0.599239	-4.36009	1.30007e-05	0.000134216	DUS1L
9.283	3.36774	0.772446	4.35984	1.30159e-05	0.000134283	CTC-550B14.7
29.3473	2.0493	0.470082	4.35945	1.30393e-05	0.000134386	RBM27
13.9378	2.62706	0.602622	4.35938	1.30432e-05	0.000134386	TMEM168
5.15879	7.14598	1.63938	4.35896	1.3068e-05	0.000134551	ESRRG
987.267	-3.80251	0.872502	-4.35817	1.31155e-05	0.000134951	RPL34
119.537	-3.27009	0.750831	-4.3553	1.32887e-05	0.000136627	VPS35
155.233	-2.13537	0.490307	-4.35517	1.32961e-05	0.000136627	SUGP2
23.7705	2.3336	0.535962	4.35405	1.33648e-05	0.000137242	SMNDC1
11.8215	2.79409	0.642024	4.35201	1.34896e-05	0.000138431	IKBKG
118.602	-3.25767	0.748998	-4.34938	1.36526e-05	0.000140012	SRI
121.043	-2.673	0.614655	-4.34878	1.36897e-05	0.000140299	TAF9
17.173	3.93453	0.90505	4.34731	1.37819e-05	0.000141151	TIRAP
51.0278	3.55755	0.818806	4.3448	1.39404e-05	0.000142679	ANKHD1
128.687	-2.71803	0.625611	-4.3446	1.39533e-05	0.000142717	PDHA1
18.8018	6.35353	1.46326	4.34203	1.41172e-05	0.000144297	VSIR
22.7371	2.207	0.508353	4.34148	1.41527e-05	0.000144565	LIMA1
120.736	-2.42459	0.558573	-4.34068	1.4204e-05	0.000144994	GOT2
16.4515	2.98443	0.687649	4.34004	1.42454e-05	0.00014532	TUBAP2
127.324	-2.30396	0.531112	-4.33799	1.43789e-05	0.000146582	CPSF3
67.2289	1.645	0.379223	4.33783	1.43897e-05	0.000146582	TNFAIP3
22.5408	4.03382	0.929941	4.33771	1.43975e-05	0.000146582	RNU1-89P
122.159	-2.44593	0.563911	-4.33743	1.44157e-05	0.00014667	SELENOF
99.2029	2.06651	0.476616	4.3358	1.4523e-05	0.000147664	GM2A
113.168	-6.40161	1.47776	-4.33197	1.47784e-05	0.000150163	DDX56
575.009	-0.852002	0.196868	-4.32779	1.50611e-05	0.000152935	SON
8.82937	3.76327	0.869834	4.32643	1.51545e-05	0.000153783	SNHG9
235.983	-2.05117	0.474141	-4.32607	1.51791e-05	0.000153931	COX7A2
10.2527	7.87625	1.82077	4.32577	1.51997e-05	0.000154039	UBE2F-SCLY
9.1837	4.00548	0.926285	4.32424	1.53059e-05	0.000155013	AL021546.6
27.3949	2.0629	0.477528	4.31995	1.56064e-05	0.000157954	H6PD
22.2825	2.25576	0.522432	4.31781	1.57583e-05	0.000159387	SUPT3H
8.97191	7.78783	1.8042	4.31651	1.58515e-05	0.000160015	IL18R1
8.97191	7.78783	1.8042	4.31651	1.58515e-05	0.000160015	AC104699.1
8.97191	7.78783	1.8042	4.31651	1.58515e-05	0.000160015	MIR6087
365.169	-2.15337	0.499063	-4.31483	1.59726e-05	0.000161133	EIF3K
137.171	-2.02177	0.46874	-4.31321	1.60904e-05	0.000162216	MYO18A
5.62582	4.37025	1.01337	4.3126	1.61348e-05	0.000162557	RP3-382I10.7
42.8433	4.27498	0.991601	4.31119	1.62376e-05	0.000163486	CD52
113.799	-2.85277	0.661913	-4.30989	1.63337e-05	0.000164347	FAM32A
115.839	-2.59779	0.602957	-4.30841	1.64429e-05	0.000165246	DDX50
7.47197	4.98866	1.15789	4.30839	1.64444e-05	0.000165246	CH17-431G21.1
124.932	-2.27127	0.527215	-4.30805	1.64701e-05	0.000165397	TIPRL
117.397	-2.90604	0.675336	-4.3031	1.68422e-05	0.000169023	LRPAP1
5.16266	7.11482	1.65423	4.30098	1.70046e-05	0.000170321	GPC5
5.16266	7.11482	1.65423	4.30098	1.70046e-05	0.000170321	MIR2052HG
5.16266	7.11482	1.65423	4.30098	1.70046e-05	0.000170321	CSAG4
347.169	-2.59793	0.604484	-4.29777	1.72526e-05	0.000172693	PPA1
110.152	-3.1382	0.730371	-4.29673	1.7334e-05	0.000173396	CUEDC2
9.13136	6.19292	1.44196	4.2948	1.74853e-05	0.000174797	NCKAP5L
22.6073	2.21689	0.51624	4.2943	1.75247e-05	0.000175077	PIP5K1C
134.344	-2.21145	0.515053	-4.29363	1.75775e-05	0.000175492	BRWD1
137.081	-2.2492	0.523935	-4.2929	1.76354e-05	0.000175956	MTR
20.7702	2.22609	0.518738	4.29136	1.77579e-05	0.000177064	RNF19B
5.33353	5.40786	1.26043	4.29049	1.78276e-05	0.00017743	RP11-264B17.3
5.33353	5.40786	1.26043	4.29049	1.78276e-05	0.00017743	AC005077.14
127.415	-2.464	0.574295	-4.29048	1.7829e-05	0.00017743	HELZ
5.38702	5.18671	1.21026	4.28562	1.82229e-05	0.000181233	TMSB4XP8
148.381	-5.42033	1.26487	-4.28531	1.82488e-05	0.000181243	CPD
8.24754	4.65167	1.08551	4.28525	1.82536e-05	0.000181243	ACTA2
5.51213	4.67562	1.09111	4.28518	1.82591e-05	0.000181243	CTD-2260A17.2
125.038	-2.2747	0.531334	-4.28111	1.85964e-05	0.000184473	CTNNAL1
141.241	-1.96803	0.460037	-4.27797	1.88605e-05	0.000186972	RNASEH2B
5.44636	4.91003	1.14782	4.2777	1.88834e-05	0.00018708	STAG3L1
30.7166	2.23742	0.523282	4.27574	1.90507e-05	0.000188616	MED10
33.4541	2.72158	0.636729	4.27431	1.91727e-05	0.000189703	SH3BGRL3
39.6592	9.7232	2.275	4.27393	1.92057e-05	0.000189908	RAD51L3-RFFL
126.514	-4.37465	1.02367	-4.2735	1.92427e-05	0.000190152	HSBP1
28.1435	1.9633	0.459454	4.27312	1.92757e-05	0.000190357	GALNS
6.49031	6.46688	1.51367	4.27232	1.93452e-05	0.000190922	RP11-106M3.2
8.33952	4.47646	1.04809	4.27108	1.94532e-05	0.000191865	ATP8B2
6.81308	4.87706	1.14202	4.27055	1.94988e-05	0.000192192	MMP14
105.747	-6.30279	1.4771	-4.267	1.98122e-05	0.000195156	ANKRD36BP2
1371.39	-4.07775	0.955767	-4.26646	1.98596e-05	0.000195499	RPL23
5.60195	4.4434	1.04155	4.26613	1.98889e-05	0.000195663	GUSBP11
113.125	-2.55975	0.600306	-4.26407	2.00739e-05	0.000197357	MPHOSPH9
346.144	-1.58539	0.371965	-4.26219	2.02429e-05	0.000198892	MCM2
114.56	-3.20659	0.752392	-4.26186	2.02731e-05	0.000199062	MMADHC
13.7359	6.76449	1.58742	4.26132	2.03221e-05	0.000199417	SLC8A3
206.887	-2.86693	0.673163	-4.25889	2.05443e-05	0.000201461	CD79B
183.452	-1.62095	0.380615	-4.25876	2.05564e-05	0.000201461	FANCI
172.621	-2.50672	0.58865	-4.25842	2.05873e-05	0.000201636	THOP1
23.2277	2.11751	0.497301	4.258	2.06262e-05	0.000201889	SLC35A3
134.805	-2.22254	0.522131	-4.25667	2.07493e-05	0.000202965	DRAP1
33.0358	2.25265	0.529283	4.25605	2.08071e-05	0.000203402	OAZ2
173.808	-1.83354	0.430859	-4.25555	2.08534e-05	0.000203711	BRCA1
97.2611	-6.1834	1.45306	-4.25543	2.08651e-05	0.000203711	MRPS31
10.83	3.75521	0.883194	4.25184	2.12018e-05	0.000206868	RP11-286N22.8
5.56176	4.546	1.06949	4.25063	2.13169e-05	0.00020786	RPL37P6
7.27821	3.89973	0.918021	4.24797	2.15713e-05	0.000210208	FAN1
71.4852	3.84074	0.904205	4.24765	2.16028e-05	0.000210382	TRAF5
5.18653	6.59428	1.55274	4.24687	2.16774e-05	0.000210791	GIMAP5
5.18653	6.59428	1.55274	4.24687	2.16774e-05	0.000210791	RP11-162A12.2
21.2672	2.47549	0.58291	4.24679	2.16857e-05	0.000210791	HEXIM1
7.16839	4.06513	0.957351	4.24623	2.17402e-05	0.000211188	ZNF580
101.763	-6.24844	1.47321	-4.24139	2.22144e-05	0.000215659	LRRC45
122.739	-2.91888	0.688602	-4.23884	2.24674e-05	0.000217979	TMA7
34.4415	1.90761	0.450077	4.23842	2.251e-05	0.000218256	UBE2E2
120.459	-2.2111	0.521811	-4.23737	2.26157e-05	0.000219143	GALNT1
135.567	-2.23477	0.527485	-4.23665	2.26881e-05	0.000219706	POLR2H
69.1861	2.38356	0.563073	4.23312	2.30472e-05	0.000223044	SAMD1
332.548	-1.49094	0.352364	-4.23124	2.32406e-05	0.000224776	SERBP1
5.2772	5.81416	1.37427	4.23073	2.32936e-05	0.000225147	RNASE6
39.4151	2.31296	0.546794	4.23003	2.33657e-05	0.000225462	RASSF3
38.6188	1.66449	0.393494	4.23003	2.33659e-05	0.000225462	SETD1A
7.42625	3.72478	0.880565	4.22999	2.33699e-05	0.000225462	RP11-147I3.1
39.5948	1.90385	0.450788	4.22339	2.40653e-05	0.000232026	PELI1
113.134	-2.56434	0.6075	-4.22113	2.43077e-05	0.000234218	BLM
110.502	-3.14941	0.746451	-4.21917	2.45199e-05	0.000236114	FIS1
7.69285	7.65668	1.81593	4.2164	2.48236e-05	0.000238891	RP3-508I15.18
205.594	-4.17895	0.99123	-4.21593	2.48756e-05	0.000239242	SNORD3A
159.853	-2.14653	0.509303	-4.21463	2.50184e-05	0.000240466	INTS1
118.275	1.32168	0.313626	4.2142	2.5067e-05	0.000240783	USP37
45.0974	1.95396	0.463733	4.21355	2.51386e-05	0.000241322	TPCN1
180.356	-1.69507	0.402822	-4.20799	2.57656e-05	0.000247187	C14orf166
14.1914	5.66535	1.34694	4.20609	2.59823e-05	0.000249111	TEN1
115.298	-4.23286	1.00642	-4.20587	2.60077e-05	0.0002492	CD38
587.129	-2.90741	0.691465	-4.20472	2.61411e-05	0.000250323	PFDN5
119.397	-4.28826	1.02018	-4.20343	2.62897e-05	0.000251591	ZNF124
418.06	-2.04511	0.486776	-4.20133	2.65357e-05	0.000253787	SNRPB
13.8845	2.63451	0.627231	4.20022	2.6665e-05	0.000254867	CDC37L1
145.187	-1.98059	0.471593	-4.19979	2.6716e-05	0.000255196	VRK1
107.533	-3.5326	0.841305	-4.19895	2.68154e-05	0.000255988	POLR1E
22.43	10.7478	2.55976	4.19875	2.68392e-05	0.000256057	RP11-745O10.4
112.621	-2.84448	0.677766	-4.19684	2.70665e-05	0.000258066	NANS
7.78353	6.56849	1.56688	4.19209	2.76399e-05	0.000263371	SLC35F1
124.261	-5.21378	1.24465	-4.18894	2.80267e-05	0.000266892	RPS26
42.4985	2.95383	0.705212	4.18857	2.8072e-05	0.000267159	RPL17-C18orf32
9.74144	3.03158	0.723975	4.1874	2.82164e-05	0.000268368	TCF7
9.00798	3.57062	0.853056	4.18568	2.8432e-05	0.000270252	PAM16
169.411	-1.913	0.457128	-4.18482	2.85392e-05	0.000271104	UBXN1
108.98	-2.78877	0.666518	-4.1841	2.86303e-05	0.000271804	DDX18
106.254	-6.30981	1.50876	-4.18211	2.8882e-05	0.000274025	SNORA74A
5.1904	6.56726	1.57146	4.17909	2.92678e-05	0.000277514	DCT
467.245	-1.45158	0.347636	-4.17557	2.97244e-05	0.000281618	UBA1
138.883	-1.79268	0.429335	-4.17547	2.9737e-05	0.000281618	MCMBP
65.6787	1.5044	0.360399	4.17426	2.98954e-05	0.000282946	PTPN1
9.40254	3.25251	0.779989	4.16994	3.04674e-05	0.000288182	PAX8
153.094	-2.57281	0.61741	-4.1671	3.08501e-05	0.000291624	APEH
24.9726	10.8995	2.61593	4.1666	3.09178e-05	0.000292049	AC009133.24
860.902	-2.66819	0.640399	-4.16645	3.09379e-05	0.000292049	UBA52
6.53607	6.10446	1.46518	4.16635	3.09517e-05	0.000292049	IGDCC4
161.423	-1.64336	0.394629	-4.16431	3.12289e-05	0.000294485	ACBD6
269.349	-2.48271	0.596286	-4.16362	3.13238e-05	0.0002952	TOMM7
120.782	-2.44111	0.586456	-4.16248	3.14814e-05	0.000296504	LAP3
107.47	-3.53559	0.84951	-4.16191	3.15593e-05	0.000297057	THYN1
5.74423	4.10322	0.986266	4.16036	3.17748e-05	0.000298904	SNURF
88.2797	-6.04365	1.45396	-4.15667	3.22918e-05	0.000303582	TIMM50
112.961	-3.06664	0.737885	-4.15598	3.23895e-05	0.000304315	NUDT1
185.425	-1.64383	0.395562	-4.15567	3.24337e-05	0.000304362	TBC1D1
138.297	-2.2801	0.548977	-4.15336	3.27632e-05	0.000304362	SEC13
5.90278	8.50242	2.04714	4.15332	3.27683e-05	0.000304362	RP11-9J18.1
5.90278	8.50242	2.04714	4.15332	3.27683e-05	0.000304362	AC069368.3
5.90278	8.50242	2.04714	4.15332	3.27683e-05	0.000304362	UNC5D
5.90278	8.50242	2.04714	4.15332	3.27683e-05	0.000304362	Y_RNA
5.90278	8.50242	2.04714	4.15332	3.27683e-05	0.000304362	Y_RNA
5.90278	8.50242	2.04714	4.15332	3.27683e-05	0.000304362	Y_RNA
5.90278	8.50242	2.04714	4.15332	3.27683e-05	0.000304362	EFCAB3
5.90278	8.50242	2.04714	4.15332	3.27683e-05	0.000304362	RNU6-463P
5.90278	8.50242	2.04714	4.15332	3.27683e-05	0.000304362	RNU6-116P
5.90278	8.50242	2.04714	4.15332	3.27683e-05	0.000304362	SNORA6
5.90278	8.50242	2.04714	4.15332	3.27683e-05	0.000304362	Y_RNA
5.90278	8.50242	2.04714	4.15332	3.27683e-05	0.000304362	Y_RNA
5.90278	8.50242	2.04714	4.15332	3.27683e-05	0.000304362	RP11-219A15.1
5.90278	8.50242	2.04714	4.15332	3.27683e-05	0.000304362	RP11-51L5.2
5.90278	8.50242	2.04714	4.15332	3.27683e-05	0.000304362	RNY3P5
5.90278	8.50242	2.04714	4.15332	3.27683e-05	0.000304362	Y_RNA
5.90278	8.50242	2.04714	4.15332	3.27683e-05	0.000304362	RN7SKP187
29.3092	9.34831	2.25089	4.15316	3.27921e-05	0.0003044	ZFP91-CNTF
25.4549	2.32613	0.560191	4.15239	3.29022e-05	0.000305238	SNHG25
150.978	-1.804	0.43452	-4.1517	3.30014e-05	0.000305975	ARFGEF2
53.2943	1.85039	0.446244	4.14658	3.37471e-05	0.000312543	SCFD2
85.6727	-5.99865	1.44666	-4.14656	3.37504e-05	0.000312543	COL9A3
14.4587	3.85054	0.92864	4.14643	3.37705e-05	0.000312543	C18orf32
170.692	-1.81793	0.43849	-4.14588	3.38505e-05	0.000313097	NDUFB3
61.5418	1.75763	0.42427	4.14272	3.43208e-05	0.000317257	WIPF1
59.1269	1.56672	0.378218	4.14237	3.43742e-05	0.000317448	NRBF2
110.832	-3.58853	0.86631	-4.14231	3.43825e-05	0.000317448	DCXR
35.0355	9.44266	2.28012	4.1413	3.45338e-05	0.000318655	MNX1
128.271	-2.08275	0.502944	-4.14111	3.45626e-05	0.00031873	HDAC1
131.808	-5.30139	1.28027	-4.14085	3.46027e-05	0.00031891	DPEP1
184.477	-2.08591	0.503992	-4.13877	3.49179e-05	0.000321623	EIF4H
14.4864	2.43295	0.587934	4.13813	3.50147e-05	0.000322323	SPAG1
217.288	-2.07278	0.501501	-4.13316	3.57805e-05	0.000329177	CDK16
36.4015	1.80269	0.436352	4.13128	3.60744e-05	0.000331683	PYGO2
82.7966	1.3412	0.324805	4.12925	3.63947e-05	0.000334429	SH3BGRL
164.195	-1.92588	0.466509	-4.12828	3.65483e-05	0.000335641	RBM10
150.019	-2.43305	0.589383	-4.12813	3.65723e-05	0.000335662	DBNL
109.942	-2.74443	0.665431	-4.1243	3.7187e-05	0.000341057	PSME4
10.9935	4.46066	1.08159	4.12419	3.72042e-05	0.000341057	DTNA
132.775	-2.20703	0.535168	-4.124	3.72345e-05	0.000341132	TCF25
245.21	-2.3094	0.560215	-4.12234	3.75041e-05	0.0003432	SMG1
114.378	-3.64187	0.883447	-4.12234	3.75046e-05	0.0003432	PGM1
123.127	-2.6495	0.642776	-4.12197	3.75643e-05	0.000343544	MPC2
259.887	-2.51973	0.611688	-4.11932	3.8e-05	0.000347323	POMP
122.15	-4.33192	1.05208	-4.1175	3.83009e-05	0.000349866	PSMB6
48.1585	2.17055	0.527841	4.11212	3.92035e-05	0.0003579	CENPS
109.058	-4.15135	1.01023	-4.10933	3.96812e-05	0.000362047	MAN2A1
7.78739	6.53758	1.59138	4.10811	3.98904e-05	0.000363742	KLF8
33.1205	1.83644	0.447092	4.10753	3.99921e-05	0.000364453	RAB5C
83.2908	-5.95793	1.45065	-4.10709	4.00683e-05	0.000364933	VCL
104.564	-2.72379	0.66327	-4.10661	4.01505e-05	0.000365467	ACP1
16.4502	2.36954	0.577046	4.10633	4.02e-05	0.000365702	MGAT2
7.51602	4.80893	1.17118	4.10607	4.02453e-05	0.000365898	PECAM1
422.49	-1.74785	0.4261	-4.10197	4.09644e-05	0.000372218	TKT
112.504	-4.20201	1.02465	-4.10091	4.11533e-05	0.000373715	NUDT2
80.4764	2.02414	0.493614	4.10066	4.11981e-05	0.000373902	NTMT1
5.78055	4.0256	0.982195	4.09857	4.15704e-05	0.000376839	IGSF10
5.78055	4.0256	0.982195	4.09857	4.15704e-05	0.000376839	GNAL
3.92379	6.20964	1.51519	4.09825	4.16278e-05	0.000377137	PRLR
48.5614	3.44998	0.841986	4.09743	4.17764e-05	0.000378262	C19orf66
82.6514	-5.94716	1.45227	-4.09509	4.22011e-05	0.000381884	TRAPPC8
247.449	1.44252	0.352304	4.09453	4.2302e-05	0.000382573	MYO9B
43.2015	2.96754	0.724844	4.09404	4.23919e-05	0.000383162	STARD13
115.541	-4.24473	1.03738	-4.09179	4.28048e-05	0.000386668	TMEM59
30.3348	2.11849	0.517875	4.09073	4.30011e-05	0.000387928	REXO1
157.378	-2.04649	0.500281	-4.09068	4.30116e-05	0.000387928	SKP1
27.0582	1.851	0.452496	4.09063	4.30195e-05	0.000387928	TNFRSF10A
193.944	-1.45253	0.3551	-4.09049	4.30465e-05	0.000387946	GRSF1
13.191	5.57413	1.36277	4.09029	4.30828e-05	0.000388046	CDC42EP3
109.945	-2.27725	0.557336	-4.08595	4.38962e-05	0.000395142	BUD31
132.303	-2.3983	0.5873	-4.0836	4.43441e-05	0.000398942	NDUFB7
105.974	-4.10878	1.00624	-4.08328	4.44037e-05	0.000399246	WDR54
9.54926	3.15246	0.772292	4.08195	4.46599e-05	0.000401316	OPN3
5.70404	4.17573	1.02303	4.08173	4.47016e-05	0.000401458	CTD-2033A16.2
86.7938	3.10764	0.761545	4.0807	4.49003e-05	0.000403008	STAT5A
116.782	-2.16801	0.531465	-4.07931	4.51692e-05	0.000405187	RFC4
121.166	-5.17865	1.26973	-4.07854	4.53191e-05	0.000406296	ST14
193.362	-2.18394	0.535697	-4.07682	4.56553e-05	0.000409073	MT-CO2
13.487	2.75523	0.675978	4.07592	4.58327e-05	0.000410216	FEM1A
9.37435	3.26804	0.801796	4.0759	4.5836e-05	0.000410216	TTC4
173.264	13.662	3.35219	4.07555	4.59056e-05	0.000410602	RNU5E-6P
105.655	-2.74301	0.673113	-4.07511	4.59919e-05	0.000411136	UGP2
18.2478	2.33026	0.572014	4.07379	4.62546e-05	0.000413246	AGPAT1
124.145	-2.08559	0.512	-4.07342	4.63279e-05	0.000413661	RNASEH2A
104.879	-2.44291	0.599786	-4.07298	4.6416e-05	0.000414208	ESYT2
27.5153	11.0352	2.71037	4.07148	4.67161e-05	0.000416365	RP11-717K11.2
80.0568	-5.90115	1.44945	-4.07131	4.67485e-05	0.000416365	JSRP1
145.016	2.66216	0.653904	4.07117	4.67774e-05	0.000416365	RNF168
14.2477	5.38068	1.32166	4.07116	4.67795e-05	0.000416365	ZFP30
109.587	-4.16347	1.02269	-4.0711	4.67923e-05	0.000416365	GLRX5
134.516	-2.23642	0.549426	-4.07047	4.69174e-05	0.000417239	ECHS1
30.4463	2.59932	0.638639	4.0701	4.69934e-05	0.000417675	BRD3
284.886	1.2725	0.312737	4.0689	4.72348e-05	0.000419578	PLCG2
192.577	-1.8374	0.451588	-4.06876	4.72649e-05	0.000419605	ATP5G2
119.283	2.43866	0.599508	4.06777	4.74643e-05	0.000421133	ST6GAL1
133.524	-1.87987	0.462192	-4.0673	4.75611e-05	0.00042175	PIH1D1
128.613	-1.91618	0.471196	-4.06662	4.77002e-05	0.000422742	CSMD1
134.795	-2.24075	0.551189	-4.0653	4.79715e-05	0.000424902	PSMD1
99.931	-3.42299	0.84208	-4.06492	4.80489e-05	0.000425344	FOCAD
1239.4	-2.75504	0.677888	-4.06415	4.82071e-05	0.000426501	RUBCNL
26.9713	10.9357	2.69319	4.0605	4.8968e-05	0.000432985	Y_RNA
11.1158	4.0689	1.00213	4.06026	4.9018e-05	0.000433179	KIF1BP
217.065	-2.3243	0.572565	-4.05945	4.91885e-05	0.000434438	MCM5
5.94382	7.44487	1.83431	4.05868	4.93512e-05	0.000435129	ADGRE1
5.94382	7.44487	1.83431	4.05868	4.93512e-05	0.000435129	RP11-446E24.4
5.94382	7.44487	1.83431	4.05868	4.93512e-05	0.000435129	RNU6-40P
5.9391	7.44501	1.83456	4.0582	4.94515e-05	0.000435517	FAM209A
5.9391	7.44501	1.83456	4.0582	4.94515e-05	0.000435517	CDH20
239.991	2.9333	0.722877	4.05781	4.95349e-05	0.000435856	PRDM2
108.25	-2.66382	0.656475	-4.05776	4.95464e-05	0.000435856	RBM6
1266.12	-3.00135	0.740159	-4.05501	5.01325e-05	0.000440623	RPS5
113.172	-2.58081	0.636486	-4.05478	5.01816e-05	0.000440623	EIF2S1
1912.35	-3.71268	0.915633	-4.05477	5.01845e-05	0.000440623	RPL11
103.179	-2.70434	0.666967	-4.05468	5.02022e-05	0.000440623	LTA4H
5.12634	7.95774	1.96339	4.05307	5.05496e-05	0.000441417	SHB
5.12634	7.95774	1.96339	4.05307	5.05496e-05	0.000441417	HMX2
5.12634	7.95774	1.96339	4.05307	5.05496e-05	0.000441417	THSD4-AS1
5.12634	7.95774	1.96339	4.05307	5.05496e-05	0.000441417	INO80B-WBP1
5.12634	7.95774	1.96339	4.05307	5.05496e-05	0.000441417	Y_RNA
5.12634	7.95774	1.96339	4.05307	5.05496e-05	0.000441417	OTX2-AS1
5.12634	7.95774	1.96339	4.05307	5.05496e-05	0.000441417	PKMP5
5.12634	7.95774	1.96339	4.05307	5.05496e-05	0.000441417	Y_RNA
5.12634	7.95774	1.96339	4.05307	5.05496e-05	0.000441417	RP11-256G5.1
241.045	-2.7219	0.671755	-4.05192	5.07985e-05	0.000441567	CDC37
5.12162	7.95754	1.96403	4.05164	5.08599e-05	0.000441567	RPL3P3
5.12162	7.95754	1.96403	4.05164	5.08599e-05	0.000441567	FSBP
5.12162	7.95754	1.96403	4.05164	5.08599e-05	0.000441567	C10orf11
5.12162	7.95754	1.96403	4.05164	5.08599e-05	0.000441567	KCNK4-TEX40
13.9934	2.57288	0.635045	4.05148	5.08936e-05	0.000441567	RRN3P3
79.2409	-5.88781	1.45352	-4.05072	5.10614e-05	0.000441567	GPKOW
5.11775	7.95738	1.96456	4.05047	5.11157e-05	0.000441567	RP11-1012A1.4
5.11775	7.95738	1.96456	4.05047	5.11157e-05	0.000441567	RP11-144L1.8
5.11775	7.95738	1.96456	4.05047	5.11157e-05	0.000441567	CTB-111H14.1
5.11775	7.95738	1.96456	4.05047	5.11157e-05	0.000441567	ZFPM2
5.11775	7.95738	1.96456	4.05047	5.11157e-05	0.000441567	SNAI1
8.89927	9.54568	2.35728	4.04945	5.13377e-05	0.000441567	RP11-977G19.10
8.89927	9.54568	2.35728	4.04945	5.13377e-05	0.000441567	KB-1615E4.2
8.89927	9.54568	2.35728	4.04945	5.13377e-05	0.000441567	SYNJ2BP-COX16
8.89927	9.54568	2.35728	4.04945	5.13377e-05	0.000441567	RP11-529K1.3
8.89927	9.54568	2.35728	4.04945	5.13377e-05	0.000441567	RP11-566K11.2
8.89927	9.54568	2.35728	4.04945	5.13377e-05	0.000441567	XXbac-BPG32J3.20
8.89927	9.54568	2.35728	4.04945	5.13377e-05	0.000441567	RP11-302M6.4
8.89927	9.54568	2.35728	4.04945	5.13377e-05	0.000441567	ZNFX1-AS1_2
8.89927	9.54568	2.35728	4.04945	5.13377e-05	0.000441567	SFT2D3
8.89927	9.54568	2.35728	4.04945	5.13377e-05	0.000441567	MIR16-1
8.89927	9.54568	2.35728	4.04945	5.13377e-05	0.000441567	SNORD45B
8.89927	9.54568	2.35728	4.04945	5.13377e-05	0.000441567	RP5-877J2.1
8.89927	9.54568	2.35728	4.04945	5.13377e-05	0.000441567	RP11-361F15.5
8.89927	9.54568	2.35728	4.04945	5.13377e-05	0.000441567	MEG8
8.89927	9.54568	2.35728	4.04945	5.13377e-05	0.000441567	CTC-479C5.6
9.0856	6.45072	1.59331	4.04861	5.15219e-05	0.000442659	HIST3H2A
9.0856	6.45072	1.59331	4.04861	5.15219e-05	0.000442659	LINC00667
108.855	-3.13883	0.775426	-4.04788	5.16846e-05	0.000443756	STK39
98.337	-3.3994	0.839819	-4.04777	5.17071e-05	0.000443756	NUP133
15.0986	2.92575	0.722827	4.04764	5.17357e-05	0.000443756	XKR6
104.852	-4.0954	1.0119	-4.04723	5.18273e-05	0.000444296	MCFD2
81.3154	-5.92349	1.4637	-4.04692	5.18962e-05	0.00044464	ASNS
9.53578	3.14601	0.77742	4.04673	5.19389e-05	0.000444759	POLN
8.98135	7.68093	1.89815	4.04653	5.19829e-05	0.00044489	A2ML1-AS1
85.257	-5.99232	1.48092	-4.04634	5.20236e-05	0.000444991	ASS1
169.576	-1.46551	0.362235	-4.04574	5.21591e-05	0.000445904	PPP2R5C
5.46439	4.8524	1.19965	4.04485	5.23558e-05	0.000447339	CTD-3105H18.14
97.5256	-2.95287	0.730076	-4.04461	5.24092e-05	0.000447548	VAMP7
24.0047	5.11387	1.26451	4.04414	5.25164e-05	0.000448215	P3H2
206.618	-1.54203	0.381505	-4.04197	5.30042e-05	0.000452129	CAND1
27.9179	2.21127	0.547275	4.04051	5.33355e-05	0.000454704	MYD88
11.0582	3.48794	0.863527	4.03918	5.36383e-05	0.000457033	MT-TR
395.342	-1.61863	0.400822	-4.03829	5.38432e-05	0.000458527	LONP1
13.0317	2.95383	0.731535	4.03785	5.39434e-05	0.000459128	TOB1
108.511	-5.01516	1.24211	-4.03761	5.39993e-05	0.000459351	CEP250
80.381	-5.90819	1.4637	-4.03648	5.42593e-05	0.000461309	TIMM17B
152.719	-2.303	0.570742	-4.0351	5.45787e-05	0.000463769	USMG5
109.177	-5.02397	1.24578	-4.03279	5.5118e-05	0.000467891	REXO2
99.4444	-3.41948	0.847924	-4.03277	5.51243e-05	0.000467891	PSMG1
537.049	-2.26788	0.562423	-4.03234	5.52242e-05	0.000468482	CCT5
3.95625	5.81443	1.4424	4.03107	5.55225e-05	0.000469895	SLC45A3
3.95625	5.81443	1.4424	4.03107	5.55225e-05	0.000469895	RP11-67A1.2
3.95625	5.81443	1.4424	4.03107	5.55225e-05	0.000469895	NAP1L4P3
3.95625	5.81443	1.4424	4.03107	5.55225e-05	0.000469895	PIWIL4
79.3409	-5.88925	1.461	-4.03099	5.55427e-05	0.000469895	MRPS26
101.938	-2.68647	0.66671	-4.02945	5.59075e-05	0.000472656	FAM216A
7.55518	4.5707	1.13435	4.02935	5.59301e-05	0.000472656	CALML4
63.4397	1.50474	0.373805	4.02548	5.68603e-05	0.000480253	CDK14
12.2398	2.59567	0.644855	4.0252	5.69274e-05	0.000480558	CDK2AP1
134.819	-1.9036	0.472938	-4.02505	5.6963e-05	0.000480596	TRAP1
8.14289	4.87474	1.21165	4.02322	5.74068e-05	0.000483966	MGAT4A
103.381	-2.42246	0.60213	-4.02315	5.7425e-05	0.000483966	KIAA1429
102.198	-4.05574	1.00826	-4.02252	5.75796e-05	0.000485004	PLRG1
5.59251	4.43046	1.10154	4.02205	5.76931e-05	0.000485696	SPNS1
100.298	-3.43348	0.853736	-4.02171	5.77774e-05	0.000486141	GPALPP1
142.698	-1.71778	0.427319	-4.0199	5.82217e-05	0.000489613	DARS
101.28	-3.38714	0.842643	-4.01966	5.82814e-05	0.000489849	MZT2A
105.083	-3.08133	0.766608	-4.01943	5.83392e-05	0.000490068	CIT
75.0478	-5.80819	1.44592	-4.01696	5.89545e-05	0.000494968	NUPL2
32.0266	2.06364	0.513838	4.01614	5.916e-05	0.000496424	WIPF2
5.19984	6.50244	1.61914	4.01597	5.92011e-05	0.000496499	MACROD2
77.5598	-5.85673	1.45841	-4.01582	5.9239e-05	0.000496548	TSPO
103.991	-3.49326	0.870028	-4.01511	5.94185e-05	0.000497783	MAP3K1
100.999	-2.67078	0.665229	-4.01483	5.94877e-05	0.000497871	CBR1
31.7041	2.40282	0.598489	4.01481	5.94934e-05	0.000497871	C7orf73
42.7861	2.47871	0.617494	4.01414	5.96632e-05	0.000499022	MARK4
106.194	-3.09994	0.772389	-4.01344	5.9841e-05	0.000500238	PQBP1
7.14169	4.11611	1.02621	4.01099	6.04639e-05	0.000505172	RPL13AP2
17.155	5.51105	1.37407	4.01076	6.0523e-05	0.000505393	THSD7B
383.627	-1.17418	0.292846	-4.00955	6.08338e-05	0.000507714	RPS15
100.84	-3.44347	0.859518	-4.00628	6.16825e-05	0.000514433	MRPL42
250.619	0.872893	0.217886	4.00619	6.17053e-05	0.000514433	PSIP1
7.70059	7.56886	1.88981	4.00509	6.19948e-05	0.000516567	BHLHE22
30.0579	11.1594	2.78706	4.00402	6.22744e-05	0.000518618	TMX2-CTNND1
77.093	-5.84815	1.46119	-4.00233	6.27229e-05	0.000522072	SCARNA7
7.44455	3.67139	0.917505	4.0015	6.29421e-05	0.000523615	S1PR1
101.94	-4.05417	1.01335	-4.00076	6.31406e-05	0.000524984	MAD2L2
196.125	-1.53494	0.383743	-3.99992	6.33629e-05	0.000526549	FRYL
205.146	-1.35665	0.339234	-3.99915	6.35702e-05	0.000527988	BUB3
8.07883	5.06003	1.26575	3.99766	6.39712e-05	0.000531033	ITGAL
74.4328	2.6082	0.652867	3.995	6.46952e-05	0.000536755	CTDSP2
9.98752	2.87189	0.719029	3.99413	6.49319e-05	0.00053843	LPCAT3
4.03361	5.23897	1.31175	3.99386	6.50051e-05	0.000538748	JAKMIP1
23.8168	2.01344	0.504213	3.99323	6.5178e-05	0.000539892	MDFIC
26.7752	9.11749	2.2848	3.99049	6.59364e-05	0.000545881	LINC01579
5.41561	5.01257	1.25629	3.98998	6.60801e-05	0.000546778	RP1-168P16.2
7.53778	3.57249	0.89589	3.98765	6.67316e-05	0.000551874	CTB-55O6.12
216.614	0.831425	0.208612	3.98551	6.73351e-05	0.000556564	ARID1A
3.96012	5.79503	1.45416	3.98513	6.74427e-05	0.000556564	SIRPA
3.96012	5.79503	1.45416	3.98513	6.74427e-05	0.000556564	CD200
3.96012	5.79503	1.45416	3.98513	6.74427e-05	0.000556564	FAM110B
9.04205	3.54215	0.88892	3.98478	6.7543e-05	0.000557095	ELOA-AS1
87.0182	3.81591	0.957826	3.98393	6.77843e-05	0.000558787	BORA
5.23229	6.12008	1.5364	3.98339	6.79377e-05	0.000559456	DCDC2
178.213	-1.51042	0.379179	-3.98339	6.79378e-05	0.000559456	STRBP
46.1195	1.50427	0.377699	3.98271	6.81337e-05	0.00056077	TLE3
22.6329	2.57328	0.646142	3.98253	6.81863e-05	0.000560905	GRK5
82.689	2.45474	0.616514	3.98165	6.8438e-05	0.000562676	MFSD11
102.165	-4.92653	1.23744	-3.98121	6.8564e-05	0.000563412	GGCT
113.73	-4.08261	1.02552	-3.98103	6.86173e-05	0.000563551	EIF2B5
101.667	-2.62023	0.658459	-3.97934	6.9106e-05	0.000567264	DHX8
51.6036	1.87692	0.471721	3.97889	6.92381e-05	0.000568046	NXN
93.8909	-2.89345	0.727482	-3.97735	6.96874e-05	0.000571429	INTS13
24.6533	4.4866	1.1285	3.97571	7.01699e-05	0.000575081	SP140
134.615	-1.90493	0.479297	-3.97442	7.05507e-05	0.000577895	CRELD2
146.179	-1.77179	0.445953	-3.97305	7.09589e-05	0.000580872	PSAP
12.4136	2.53768	0.63874	3.97295	7.09892e-05	0.000580872	ZNF429
101.742	-3.39238	0.854185	-3.97148	7.14274e-05	0.000584148	EXOSC2
19.5444	3.51	0.884038	3.97042	7.17463e-05	0.000586446	CNTNAP1
106.001	-2.22112	0.559733	-3.96817	7.24275e-05	0.000591702	CDCA7
56.4687	1.81135	0.456778	3.9655	7.32435e-05	0.000598052	PAPD7
43.5702	2.00146	0.504774	3.96507	7.33751e-05	0.000598811	CNOT3
513.738	-3.00234	0.757414	-3.96394	7.37224e-05	0.000601327	CENPF
13.3503	2.80034	0.706559	3.96335	7.39053e-05	0.000602501	VPS37B
93.7671	-3.32735	0.839623	-3.96291	7.40427e-05	0.000603304	SNX2
33.7473	1.94973	0.492119	3.9619	7.43553e-05	0.000605532	TMPO-AS1
101.902	-3.46589	0.875036	-3.96085	7.46834e-05	0.000607884	MPI
99.6082	-4.02042	1.0151	-3.96062	7.47546e-05	0.000608143	MPST
102.55	-2.41202	0.609131	-3.95977	7.50205e-05	0.000609985	COG3
106.771	-4.13111	1.04356	-3.95865	7.53733e-05	0.000612532	LMAN2
21.7291	2.35409	0.59493	3.95692	7.59215e-05	0.000616663	CYB5R3
64.3478	1.44601	0.365449	3.9568	7.59616e-05	0.000616665	EEF2K
249.28	-1.56143	0.394685	-3.95615	7.61682e-05	0.000618017	SNRNP70
102.962	-4.93865	1.24861	-3.95532	7.64324e-05	0.000619836	FLT1
3.99729	5.48357	1.38658	3.95474	7.66178e-05	0.000621013	EGR3
103.943	-4.08868	1.0339	-3.95461	7.66581e-05	0.000621015	UCK2
70.8102	-5.72374	1.44748	-3.95428	7.67663e-05	0.000621566	RAB3GAP2
9.62442	4.57911	1.15815	3.95382	7.6914e-05	0.000622436	S1PR2
10.6312	3.44191	0.870562	3.95366	7.69651e-05	0.000622523	PDZD2
105.184	-2.20699	0.558234	-3.95353	7.70078e-05	0.000622544	CDKN3
101.619	-3.46228	0.875918	-3.95274	7.726e-05	0.000624256	NCAPH2
17.9356	3.47316	0.87943	3.94933	7.83692e-05	0.000632887	RGS9
56.1213	1.73847	0.4403	3.94837	7.86841e-05	0.000635099	LRP10
6.50663	6.35297	1.60911	3.94814	7.87611e-05	0.000635348	CCL3
74.3307	-5.79532	1.4679	-3.94803	7.87971e-05	0.000635348	RRP1
115.38	-2.15856	0.546895	-3.94693	7.91609e-05	0.000637949	PDCD2
53.5848	2.6158	0.662914	3.94591	7.94975e-05	0.000640327	PDSS1
14.9085	2.29881	0.582911	3.94367	8.02453e-05	0.000646015	TRPV2
25.553	2.02876	0.514478	3.94334	8.03546e-05	0.000646558	PARP16
135.515	-1.86037	0.471874	-3.9425	8.06351e-05	0.000648477	PRDX5
5.55789	4.52021	1.14684	3.94146	8.09868e-05	0.000650967	HEATR4
36.6396	1.77724	0.450968	3.94095	8.11583e-05	0.000651909	LINC01572
7.43596	3.67213	0.931836	3.94075	8.12269e-05	0.000651909	NPR2
167.444	-1.47939	0.37541	-3.94074	8.12304e-05	0.000651909	STT3B
12.5073	2.4933	0.632726	3.94057	8.12899e-05	0.000652048	ANKRD13B
106.721	-3.11661	0.791058	-3.9398	8.15489e-05	0.000653786	POLR2E
70.2598	-5.71369	1.45083	-3.93822	8.20884e-05	0.000657464	AMZ2
153.516	-1.74112	0.442109	-3.93821	8.20927e-05	0.000657464	SYNCRIP
147.365	-1.81254	0.460371	-3.93714	8.24597e-05	0.000660062	ATG3
133.706	1.02649	0.260818	3.93567	8.29651e-05	0.000663298	MCOLN2
151.468	-2.13877	0.543438	-3.93563	8.29804e-05	0.000663298	GNL3L
95.2906	-2.57514	0.654322	-3.93559	8.29927e-05	0.000663298	PSMG2
5.85877	3.87294	0.984322	3.93463	8.33252e-05	0.000665612	RP11-134G8.7
3.96484	5.77315	1.46791	3.9329	8.39279e-05	0.000669044	FUCA1
3.96484	5.77315	1.46791	3.9329	8.39279e-05	0.000669044	PCDHGA1
3.96484	5.77315	1.46791	3.9329	8.39279e-05	0.000669044	PCDHGB3
3.96484	5.77315	1.46791	3.9329	8.39279e-05	0.000669044	FMN2
130.856	-1.85372	0.47144	-3.93205	8.42249e-05	0.000671065	NCKAP1L
4.06607	5.03111	1.2797	3.93147	8.44287e-05	0.000672343	RP11-282O18.3
106.685	-2.35915	0.600572	-3.92817	8.55932e-05	0.000681265	LAMC1
92.1124	-3.30131	0.84052	-3.9277	8.57628e-05	0.000682265	CLPB
13.967	2.57269	0.655046	3.92749	8.58384e-05	0.000682515	RDH10
109.911	-2.74609	0.699869	-3.92372	8.71915e-05	0.000692917	PCYT2
99.1565	-2.35608	0.600517	-3.92342	8.72995e-05	0.000693419	AQR
91.5065	-3.29062	0.838974	-3.9222	8.77453e-05	0.000696602	CHEK1
38.1213	1.61891	0.412803	3.92176	8.79048e-05	0.00069751	CCDC82
269.997	-2.16316	0.551618	-3.92148	8.8006e-05	0.000697955	NDUFB11
31.4886	2.19424	0.559784	3.91979	8.86259e-05	0.000702511	NCOA5
156.756	-2.07308	0.528905	-3.91958	8.87028e-05	0.000702761	CWC15
68.7108	-5.68017	1.44932	-3.9192	8.88444e-05	0.000703522	SETD7
40.6775	2.33301	0.595468	3.91794	8.93104e-05	0.00070685	PIK3C2B
7.26963	3.87872	0.990159	3.91727	8.95581e-05	0.000708448	IL3RA
92.9201	-3.31563	0.84677	-3.91562	9.0173e-05	0.000712947	DCTN2
35.1432	11.38	2.9071	3.91457	9.05659e-05	0.000715688	RP11-212P7.3
68.3221	-5.67251	1.44987	-3.91242	9.13746e-05	0.00072171	ECI2
11.4199	2.94693	0.753273	3.91217	9.14722e-05	0.000722112	RP11-73E17.2
117.572	-2.41708	0.618101	-3.91049	9.21078e-05	0.000726692	NDUFS8
58.9718	2.66969	0.682716	3.91039	9.21463e-05	0.000726692	PCCA
94.35	-2.90732	0.743743	-3.90904	9.26632e-05	0.000730396	TAOK1
28.5306	1.88896	0.483393	3.90771	9.31737e-05	0.000734046	PIGX
119.936	-1.97276	0.504935	-3.90696	9.34658e-05	0.000735972	NAE1
93.995	-3.93164	1.00651	-3.9062	9.37599e-05	0.000737912	GMPR2
101.944	-4.86819	1.24633	-3.906	9.38356e-05	0.000738132	ADH5
101.458	-2.39987	0.614642	-3.9045	9.44201e-05	0.000742352	ZNHIT1
68.2757	-5.67326	1.4532	-3.90396	9.46299e-05	0.000743624	ZNF185
5.56005	4.51104	1.15555	3.90379	9.4697e-05	0.000743773	ARMC12
98.6152	-4.00907	1.02757	-3.90152	9.55902e-05	0.000750407	NMRAL1
45.7614	4.18855	1.07412	3.89952	9.63833e-05	0.00075625	DST
117.555	-2.44045	0.625891	-3.89916	9.65267e-05	0.00075699	TAX1BP1
18.6092	2.27147	0.583011	3.8961	9.77529e-05	0.000766219	UBE2W
6.7759	4.94834	1.2707	3.89417	9.85348e-05	0.000771956	KISS1R
66.5165	-5.63574	1.44771	-3.89288	9.90612e-05	0.000775687	CCHCR1
188.225	-1.54971	0.398109	-3.89267	9.91452e-05	0.000775952	TRRAP
163.956	-2.14879	0.552125	-3.89186	9.94772e-05	0.000778156	CCNG1
23.7558	2.29128	0.588829	3.89124	9.97312e-05	0.000779749	C20orf24
12.0098	2.67374	0.687453	3.88935	0.000100515	0.00078548	MTG1
105.635	-2.76206	0.710439	-3.88783	0.000101145	0.000789759	PSMC2
9.2145	3.37024	0.866879	3.88778	0.000101165	0.000789759	DNAJC3-AS1
104.927	-2.21065	0.568803	-3.8865	0.000101702	0.00079355	GLRX3
111.135	-4.20077	1.08099	-3.88604	0.000101894	0.00079465	TOMM40
94.8384	-4.81792	1.23985	-3.88587	0.000101963	0.000794785	SEC11A
193.825	-1.54565	0.397974	-3.88379	0.000102841	0.00080123	FAM208B
30.5266	1.68739	0.434601	3.88262	0.000103335	0.00080467	ZNF720
65.7179	-5.61744	1.44766	-3.88036	0.000104303	0.000811803	COCH
4.10239	4.84361	1.24861	3.87919	0.000104805	0.000815293	AC000120.7
32.5711	8.28017	2.13459	3.87904	0.000104871	0.000815398	TRAT1
91.2756	-3.29091	0.848547	-3.87829	0.000105193	0.000817371	IK
31.6033	2.03761	0.5254	3.8782	0.00010523	0.000817371	TSHZ1
99.3767	-4.88882	1.26101	-3.87692	0.000105788	0.000821292	ADAM15
6.04506	5.4783	1.41425	3.87364	0.000107222	0.000832004	RPL5P3
97.7393	-2.62725	0.678274	-3.87344	0.000107312	0.000832284	ELAC2
7.20103	3.99673	1.03198	3.87287	0.000107563	0.000833817	LGALS3
223.002	-1.19583	0.308994	-3.87009	0.000108793	0.00084293	CCNB1
171.575	-1.85148	0.478445	-3.86979	0.000108927	0.000843545	PGAM1
99.1745	-2.99765	0.774989	-3.86799	0.000109735	0.000849372	WBSCR22
106.546	-4.13522	1.06937	-3.86696	0.000110202	0.00085223	BRAT1
[truncated: 19,900 more rows]

## Sheet: D) Wald test DoHH-2 iCLIP
baseMean	log2FoldChange	lfcSE	Wald test	pvalue	padj	hgnc_symbol
1771.02	16.7528	1.28314	13.0561	5.86757e-39	1.03334e-36	HIST1H3D
969.024	15.8822	1.27004	12.5053	6.98573e-36	1.01674e-33	AP000350.10
872.609	15.7307	1.24403	12.645	1.1921e-36	1.85788e-34	AC096579.15
478.195	14.8644	1.47254	10.0944	5.8479e-24	3.52696e-22	RN7SK
261.855	13.9886	1.22195	11.4477	2.41403e-30	2.36186e-28	RP11-1070N10.6
240.233	13.8643	1.22452	11.3223	1.01795e-29	9.58672e-28	TCL1B
199.967	13.6023	1.22534	11.1009	1.24246e-28	1.0886e-26	RP11-511P7.7
194.313	13.5793	1.19082	11.4034	4.02171e-30	3.89156e-28	ATP6V1G2-DDX39B
196.321	13.579	1.37993	9.84031	7.54766e-23	4.09193e-21	HIST1H2AK
195.27	13.5712	1.31573	10.3145	6.05734e-25	3.98044e-23	RP11-1035H13.3
171.711	13.3864	1.2374	10.8182	2.82209e-27	2.20888e-25	LINC01266
164.528	13.3293	1.19264	11.1763	5.32816e-29	4.78746e-27	BEST3
162.85	13.3067	1.45001	9.17701	4.43233e-20	1.63987e-18	ANKRD30BL
157.84	13.2652	1.91383	6.93125	4.17138e-12	6.41031e-11	RNU12
554.686	13.2636	1.06506	12.4535	1.33916e-35	1.9174e-33	C2orf61
149.402	13.1858	1.19114	11.0699	1.75586e-28	1.50841e-26	AC005943.2
137.236	13.063	1.333	9.79969	1.12932e-22	5.86678e-21	AP000721.4
132.995	13.0106	1.22944	10.5826	3.59e-26	2.60179e-24	NDUFC2-KCTD14
124.893	12.9382	1.42703	9.06653	1.22869e-19	4.36004e-18	CTC-457E21.9
126.517	12.9282	1.25476	10.3033	6.80595e-25	4.43925e-23	RP11-20I23.3
231.852	12.8572	1.21255	10.6034	2.87296e-26	2.10815e-24	RP11-613M10.9
118.132	12.8395	1.23448	10.4008	2.45932e-25	1.65309e-23	RP11-152F13.10
114.902	12.8075	1.34362	9.53215	1.54056e-21	6.9566e-20	OPHN1
108.305	12.7254	1.36674	9.31079	1.26882e-20	5.01012e-19	IGHV3-7
107.791	12.7019	1.20843	10.5111	7.67824e-26	5.40886e-24	RP11-561B11.2
101.496	12.619	1.23381	10.2277	1.4899e-24	9.4724e-23	CTD-2545G14.7
96.6595	12.5589	1.45391	8.63801	5.72006e-18	1.75193e-16	RP4-734P14.4
94.0157	12.528	1.25971	9.94513	2.64825e-23	1.49482e-21	CTC-432M15.3
92.6488	12.5177	1.26431	9.90086	4.12725e-23	2.30746e-21	RP11-26J3.4
89.3101	12.4429	1.54554	8.05081	8.22487e-16	1.95213e-14	SNORD118
88.9761	12.438	1.25008	9.94975	2.52806e-23	1.43618e-21	TOMM6
81.9125	12.3187	1.52953	8.05389	8.02051e-16	1.90877e-14	RNU2-2P
82.1871	12.3174	1.24926	9.85981	6.21669e-23	3.40007e-21	C7orf55-LUC7L2
81.1687	12.3061	1.25127	9.83493	7.96225e-23	4.30132e-21	RP13-1032I1.10
79.9974	12.3056	1.20645	10.1998	1.98579e-24	1.25347e-22	RPS10-NUDT3
81.0642	12.2989	1.32832	9.25902	2.06318e-20	7.87457e-19	RP11-227G15.3
81.5964	12.2975	1.23378	9.96731	2.11888e-23	1.21549e-21	RP11-201K10.3
79.738	12.2656	1.28239	9.56467	1.1256e-21	5.14884e-20	TMX2-CTNND1
78.987	12.2552	1.32763	9.23086	2.68459e-20	1.01238e-18	PRH1-PRR4
78.5162	12.2365	1.2566	9.73779	2.08036e-22	1.04083e-20	RP11-212P7.3
77.3395	12.2357	1.59315	7.68023	1.58803e-14	3.24817e-13	RNVU1-14
149.061	12.231	1.20076	10.1861	2.28792e-24	1.42377e-22	FOXP1
147.694	12.1908	1.23362	9.88211	4.97739e-23	2.73927e-21	RP11-20I23.1
247.827	12.1436	1.41516	8.58106	9.4e-18	2.80546e-16	A2MP1
70.5153	12.1015	1.85285	6.53131	6.51976e-11	8.64688e-10	RP11-420N3.3
69.9423	12.0871	1.95985	6.16737	6.94369e-10	7.93031e-09	AC009133.24
136.201	12.0866	1.1962	10.1042	5.29376e-24	3.21477e-22	BLOC1S5-TXNDC5
69.3355	12.0771	1.30179	9.27736	1.73727e-20	6.73898e-19	AC009133.22
67.8112	12.0668	1.2272	9.8328	8.13272e-23	4.36662e-21	RP11-474G23.1
131.499	12.0451	1.29124	9.3283	1.07578e-20	4.31562e-19	RP11-159D12.5
67.0191	12.0353	1.20154	10.0165	1.28929e-23	7.59388e-22	RP11-73M18.2
66.6129	12.0056	1.24817	9.6186	6.67315e-22	3.15916e-20	RP11-49K24.6
66.0765	12.0003	1.5531	7.72667	1.104e-14	2.31458e-13	RMRP
126.667	11.9969	1.20179	9.98255	1.81741e-23	1.05284e-21	RP11-145E5.5
64.2027	11.9907	1.23193	9.73327	2.17491e-22	1.08505e-20	RP4-635E18.9
65.4226	11.9881	1.20363	9.95993	2.28222e-23	1.30072e-21	RP11-977G19.10
63.8173	11.9583	3.27398	3.65254	0.000259663	0.00105294	RGPD6
63.0798	11.9407	1.72431	6.92494	4.36146e-12	6.67329e-11	AC105399.2
115.035	11.867	1.20076	9.8829	4.93851e-23	2.7264e-21	AC104534.3
59.657	11.8563	1.49933	7.90777	2.62032e-15	5.84132e-14	CORO7-PAM16
59.5517	11.855	1.4449	8.20473	2.31112e-16	5.8311e-15	RP11-343H19.2
58.458	11.8318	1.37464	8.60718	7.48815e-18	2.24657e-16	RP11-302M6.4
57.9536	11.8103	1.23037	9.59899	8.07278e-22	3.78111e-20	RP11-321N4.5
110.146	11.7843	1.20011	9.81936	9.29302e-23	4.91469e-21	RP11-25L3.3
55.3104	11.7834	1.21436	9.70346	2.91453e-22	1.44179e-20	TMEM189-UBE2V1
107.73	11.7737	1.23719	9.5165	1.79111e-21	7.98561e-20	RP1-309K20.6
52.9579	11.7219	1.25347	9.35156	8.63684e-21	3.48861e-19	RAG2
53.3823	11.7025	1.21285	9.64879	4.974e-22	2.40651e-20	CTC-554D6.1
53.1994	11.6954	1.68642	6.93506	4.06038e-12	6.24519e-11	SNORD13
53.3995	11.6914	1.30373	8.96771	3.02739e-19	1.04335e-17	RP1-4G17.5
52.4907	11.6722	1.28881	9.05659	1.34592e-19	4.75011e-18	CTD-2369P2.12
261.148	11.5728	0.886874	13.049	6.43981e-39	1.12289e-36	LLfos-48D6.2
48.3608	11.531	1.2147	9.49281	2.24892e-21	9.92966e-20	AP000320.7
46.5898	11.5229	1.25887	9.1534	5.51699e-20	2.01995e-18	RP5-864K19.7
246.994	11.5098	0.878174	13.1065	3.02186e-39	5.54354e-37	CHST15
88.3756	11.4858	1.213	9.46896	2.82646e-21	1.23516e-19	AP000304.12
46.3075	11.4813	1.33204	8.61933	6.73473e-18	2.03712e-16	RP11-701H24.9
45.7719	11.4668	1.21914	9.40562	5.17253e-21	2.16374e-19	RP11-77K12.1
44.7878	11.4539	1.2853	8.91146	5.0365e-19	1.68948e-17	RP11-432B6.3
43.975	11.4342	1.39117	8.21917	2.04909e-16	5.20729e-15	RP11-45M22.4
44.1682	11.4296	1.35555	8.43171	3.40646e-17	9.37363e-16	RP11-196G11.1
43.5188	11.4061	1.29203	8.8281	1.06473e-18	3.50484e-17	RPRML
154.512	11.3997	1.05189	10.8373	2.2919e-27	1.82636e-25	RP11-574F21.3
41.7447	11.3502	1.44246	7.86868	3.58407e-15	7.83115e-14	RP11-51F16.8
374.989	11.3495	0.676045	16.788	2.98502e-63	1.94701e-60	IGLL1
42.3697	11.3472	1.32977	8.53321	1.42339e-17	4.17093e-16	UBE2F-SCLY
211.255	11.3428	1.29762	8.74122	2.30608e-18	7.31754e-17	HFM1
41.1321	11.3308	1.38658	8.17176	3.03918e-16	7.62435e-15	Y_RNA
40.49	11.3281	1.226	9.23988	2.46781e-20	9.3665e-19	RFLNA
145.756	11.3186	1.03317	10.9552	6.27258e-28	5.26031e-26	ATP5J2-PTCD1
143.801	11.3136	1.04575	10.8186	2.81066e-27	2.20888e-25	CTD-2410N18.5
39.8044	11.3093	1.25254	9.02913	1.73047e-19	6.05872e-18	CTC-326K19.6
40.2841	11.3038	1.21348	9.31519	1.21729e-20	4.82832e-19	EEF1E1-BLOC1S5
40.3336	11.2917	1.41327	7.98973	1.35232e-15	3.10504e-14	RP11-350O14.18
78.0066	11.2854	1.20625	9.3558	8.29723e-21	3.35914e-19	RP11-449H3.3
77.8224	11.2719	1.19965	9.396	5.66772e-21	2.34306e-19	RP5-1042K10.14
76.6666	11.2479	1.20126	9.36342	7.7193e-21	3.15417e-19	RP11-302B13.5
38.7674	11.2432	1.26073	8.91801	4.74739e-19	1.59859e-17	AC002985.3
38.9112	11.2427	1.32898	8.45961	2.68282e-17	7.51147e-16	RP11-886H22.1
37.9516	11.2131	1.23256	9.09738	9.25339e-20	3.33937e-18	RP4-777O23.3
38.0816	11.1988	1.30277	8.59619	8.24089e-18	2.4682e-16	THSD4-AS1
37.6278	11.1956	1.45398	7.69998	1.3609e-14	2.80971e-13	RP1-317E23.6
37.5899	11.1931	1.50961	7.41456	1.22028e-13	2.23161e-12	SCARNA2
72.4193	11.1874	1.29682	8.62679	6.30983e-18	1.91921e-16	RP1-5O6.7
37.3773	11.1565	1.37728	8.10039	5.4784e-16	1.33629e-14	CTC-435M10.3
72.3934	11.1551	1.27257	8.76582	1.85417e-18	5.94788e-17	SPECC1L-ADORA2A
35.8481	11.1544	1.248	8.93785	3.9682e-19	1.34651e-17	RP11-214K3.25
36.033	11.1515	1.88692	5.90993	3.42246e-09	3.54756e-08	MIR1244-3
36.3339	11.1442	1.75542	6.34846	2.17475e-10	2.66525e-09	RP11-328K4.1
36.1375	11.1336	1.47668	7.53965	4.71251e-14	9.10998e-13	RP11-123K3.4
69.3157	11.1076	1.24218	8.94201	3.82138e-19	1.30171e-17	MINOS1-NBL1
35.0476	11.1024	1.2398	8.955	3.39748e-19	1.16861e-17	RP11-598P20.5
68.3533	11.0941	1.79563	6.17841	6.47503e-10	7.42394e-09	RP11-420N3.2
35.5647	11.0931	1.26803	8.74834	2.16515e-18	6.89519e-17	RP4-622L5.2
34.5043	11.0929	1.31026	8.46619	2.5355e-17	7.13302e-16	RP4-559A3.7
68.4801	11.0817	1.20888	9.1669	4.86838e-20	1.79366e-18	URGCP-MRPS24
67.3228	11.0543	1.20936	9.14068	6.20611e-20	2.25818e-18	ARPP21
34.096	11.0534	1.7965	6.15274	7.61551e-10	8.64155e-09	ELFN2
32.2097	11.0079	1.24378	8.85033	8.7257e-19	2.89394e-17	RP11-15H20.8
32.6728	10.9903	1.796	6.11929	9.39931e-10	1.05568e-08	RP11-158I13.2
32.1226	10.966	1.39679	7.85083	4.13283e-15	8.98558e-14	PPP1R42
31.9304	10.955	1.3353	8.20418	2.32178e-16	5.84963e-15	RP11-463D19.2
61.2833	10.9445	1.20552	9.07865	1.0993e-19	3.93492e-18	AC073610.5
31.5039	10.9429	1.44777	7.55849	4.07767e-14	7.93501e-13	AC002398.9
30.7531	10.9118	1.7638	6.18649	6.15178e-10	7.07174e-09	RP11-48C7.8
30.3378	10.8882	3.68366	2.95581	0.00311845	0.0095661	RNA5-8SP2
30.4635	10.8715	1.5141	7.18019	6.96125e-13	1.1698e-11	MIR1244-1
29.0993	10.8384	1.27632	8.49188	2.03329e-17	5.8036e-16	RP11-745O10.4
29.0236	10.8268	1.40638	7.69833	1.37855e-14	2.84281e-13	AC011997.1
29.1891	10.8175	1.31284	8.23976	1.72559e-16	4.41705e-15	CTD-2278I10.6
28.8474	10.775	1.30798	8.23793	1.75219e-16	4.47864e-15	CNKSR2
28.3208	10.7646	1.48328	7.25729	3.94931e-13	6.78549e-12	CTD-2021K4.1
27.6354	10.7599	1.27265	8.45468	2.79853e-17	7.823e-16	RP11-529K1.3
28.4172	10.75	1.26639	8.4887	2.08956e-17	5.93536e-16	LA16c-306E5.3
27.3277	10.7353	1.9263	5.57304	2.50332e-08	2.26663e-07	RP11-25K21.6
53.6862	10.7252	1.29572	8.27743	1.25863e-16	3.27894e-15	OVOL2
26.978	10.7184	1.79308	5.97768	2.26335e-09	2.41283e-08	RP11-108O10.8
52.5412	10.7145	1.29948	8.24523	1.64841e-16	4.24418e-15	SLC2A13
26.7686	10.7112	1.79279	5.9746	2.30659e-09	2.45595e-08	RP11-87G24.3
26.2429	10.7096	1.32326	8.09335	5.80471e-16	1.41002e-14	RP11-518L10.5
27.0178	10.7096	1.3005	8.23503	1.79513e-16	4.58173e-15	MROH7-TTC4
27.7622	10.7061	1.26795	8.44363	3.07627e-17	8.50489e-16	CTD-2192J16.24
94.2799	10.6846	1.08581	9.84026	7.5514e-23	4.09193e-21	RP11-793H13.8
27.2139	10.6824	1.28947	8.28433	1.18777e-16	3.09894e-15	DNAJC25-GNG10
26.2541	10.6786	1.5543	6.87037	6.40361e-12	9.59779e-11	RP5-896L10.1
26.1872	10.6675	1.25567	8.49544	1.97191e-17	5.6559e-16	RP11-97O12.7
26.1642	10.6587	1.43352	7.43534	1.04299e-13	1.92135e-12	ZNF511-PRAP1
25.0972	10.6452	1.32816	8.01496	1.10172e-15	2.56307e-14	AC004870.3
228.144	10.6361	0.679162	15.6606	2.81336e-55	1.23865e-52	BACH2
25.7831	10.6322	1.37829	7.71404	1.21892e-14	2.54041e-13	RP11-244H3.4
25.5871	10.6167	1.7639	6.01887	1.75639e-09	1.90708e-08	SCARNA10
50.1598	10.6137	1.21765	8.7165	2.86924e-18	9.02326e-17	RP11-552F3.12
25.6159	10.6136	1.34341	7.90045	2.77898e-15	6.15606e-14	RP11-96O20.4
24.9735	10.6059	1.60613	6.60343	4.01749e-11	5.49317e-10	Y_RNA
24.5622	10.5995	1.41216	7.50586	6.10289e-14	1.15692e-12	RP11-473I1.9
25.0161	10.595	1.2381	8.55746	1.15383e-17	3.40942e-16	SYNJ2BP-COX16
24.4921	10.5884	1.27774	8.28685	1.16287e-16	3.04298e-15	RP11-606E8.2
24.573	10.5766	1.32548	7.97946	1.4698e-15	3.36602e-14	RP11-106M3.2
84.6023	10.5625	1.07725	9.80506	1.07088e-22	5.5962e-21	AC092755.4
24.1725	10.5451	1.32308	7.97016	1.58473e-15	3.60111e-14	RP1-37E16.12
23.7179	10.5327	1.87818	5.60795	2.0474e-08	1.8721e-07	SNORA48
23.6755	10.5255	1.59433	6.60182	4.06138e-11	5.54457e-10	RP11-460B17.3
125.133	10.5202	0.900952	11.6768	1.67498e-31	1.78776e-29	CTD-3222D19.2
206.424	10.5157	0.960019	10.9536	6.38355e-28	5.328e-26	RP11-849F2.7
22.14	10.5004	1.30767	8.02984	9.76015e-16	2.29181e-14	PHF21B
22.1956	10.4913	1.28469	8.1664	3.17721e-16	7.9593e-15	ISY1-RAB43
22.9418	10.4905	2.73993	3.82875	0.000128798	0.000564244	5_8S_rRNA
43.7465	10.4729	1.21193	8.64152	5.54692e-18	1.70483e-16	RP11-512M8.5
22.8231	10.4698	1.30075	8.04903	8.34543e-16	1.97542e-14	RP11-70C1.3
80.464	10.4686	1.1577	9.04251	1.53109e-19	5.39281e-18	TMED7-TICAM2
82.615	10.4637	1.05195	9.94695	2.60037e-23	1.47251e-21	PALM2-AKAP2
21.8551	10.463	1.26834	8.24935	1.59262e-16	4.10654e-15	AC006486.9
22.5645	10.4513	1.44962	7.20967	5.60857e-13	9.50651e-12	RP11-155D18.12
43.7725	10.4437	1.26419	8.26116	1.44265e-16	3.73077e-15	RP11-831H9.11
42.2802	10.4241	1.24522	8.37133	5.69716e-17	1.52713e-15	RP11-468E2.1
21.9123	10.4115	1.88428	5.52545	3.28638e-08	2.92158e-07	CNTN5
21.9972	10.405	1.45382	7.15702	8.24482e-13	1.37369e-11	AC010547.9
21.0869	10.4026	1.24518	8.3543	6.58203e-17	1.751e-15	RP11-298I3.5
21.3838	10.4011	1.56844	6.63149	3.32314e-11	4.60092e-10	CTD-2331H12.8
21.5771	10.3941	1.24116	8.37452	5.54486e-17	1.48858e-15	CTD-2010I16.2
21.2939	10.3767	1.74168	5.95785	2.55578e-09	2.70005e-08	RP11-216L13.18
21.6628	10.3585	1.35173	7.66314	1.81444e-14	3.6805e-13	LINC00163
20.9946	10.3505	1.31276	7.88453	3.15723e-15	6.92428e-14	RP4-539M6.19
20.7891	10.328	1.57427	6.56048	5.36362e-11	7.18318e-10	RP11-717K11.2
20.5068	10.3259	1.2478	8.2753	1.28137e-16	3.33328e-15	RP11-265P11.1
75.9642	10.3154	1.11755	9.23039	2.69643e-20	1.01467e-18	XXbac-BPG32J3.22
38.6833	10.2925	1.22849	8.3782	5.37444e-17	1.44724e-15	ZNF254
39.8459	10.2889	1.27706	8.05674	7.83563e-16	1.8673e-14	BCL2L2-PABPN1
19.9723	10.2837	1.28246	8.01875	1.06824e-15	2.49175e-14	CTD-3214H19.16
20.0366	10.2682	1.43355	7.16283	7.90308e-13	1.3205e-11	LINC02210-CRHR1
19.7861	10.2676	1.3132	7.81873	5.33607e-15	1.14184e-13	RP13-512J5.1
70.1176	10.2673	1.07004	9.59526	8.37087e-22	3.91033e-20	HSPE1-MOB4
19.7607	10.2614	1.44344	7.10894	1.16935e-12	1.91034e-11	ZNFX1-AS1_2
19.4284	10.2606	1.49206	6.87676	6.12286e-12	9.20834e-11	RP11-305B6.3
19.3359	10.2547	1.78466	5.74603	9.13605e-09	8.83553e-08	GPR75-ASB3
19.3486	10.2356	1.72355	5.9387	2.87284e-09	3.00973e-08	RP11-193F5.1
19.2826	10.225	1.31899	7.75212	9.037e-15	1.90828e-13	AC003006.7
18.1568	10.2016	1.51383	6.73891	1.59584e-11	2.29798e-10	RP11-475E11.9
18.8543	10.1961	1.74708	5.83608	5.34438e-09	5.3906e-08	MIR4751
19.4218	10.1899	1.3589	7.49864	6.44831e-14	1.21847e-12	AP3B2
18.1825	10.1812	1.3619	7.47573	7.6777e-14	1.44457e-12	RP3-468K18.5
18.054	10.1682	1.47176	6.90887	4.88535e-12	7.44255e-11	L34079.2
18.4358	10.1604	1.37123	7.40971	1.26572e-13	2.30512e-12	RP11-134F2.8
164.175	10.158	0.738062	13.7631	4.24913e-43	1.06093e-40	STK39
18.7237	10.1465	1.3478	7.52821	5.14394e-14	9.87895e-13	AC011530.4
65.6197	10.1419	1.11722	9.07779	1.10798e-19	3.94993e-18	TGIF2-C20orf24
17.5557	10.1307	1.26444	8.01197	1.12887e-15	2.61586e-14	RP11-6N17.9
18.039	10.1279	1.31814	7.68346	1.5485e-14	3.17101e-13	CTD-2192J16.17
63.9858	10.1244	1.06812	9.47875	2.57348e-21	1.13021e-19	POLR2F
17.8361	10.1218	2.20191	4.59685	4.28918e-06	2.57015e-05	RPPH1
64.553	10.1105	1.0549	9.58426	9.31259e-22	4.32728e-20	RP11-505D17.1
17.6564	10.1052	3.68765	2.74028	0.00613867	0.0172229	U8
96.7518	10.1025	0.927717	10.8896	1.29229e-27	1.06348e-25	RNASEK-C17orf49
17.2559	10.0863	1.26455	7.97621	1.5089e-15	3.44659e-14	GS1-259H13.13
18.016	10.0805	1.31116	7.68823	1.4918e-14	3.06202e-13	RP11-195F19.29
17.303	10.0659	1.28322	7.84427	4.35471e-15	9.42148e-14	CTB-96E2.3
33.0283	10.0643	1.32182	7.61393	2.65876e-14	5.27291e-13	RBAK-RBAKDN
34.6654	10.062	1.25858	7.99469	1.29901e-15	2.99043e-14	AC007040.11
123.153	10.0578	0.850014	11.8325	2.65158e-32	3.07217e-30	ATP6V0C
16.9518	10.0568	1.72362	5.8347	5.38873e-09	5.43222e-08	RAD51L3-RFFL
17.2241	10.0556	1.26432	7.95335	1.81539e-15	4.10408e-14	RP11-98D18.3
264.739	10.044	0.692908	14.4955	1.2945e-47	3.86399e-45	NME1-NME2
17.2727	10.038	1.50046	6.68995	2.23245e-11	3.15788e-10	TSKU
16.6482	10.0352	2.01641	4.97677	6.46533e-07	4.59673e-06	RP11-540D14.8
31.8142	10.0295	1.45546	6.89098	5.54086e-12	8.38317e-11	HCG17
33.3178	10.017	1.26822	7.89842	2.82455e-15	6.24131e-14	RP11-729L2.2
59.4658	9.99836	1.06399	9.39707	5.61058e-21	2.33037e-19	RP5-900K19.2
16.4687	9.99163	1.30841	7.63646	2.23268e-14	4.47324e-13	RP11-599B13.6
87.1466	9.98861	0.919476	10.8634	1.72272e-27	1.39169e-25	RP11-478C19.2
16.1558	9.98739	1.81366	5.50675	3.6551e-08	3.21689e-07	RP11-53I6.2
16.1558	9.98739	1.81366	5.50675	3.6551e-08	3.21689e-07	CTA-150C2.22
16.008	9.97962	1.72765	5.77641	7.63132e-09	7.48303e-08	RP13-582O9.6
16.0357	9.97676	1.72336	5.78914	7.0746e-09	6.97206e-08	XXbac-BPG246D15.9
16.4018	9.96511	1.31736	7.56445	3.89521e-14	7.58834e-13	RP11-330H6.5
16.2475	9.96402	1.48432	6.71284	1.90867e-11	2.72395e-10	RP11-337C18.10
30.4967	9.96076	1.23474	8.06706	7.20095e-16	1.72539e-14	AC006538.4
15.2591	9.95851	1.36031	7.32075	2.46583e-13	4.34257e-12	CMTM8
16.0296	9.95178	2.10145	4.73567	2.18328e-06	1.38458e-05	RP11-448P19.1
30.5786	9.95116	1.26824	7.84645	4.2797e-15	9.28199e-14	MAML3
15.5826	9.94951	1.33252	7.46669	8.22392e-14	1.54076e-12	RP11-15K19.2
15.9006	9.94065	1.95056	5.0963	3.46356e-07	2.58351e-06	CH507-9B2.4
30.1497	9.93656	1.31287	7.56857	3.77342e-14	7.36738e-13	RP11-33N16.3
29.8696	9.93525	1.37927	7.20326	5.8791e-13	9.93636e-12	RP3-468K18.7
15.2955	9.92712	1.86937	5.3104	1.09383e-07	8.92239e-07	RP11-822E23.8
15.7158	9.92097	1.61457	6.14463	8.0148e-10	9.07125e-09	RP11-493E12.3
15.572	9.91096	1.29571	7.64908	2.02418e-14	4.08337e-13	MSANTD3-TMEFF1
29.2552	9.91011	1.32767	7.46429	8.37499e-14	1.5674e-12	RP1-184J9.2
14.6988	9.88942	1.35025	7.32412	2.40465e-13	4.24332e-12	RP11-566K11.2
162.514	9.87819	0.620253	15.9261	4.17783e-57	2.10216e-54	RP11-968A15.8
14.9529	9.8743	1.69757	5.81673	6.00099e-09	5.99113e-08	CH17-270A2.2
30.0703	9.87405	1.39271	7.0898	1.34303e-12	2.17992e-11	CTD-2545M3.6
28.9642	9.86841	1.72037	5.73621	9.68173e-09	9.33762e-08	LINC01121
29.5033	9.86584	1.34931	7.31178	2.63635e-13	4.62437e-12	TSNAX-DISC1
14.9211	9.8639	1.44941	6.80547	1.00718e-11	1.48274e-10	ARL2-SNX15
28.0205	9.84499	1.24733	7.89287	2.9531e-15	6.50088e-14	RP11-438J1.1
14.1296	9.83817	1.45845	6.74563	1.52366e-11	2.19944e-10	RP4-533D7.6
14.8976	9.82422	1.44152	6.81519	9.41409e-12	1.39087e-10	SNORD58B
13.9648	9.80687	1.3239	7.40757	1.28636e-13	2.33788e-12	ZNRF2P2
14.5161	9.80244	1.77296	5.52887	3.22299e-08	2.87247e-07	CMC4
27.6782	9.79669	1.6422	5.9656	2.43736e-09	2.58581e-08	RAG1
13.9925	9.78677	1.32299	7.39744	1.38837e-13	2.5129e-12	BIVM-ERCC5
13.883	9.78647	1.49648	6.53968	6.16519e-11	8.22538e-10	HSF5
146.28	9.77743	0.748204	13.0679	5.02581e-39	8.94037e-37	RP11-12J10.3
14.243	9.77595	1.52303	6.41874	1.37409e-10	1.74596e-09	RP11-101E3.5
13.4746	9.7748	1.35057	7.23756	4.56841e-13	7.81868e-12	TRIM39-RPP21
27.1316	9.75364	1.52231	6.40711	1.48301e-10	1.8749e-09	SLC35F1
245.428	9.75357	0.569202	17.1355	8.06365e-66	7.47415e-63	SENP3-EIF4A1
13.9534	9.74858	1.71686	5.67816	1.36154e-08	1.28431e-07	AC002116.8
13.9405	9.7444	1.73629	5.61219	1.99783e-08	1.83249e-07	RP11-351M8.2
49.9712	9.7412	1.28004	7.61009	2.73895e-14	5.40153e-13	CTC-487M23.8
14.1206	9.73885	1.32202	7.36665	1.74963e-13	3.1187e-12	LACC1
967.025	9.73218	0.499428	19.4867	1.42473e-84	2.28099e-81	MIF
95.0999	9.72538	0.761444	12.7723	2.34188e-37	3.81878e-35	LEF1
72.8868	9.72048	0.958955	10.1365	3.80363e-24	2.334e-22	AC105402.4
13.7266	9.7166	1.52311	6.37946	1.7771e-10	2.21177e-09	AC008155.1
13.441	9.70878	2.11783	4.5843	4.55508e-06	2.7147e-05	SMIM10
46.8573	9.70274	1.08128	8.97341	2.87475e-19	9.92689e-18	RP11-603J24.9
12.9561	9.686	1.94258	4.98616	6.15897e-07	4.39844e-06	CTD-2583A14.9
12.5391	9.67677	1.29479	7.47363	7.80144e-14	1.46472e-12	ENO1P1
12.8047	9.6701	1.84424	5.24341	1.57636e-07	1.25164e-06	LINC01492
12.8755	9.65713	1.38799	6.95764	3.4601e-12	5.36408e-11	INO80B-WBP1
92.1744	9.64672	1.15004	8.38817	4.93761e-17	1.33573e-15	ZFP91-CNTF
44.5202	9.63145	1.07828	8.93223	4.17524e-19	1.41133e-17	CTD-3214H19.4
13.0937	9.6239	1.48487	6.48129	9.09389e-11	1.18544e-09	RP11-189B4.7
11.8137	9.61676	1.44801	6.64135	3.10815e-11	4.31685e-10	AC004076.7
25.0633	9.6146	1.26447	7.60367	2.8786e-14	5.66424e-13	RP11-212D19.4
12.469	9.60109	2.09331	4.58656	4.50607e-06	2.68914e-05	SNORD45A
12.4875	9.5955	1.70438	5.62991	1.80307e-08	1.6695e-07	CTD-2571L23.8
12.3808	9.58475	1.81458	5.28208	1.27724e-07	1.03134e-06	SNORD97
12.4178	9.58441	1.82959	5.23856	1.61837e-07	1.2798e-06	SNORD28
12.5286	9.58415	1.29228	7.41648	1.20278e-13	2.20417e-12	RELN
24.1903	9.58168	1.50609	6.36197	1.99185e-10	2.44962e-09	RP11-468E2.2
12.2801	9.5753	1.9178	4.99285	5.94962e-07	4.25584e-06	RNU6-9
12.1568	9.56185	2.16251	4.42165	9.79514e-06	5.44858e-05	LINC01684
12.7638	9.56051	1.29628	7.37534	1.63927e-13	2.93684e-12	RP11-321C24.1
12.3106	9.5599	1.62354	5.88832	3.90144e-09	4.01568e-08	SNORD12
42.8594	9.54679	1.16962	8.16228	3.28766e-16	8.21603e-15	RP11-318A15.7
42.3315	9.5349	1.08311	8.80328	1.32877e-18	4.34156e-17	CHURC1-FNTB
23.0247	9.51834	1.71582	5.54739	2.89962e-08	2.60313e-07	PRKG1
11.8925	9.5168	1.42947	6.65756	2.7841e-11	3.89442e-10	XXbac-BPG32J3.20
11.1481	9.51418	1.30957	7.26512	3.72717e-13	6.42263e-12	RP11-15H20.7
39.8231	9.50781	1.17449	8.09528	5.71319e-16	1.38971e-14	AP000275.65
42.036	9.49571	1.06823	8.88922	6.15368e-19	2.04863e-17	AP000295.9
11.2742	9.49507	1.47115	6.45416	1.0882e-10	1.405e-09	RP11-571M6.15
22.7466	9.47804	1.40928	6.72544	1.75058e-11	2.5085e-10	ABLIM2
21.979	9.47484	1.30891	7.23874	4.52863e-13	7.75813e-12	RAB4B-EGLN2
11.1328	9.46869	1.71333	5.52649	3.26692e-08	2.90574e-07	HOXA3
39.3379	9.4553	1.0774	8.77603	1.69351e-18	5.45236e-17	NXPH4
11.2536	9.45221	2.79774	3.37852	0.000728784	0.00265837	AC026188.1
21.9164	9.4511	2.65483	3.55997	0.000370894	0.00145442	RP11-278H7.1
11.1565	9.44874	1.30335	7.24956	4.18123e-13	7.17697e-12	AC004901.1
247.813	9.44669	0.656827	14.3823	6.68282e-47	1.89824e-44	RP11-192H23.4
61.016	9.43623	0.956385	9.86656	5.81225e-23	3.18877e-21	TMEM256-PLSCR3
21.1941	9.43123	1.32623	7.11133	1.1493e-12	1.88281e-11	NRG3
11.0087	9.41983	1.68197	5.60049	2.13751e-08	1.94642e-07	ST20-MTHFS
11.2508	9.41636	1.31524	7.15941	8.10222e-13	1.35249e-11	TBC1D3P1-DHX40P1
10.8331	9.41306	1.84766	5.09459	3.49501e-07	2.60587e-06	MTCO1P2
11.0965	9.41147	1.42708	6.59492	4.25479e-11	5.79961e-10	DYX1C1-CCPG1
21.2685	9.4108	1.36417	6.89857	5.25298e-12	7.96816e-11	CTD-2200P10.1
21.6793	9.40351	1.29717	7.24926	4.19041e-13	7.18572e-12	RP11-542C16.2
10.8359	9.4008	1.94128	4.84259	1.2816e-06	8.60476e-06	SNORA73A
10.8572	9.39676	1.76413	5.32656	1.00091e-07	8.20323e-07	RP11-385J1.3
10.8725	9.39515	2.15511	4.35948	1.30374e-05	7.0538e-05	SNORD26
77.2574	9.39495	0.756751	12.4148	2.17111e-35	3.03456e-33	RP11-314N13.10
11.1927	9.39009	1.50217	6.25102	4.07789e-10	4.81339e-09	MIR3652
10.7311	9.37675	2.09383	4.47828	7.52479e-06	4.30435e-05	Y_RNA
20.8478	9.36976	1.66089	5.64142	1.68653e-08	1.5715e-07	ZNF69
10.2019	9.35675	1.79454	5.21401	1.84804e-07	1.45099e-06	ZNF816-ZNF321P
10.2555	9.35639	1.89906	4.92686	8.3561e-07	5.82117e-06	RP11-318K12.1
10.2725	9.34639	2.76919	3.37514	0.000737793	0.00268789	HSP90AB6P
10.6646	9.33134	1.49186	6.25484	3.97917e-10	4.70632e-09	Y_RNA
10.7501	9.32685	1.34266	6.94653	3.74382e-12	5.78354e-11	TREX1
9.99882	9.31417	1.41282	6.59263	4.32117e-11	5.88099e-10	RP11-295P9.13
10.2155	9.31338	1.94728	4.78277	1.72897e-06	1.12233e-05	MIR3615
10.106	9.31291	1.36797	6.80781	9.90934e-12	1.46036e-10	CTD-2540L5.5
10.4374	9.30956	1.75418	5.30707	1.114e-07	9.07848e-07	PDE3A
10.1708	9.30696	3.69466	2.51903	0.0117678	0.0300003	RNU6-1064P
9.98635	9.2906	1.68942	5.49929	3.81315e-08	3.34429e-07	RNU2-23P
9.97106	9.28838	2.08429	4.45639	8.33531e-06	4.71549e-05	Y_RNA
20.1688	9.28687	1.29982	7.14476	9.01558e-13	1.49504e-11	RP11-697E2.6
19.6981	9.28603	1.85629	5.00245	5.66056e-07	4.06227e-06	AC023469.1
35.69	9.28345	1.14505	8.1075	5.16728e-16	1.26494e-14	RP11-618G20.1
9.83807	9.27458	1.39486	6.64912	2.94857e-11	4.11142e-10	TRIM6-TRIM34
19.5729	9.26869	1.66416	5.56958	2.55361e-08	2.30979e-07	RP11-153M7.3
107.344	9.26668	0.635442	14.583	3.60083e-48	1.1324e-45	RP11-140L24.4
10.168	9.26357	1.32727	6.97943	2.96379e-12	4.61905e-11	RSC1A1
9.72532	9.25978	1.80094	5.14165	2.72342e-07	2.07449e-06	CTC-360G5.8
9.79094	9.25937	1.64954	5.61332	1.98484e-08	1.82152e-07	AC003002.4
9.63752	9.25653	1.75577	5.27208	1.34889e-07	1.08175e-06	RP11-293I14.2
9.77803	9.25006	1.72545	5.36095	8.27874e-08	6.87721e-07	RP11-373L24.1
9.69067	9.24085	2.98405	3.09674	0.00195658	0.00634808	RNU6-46P
9.51506	9.23346	1.91379	4.82469	1.40219e-06	9.32068e-06	AC025263.3
18.8129	9.22964	1.99057	4.63669	3.54034e-06	2.16189e-05	PAK5
18.6917	9.22478	1.81264	5.08913	3.59707e-07	2.67517e-06	Y_RNA
9.93427	9.21411	1.46599	6.28526	3.27313e-10	3.90272e-09	HSPA8P8
9.26243	9.20407	1.38584	6.64149	3.1052e-11	4.31615e-10	RP11-407N17.3
86.3002	9.20338	0.961579	9.57111	1.05766e-21	4.86332e-20	RBFOX2
9.63902	9.19813	1.39367	6.59993	4.11343e-11	5.61128e-10	CTC-436K13.2
34.0066	9.19647	1.09229	8.41947	3.78184e-17	1.0358e-15	ZNF670-ZNF695
9.68165	9.18964	1.87007	4.91407	8.92059e-07	6.17534e-06	JPX_1
33.2757	9.18919	1.23207	7.45835	8.76128e-14	1.63102e-12	ZNF704
49.4984	9.16171	0.936897	9.77878	1.38879e-22	7.08928e-21	MAN1C1
9.27083	9.1537	1.67956	5.45006	5.03534e-08	4.32573e-07	RP1-80N2.2
8.854	9.14854	1.56172	5.858	4.68483e-09	4.76629e-08	RP11-69M1.8
8.9801	9.13957	2.62904	3.47639	0.000508204	0.00192639	SNORA57
8.90069	9.13701	1.65418	5.5236	3.32126e-08	2.94961e-07	RP11-463C8.4
9.25429	9.13202	1.78824	5.10671	3.27808e-07	2.45661e-06	RP5-857K21.4
9.48066	9.12591	1.50167	6.07716	1.22327e-09	1.35747e-08	MDGA2
9.01263	9.12082	2.14546	4.25123	2.12604e-05	0.000110447	MRC1
30.238	9.11636	1.50897	6.04145	1.52739e-09	1.67073e-08	RP11-235E17.2
8.7746	9.11549	1.35053	6.74954	1.48311e-11	2.14619e-10	AD000671.6
9.41417	9.11431	1.59879	5.70074	1.19287e-08	1.1374e-07	RP11-711K1.8
9.00981	9.1141	1.67514	5.4408	5.30422e-08	4.54121e-07	RP11-566K11.7
8.87487	9.11321	1.94414	4.68752	2.7653e-06	1.7172e-05	F8A3
17.3155	9.111	1.25373	7.2671	3.67296e-13	6.34162e-12	RP11-80H18.3
16.1193	9.08379	1.28931	7.04544	1.84874e-12	2.95983e-11	PID1
8.45397	9.06748	1.73303	5.23214	1.67556e-07	1.32147e-06	OVCA2
8.25661	9.05358	1.85347	4.88466	1.0361e-06	7.09163e-06	RP1-170O19.22
8.40277	9.0321	2.09158	4.31831	1.57227e-05	8.36535e-05	AC005779.2
8.47121	9.03185	2.3081	3.91312	9.11127e-05	0.000413233	RP11-536G4.2
17.1973	9.02854	1.26983	7.11006	1.1599e-12	1.89843e-11	CLEC3B
15.982	9.02773	1.66153	5.43338	5.52971e-08	4.72049e-07	OSBPL1A
15.6498	9.02131	1.48919	6.05786	1.37943e-09	1.52022e-08	RP1-179P9.3
16.2354	9.01989	1.9824	4.54999	5.36491e-06	3.14938e-05	RP11-114H23.1
8.50261	9.01721	1.84997	4.87424	1.09228e-06	7.4386e-06	RP11-298P3.4
8.00443	9.01673	1.66864	5.40365	6.52996e-08	5.51554e-07	HOXA9
8.26377	9.00687	3.69846	2.43531	0.0148792	0.0366384	AC005304.1
8.10471	8.99779	1.90916	4.71296	2.44147e-06	1.53177e-05	RP11-44N21.4
8.0918	8.99241	1.72189	5.22239	1.76624e-07	1.39049e-06	DISC1
8.17597	8.99208	2.8432	3.16267	0.00156332	0.00522916	CTB-13L3.1
8.01283	8.98902	1.41865	6.33633	2.353e-10	2.8717e-09	EFHC2
7.90371	8.98663	1.86916	4.80783	1.52574e-06	1.00485e-05	Y_RNA
7.84774	8.98396	2.03122	4.42293	9.73699e-06	5.41795e-05	CTD-2574D22.6
7.95491	8.98098	2.53644	3.54078	0.000398944	0.00155438	RP11-43F13.3
59.3716	8.96945	0.85218	10.5253	6.60472e-26	4.69015e-24	CTD-2550O8.5
28.6327	8.95615	1.20704	7.41995	1.17161e-13	2.15154e-12	DPEP1
15.3937	8.94964	1.69938	5.26643	1.39103e-07	1.11251e-06	RP11-77K12.8
16.0767	8.9446	1.40031	6.38756	1.68548e-10	2.11117e-09	AC069368.3
7.77718	8.94366	1.69143	5.28762	1.23916e-07	1.00243e-06	RP1-178F15.5
7.69176	8.92772	1.34979	6.61415	3.73705e-11	5.13364e-10	RP3-330M21.5
8.13486	8.92311	1.41865	6.28985	3.17764e-10	3.79143e-09	RNF128
7.7671	8.91918	2.06482	4.31959	1.56316e-05	8.32442e-05	RTKN2
7.7671	8.91918	2.06482	4.31959	1.56316e-05	8.32442e-05	U4
7.71069	8.91864	1.91801	4.64996	3.32006e-06	2.0394e-05	NT5C1B-RDH14
7.91407	8.90726	1.82847	4.87143	1.10792e-06	7.53052e-06	RP11-432J24.5
7.80734	8.90133	1.9762	4.50427	6.66028e-06	3.85329e-05	Y_RNA
7.41588	8.89969	1.82775	4.8692	1.12048e-06	7.61003e-06	HOXA10-HOXA9
7.88825	8.88867	1.86924	4.75523	1.98217e-06	1.26754e-05	PITX1
7.29987	8.88097	2.00721	4.42454	9.66499e-06	5.38469e-05	RP11-322E11.6
39.568	8.87882	0.890055	9.97558	1.94953e-23	1.12568e-21	RP11-141M1.3
14.4086	8.87187	1.67188	5.30653	1.11732e-07	9.09713e-07	ANP32BP1
7.52093	8.85945	2.27234	3.89882	9.66645e-05	0.000435832	RP11-586K2.1
7.64013	8.85453	1.91559	4.62235	3.79414e-06	2.29696e-05	Y_RNA
7.94828	8.85337	1.50633	5.87746	4.16609e-09	4.26813e-08	SDHAP2
7.32357	8.84973	1.34836	6.56333	5.26202e-11	7.074e-10	RP11-589P10.7
7.55878	8.84617	1.67219	5.29018	1.22195e-07	9.89866e-07	AC002310.11
52.9811	8.84588	1.04105	8.49704	1.94481e-17	5.58729e-16	IGF1R
130.472	8.84223	0.655751	13.4841	1.93934e-41	4.26921e-39	BAHCC1
7.18864	8.8352	1.66987	5.29095	1.2168e-07	9.86148e-07	NBPF13P
7.18864	8.8352	1.66987	5.29095	1.2168e-07	9.86148e-07	AC068533.7
32.752	8.83469	2.09424	4.21856	2.4587e-05	0.000126203	PGAM1P5
7.45444	8.83346	2.16618	4.0779	4.54447e-05	0.000219749	RPL34P31
7.71308	8.83316	1.35193	6.53375	6.41414e-11	8.53813e-10	RP11-187O7.3
7.26636	8.82048	2.9618	2.97808	0.00290056	0.0089822	CTC-471J1.9
7.36425	8.81461	1.37624	6.40486	1.5051e-10	1.90009e-09	XXcos-LUCA11.5
50.5839	8.81442	0.845114	10.4299	1.81141e-25	1.23647e-23	GTSF1
7.2164	8.8138	1.6286	5.41187	6.23685e-08	5.29336e-07	FOXD1
7.2164	8.8138	1.6286	5.41187	6.23685e-08	5.29336e-07	CTC-398G3.6
7.21923	8.80775	2.25663	3.90306	9.49847e-05	0.000429137	RP11-774D14.1
14.2591	8.80607	1.34043	6.56959	5.04529e-11	6.79821e-10	RP11-169K16.8
7.12214	8.79877	2.62054	3.35761	0.00078618	0.00284417	UBL5P2
7.29174	8.79858	1.49464	5.88678	3.93803e-09	4.04861e-08	Y_RNA
7.19986	8.79297	2.27031	3.87303	0.000107492	0.000479982	TEX11
7.04362	8.79035	1.92334	4.57036	4.8688e-06	2.88799e-05	RP11-455P21.3
7.28484	8.78439	1.69805	5.17322	2.30097e-07	1.77652e-06	CTD-2140B24.4
7.36814	8.78252	2.17262	4.04236	5.29161e-05	0.000253166	RP5-1009E24.9
13.8984	8.78112	1.636	5.36744	7.98613e-08	6.64982e-07	RP11-382A20.5
6.9147	8.7732	1.666	5.26604	1.39401e-07	1.11439e-06	RP11-104H15.7
13.9978	8.77271	1.64818	5.32265	1.02266e-07	8.36512e-07	AC004754.3
25.1722	8.76852	1.10842	7.91085	2.55634e-15	5.71316e-14	RP4-613B23.5
6.99242	8.76535	3.70214	2.36764	0.0179017	0.0428527	HNRNPA1P52
6.90179	8.75897	1.65168	5.30306	1.13879e-07	9.26339e-07	RP11-343C2.9
62.3313	8.75844	0.729958	11.9985	3.61579e-33	4.45298e-31	RABGEF1
23.9238	8.7538	1.08571	8.06274	7.46011e-16	1.78263e-14	DDAH1
13.4442	8.74479	1.47836	5.91519	3.31498e-09	3.44586e-08	RP11-67A1.2
13.4701	8.74404	1.3029	6.7112	1.93035e-11	2.75043e-10	RP11-307N16.6
6.89816	8.74389	2.83561	3.0836	0.00204515	0.00660622	SNORA77
6.7008	8.74338	1.72416	5.07109	3.95551e-07	2.92077e-06	AC159540.1
6.81681	8.73474	2.68308	3.25549	0.00113196	0.00392729	AC011380.9
7.00445	8.73412	1.92703	4.53242	5.83128e-06	3.40612e-05	MIR1181
7.25301	8.73087	1.57545	5.54182	2.99346e-08	2.68148e-07	RP11-2C24.4
80.8349	8.72294	1.5855	5.50169	3.76176e-08	3.30251e-07	RGPD5
13.2238	8.7214	1.75359	4.97346	6.57698e-07	4.67045e-06	C10orf11
7.01091	8.72126	1.7378	5.01855	5.20617e-07	3.76224e-06	AC005324.8
7.0774	8.71429	1.36895	6.36568	1.94423e-10	2.39943e-09	RP11-1028N23.4
60.9938	8.71107	0.697893	12.482	9.36526e-36	1.3519e-33	NRN1
6.79056	8.70874	2.78799	3.12366	0.00178616	0.00586429	Y_RNA
6.83812	8.70708	1.84622	4.71616	2.40334e-06	1.51e-05	LINC00871
6.81876	8.69978	2.14375	4.05821	4.94511e-05	0.000237881	Telomerase-vert
22.9935	8.69425	1.28885	6.74572	1.52272e-11	2.19944e-10	NECTIN2
6.42254	8.69063	2.59914	3.34366	0.000826805	0.002971	RP11-178L8.4
6.74988	8.68434	1.74783	4.96864	6.74225e-07	4.77434e-06	RPS21P4
6.80992	8.68301	1.41139	6.1521	7.64637e-10	8.67098e-09	TRMT2B-AS1
12.7567	8.68237	2.23169	3.89049	0.000100043	0.000449111	ALG9-IT1
69.0036	8.68013	0.652096	13.3111	1.99444e-40	4.03725e-38	RP11-84A19.4
115.023	8.67446	0.775913	11.1797	5.12767e-29	4.63094e-27	HNRNPUL2-BSCL2
6.7245	8.67129	1.94855	4.45011	8.58247e-06	4.83484e-05	LOC440461
6.16584	8.67004	1.39997	6.19303	5.90172e-10	6.81542e-09	RP11-885B4.1
12.967	8.66806	1.4621	5.92851	3.057e-09	3.18749e-08	GADD45G
12.7431	8.66692	3.22472	2.68765	0.00719566	0.0196865	RORB
6.29839	8.66436	1.79233	4.83413	1.33726e-06	8.93756e-06	RP11-106M3.5
6.49575	8.6635	2.00072	4.33019	1.4898e-05	7.96749e-05	SNORA67
34.5447	8.65994	0.968092	8.94537	3.70707e-19	1.27014e-17	AC007192.4
6.52351	8.65219	2.09618	4.12761	3.66559e-05	0.000181181	RP1-209A6.1
78.6189	8.64925	0.887108	9.74995	1.84567e-22	9.2604e-21	GUSBP11
6.8506	8.64105	1.39461	6.19605	5.7897e-10	6.69484e-09	PCDHGA3
6.50566	8.62695	2.99386	2.88155	0.00395729	0.0117524	RP5-877J2.1
6.11226	8.61593	1.47115	5.85661	4.72404e-09	4.80064e-08	RP11-435I10.4
6.30962	8.61474	2.95486	2.91545	0.00355178	0.0107162	HMGN2P18
23.1037	8.61126	1.1248	7.65578	1.92143e-14	3.88946e-13	RP11-343C2.11
12.2454	8.60946	1.31028	6.5707	5.00808e-11	6.75517e-10	RP11-447L10.1
6.26894	8.60926	2.80258	3.0719	0.00212699	0.00683172	DACH2
6.34101	8.60868	1.87775	4.58457	4.54919e-06	2.71211e-05	CTB-47B8.1
33.5121	8.60475	1.01006	8.519	1.60931e-17	4.67683e-16	PELI2
5.85123	8.60072	1.4842	5.79484	6.83862e-09	6.75599e-08	IGHV3-60
12.232	8.59742	1.35618	6.33944	2.30598e-10	2.81627e-09	FAM3B
6.46304	8.5942	1.88667	4.55522	5.23306e-06	3.08006e-05	AC010646.3
20.9151	8.59266	1.70225	5.04782	4.46872e-07	3.27093e-06	SDHD
12.1489	8.59208	1.56956	5.47418	4.3954e-08	3.81351e-07	BUB1B-PAK6
5.97732	8.59028	1.93962	4.42884	9.47402e-06	5.29001e-05	RPL5P29
11.6418	8.58979	1.67535	5.12715	2.94157e-07	2.22909e-06	CTD-2135J3.4
6.01155	8.58945	1.67168	5.13822	2.77359e-07	2.10997e-06	RNU6-40P
6.42236	8.58663	1.74349	4.92497	8.43723e-07	5.86913e-06	MIR3610
6.17468	8.58535	1.92162	4.46776	7.90442e-06	4.50209e-05	RP3-369A17.6
6.39053	8.57915	1.9619	4.37289	1.22614e-05	6.6853e-05	DCDC2
6.23172	8.57584	3.70548	2.31437	0.0206477	0.0480225	LINC01616
6.23172	8.57584	3.70548	2.31437	0.0206477	0.0480225	HOTAIRM1_1
12.2617	8.57235	1.70499	5.02779	4.96157e-07	3.60174e-06	APLN
53.6779	8.57055	0.939577	9.12171	7.39485e-20	2.68517e-18	CTD-2132N18.3
64.9466	8.56871	0.666288	12.8604	7.52212e-38	1.27377e-35	RP11-119K6.6
42.2746	8.56241	0.780249	10.9739	5.09999e-28	4.29741e-26	DIP2C
12.0592	8.56091	1.34494	6.36528	1.94934e-10	2.40405e-09	CTD-3148I10.9
11.6268	8.55223	1.35201	6.32555	2.52328e-10	3.06889e-09	Z84812.4
6.16328	8.5496	2.77311	3.08304	0.00204896	0.00661732	AC104532.2
6.0264	8.54715	2.61604	3.26721	0.00108614	0.00379147	RP11-255B23.1
5.82108	8.54391	2.82065	3.02906	0.00245316	0.00775629	AC013410.1
5.93259	8.5313	2.93931	2.90248	0.00370222	0.011113	KCNK4
5.93259	8.5313	2.93931	2.90248	0.00370222	0.011113	Y_RNA
5.93259	8.5313	2.93931	2.90248	0.00370222	0.011113	KCNK4-TEX40
11.2331	8.52788	1.4816	5.75586	8.62026e-09	8.37812e-08	RP11-298E9.7
6.02039	8.51571	1.44735	5.88366	4.01302e-09	4.1161e-08	CADPS
5.92851	8.5055	2.22394	3.82452	0.000131029	0.000572735	U2
11.0539	8.50414	1.5183	5.60107	2.13028e-08	1.94084e-07	RP11-434N15.2
6.15488	8.50284	1.54841	5.49134	3.98891e-08	3.48629e-07	RP11-468E2.6
5.77829	8.50046	1.64782	5.1586	2.48801e-07	1.91254e-06	RP1-59M18.2
5.77829	8.50046	1.64782	5.1586	2.48801e-07	1.91254e-06	RP11-234B24.6
30.4637	8.48845	0.982946	8.63572	5.83596e-18	1.78432e-16	PRDM5
5.75936	8.48419	1.95815	4.33276	1.4725e-05	7.88692e-05	SNORD56
5.39524	8.46552	1.8027	4.69602	2.65283e-06	1.65377e-05	AC009052.12
33.6499	8.46459	1.4706	5.75587	8.61943e-09	8.37812e-08	WI2-1896O14.1
5.80605	8.46412	1.65854	5.10336	3.33679e-07	2.49954e-06	CTD-3105H18.16
5.51726	8.46078	1.73849	4.86673	1.13457e-06	7.69089e-06	LSM3P3
5.63327	8.45537	2.78583	3.03514	0.00240425	0.00762082	SNORA31
5.61152	8.44942	1.42443	5.93178	2.99675e-09	3.13209e-08	RP11-495P10.3
5.47659	8.44744	1.78617	4.72936	2.25226e-06	1.42269e-05	LLNLF-65H9.1
10.7417	8.43287	1.71328	4.92207	8.56357e-07	5.94923e-06	RP11-33O4.2
5.55794	8.43088	2.03136	4.15036	3.31956e-05	0.000165628	SMIM2-AS1
5.6139	8.42873	2.19706	3.83636	0.00012487	0.000549772	AC006011.4
5.14066	8.42825	1.77592	4.74586	2.0762e-06	1.32238e-05	KBTBD11-OT1
5.60507	8.42822	1.64896	5.11124	3.20045e-07	2.40355e-06	RP11-1070N10.5
5.61347	8.42555	2.78015	3.03061	0.0024406	0.00771937	AC005077.14
5.36985	8.4135	2.53895	3.31377	0.000920463	0.00326865	AC006014.7
5.5857	8.41327	2.06196	4.08023	4.49912e-05	0.000218155	PIGY
48.4927	8.40579	0.697709	12.0477	1.99459e-33	2.50906e-31	RP11-231C18.3
68.6031	8.4048	0.678162	12.3935	2.83453e-35	3.89992e-33	ST14
5.6606	8.40472	2.05663	4.08665	4.37647e-05	0.000212853	RP11-264B14.1
37.259	8.39533	0.878073	9.56108	1.16534e-21	5.31087e-20	KB-208E9.1
77.6589	8.39317	0.610384	13.7506	5.04831e-43	1.21789e-40	CTBP2
5.39117	8.39178	2.7969	3.00039	0.00269632	0.00843901	ACTBP9
50.2072	8.38377	0.89121	9.40718	5.09614e-21	2.13779e-19	PRKCA
5.35933	8.38057	2.92896	2.86128	0.00421936	0.012399	RP11-154D17.1
45.8599	8.38043	0.884718	9.47244	2.73392e-21	1.19769e-19	ASB13
5.16198	8.37971	1.75769	4.76745	1.86575e-06	1.20094e-05	RP11-361L15.4
5.46801	8.37419	2.81216	2.97785	0.00290276	0.00898585	AC091654.7
17.7897	8.36782	2.60916	3.20709	0.00134083	0.00456122	TMPRSS12
10.4008	8.36494	1.47925	5.65484	1.55993e-08	1.46127e-07	GLRB
4.89449	8.3642	1.49948	5.57809	2.43179e-08	2.20526e-07	RP5-1052M9.1
5.3122	8.36311	2.17417	3.84657	0.000119783	0.000530157	RP1-35C21.2
5.55988	8.36087	1.83553	4.55501	5.23822e-06	3.08015e-05	PTPRCAP
18.7511	8.3583	1.33272	6.2716	3.5735e-10	4.24362e-09	RP11-446E24.4
5.284	8.35228	2.16976	3.8494	0.000118409	0.000524473	SNORD35A
5.284	8.35228	2.16976	3.8494	0.000118409	0.000524473	SNORA44
5.18974	8.34929	1.64036	5.08991	3.58232e-07	2.66645e-06	NPM1P40
5.29284	8.33632	2.19673	3.79488	0.000147717	0.000638391	RP11-903H12.5
10.2169	8.3342	1.49271	5.58326	2.3605e-08	2.14393e-07	RNU6-39P
5.3718	8.33103	1.445	5.76542	8.14533e-09	7.96045e-08	AC002310.13
53.7959	8.32994	0.757141	11.0018	3.74453e-28	3.17043e-26	BEND4
5.23042	8.32927	1.69115	4.92522	8.42654e-07	5.86792e-06	MIA-RAB4B
4.90095	8.32708	1.86125	4.47393	7.67945e-06	4.38388e-05	AC007387.2
27.6396	8.32272	1.02577	8.11367	4.91136e-16	1.20802e-14	RP11-449K6.5
5.27304	8.32069	2.74773	3.0282	0.00246014	0.00777419	RP11-351I24.3
117.182	8.31823	0.46517	17.8821	1.62538e-71	1.59026e-68	LINC01226
5.11723	8.30947	1.49791	5.54736	2.90008e-08	2.60313e-07	RP11-444A22.1
10.2356	8.30042	1.74291	4.76239	1.9131e-06	1.22828e-05	INMT-MINDY4
59.6249	8.28917	0.845253	9.80674	1.05319e-22	5.52016e-21	RP11-155G14.6
9.82332	8.28199	1.51858	5.45377	4.93142e-08	4.24681e-07	RP11-832N8.1
10.2271	8.27942	1.3356	6.19903	5.68105e-10	6.57784e-09	KCNS3
5.01007	8.2785	2.93155	2.82393	0.00474386	0.0137725	SNORA50C
5.01007	8.2785	2.93155	2.82393	0.00474386	0.0137725	SNORA50
4.95046	8.26825	1.99423	4.14608	3.38216e-05	0.000168448	SNORD2
4.90979	8.26788	2.62135	3.15405	0.00161022	0.00537076	LDHAP1
9.44163	8.25952	1.38091	5.98122	2.21471e-09	2.36814e-08	SCO2
4.91581	8.25516	1.64706	5.01205	5.38532e-07	3.88692e-06	RP11-343C2.7
9.08634	8.25418	1.33827	6.1678	6.92466e-10	7.91884e-09	CTD-2510F5.6
24.9668	8.25091	1.39979	5.89437	3.76115e-09	3.88035e-08	RPH3AL
4.89688	8.24948	2.71693	3.03632	0.00239483	0.00759369	RP11-510I5.4
4.79378	8.2485	2.65235	3.10989	0.00187158	0.00610603	MIR142
4.62701	8.243	1.84083	4.47787	7.53913e-06	4.30937e-05	RP11-299L17.1
4.9991	8.23772	2.81956	2.92163	0.00348202	0.0105328	ATP5F1P7
4.95648	8.23699	1.74483	4.72079	2.34934e-06	1.4787e-05	CTD-2207O23.10
50.9991	8.23333	0.685705	12.0071	3.26082e-33	4.07279e-31	PMF1-BGLAP
5.03783	8.23226	1.73969	4.73202	2.22299e-06	1.40672e-05	UBA52P7
5.03783	8.23226	1.73969	4.73202	2.22299e-06	1.40672e-05	RP11-204M4.4
9.70513	8.21899	1.42847	5.75369	8.73176e-09	8.47713e-08	VPREB1
9.41581	8.21727	1.534	5.35675	8.47317e-08	7.02878e-07	Y_RNA
4.94357	8.21069	1.72093	4.77107	1.83249e-06	1.18256e-05	CTD-2620I22.1
9.21438	8.20653	1.76622	4.64638	3.37807e-06	2.07142e-05	SETSIP
63.4942	8.20385	0.931293	8.8091	1.26156e-18	4.13731e-17	MT1X
16.1679	8.20155	1.53229	5.35249	8.67542e-08	7.18978e-07	SMAD6
4.72366	8.19819	2.91526	2.81217	0.00492092	0.0142	RP11-789C2.1
4.65478	8.18204	1.86978	4.37595	1.20907e-05	6.60245e-05	Y_RNA
4.69546	8.17788	2.1377	3.82555	0.00013048	0.00057076	SNORD52
4.4514	8.16349	2.788	2.92808	0.0034106	0.0103451	RPL38P3
4.77035	8.16042	2.05348	3.97395	7.06913e-05	0.000329787	Y_RNA
4.58828	8.15367	2.6127	3.12078	0.00180371	0.00590978	RP11-572C15.3
4.58828	8.15367	2.6127	3.12078	0.00180371	0.00590978	XRCC6P4
4.64187	8.15336	1.66809	4.88785	1.01945e-06	6.98581e-06	SH3RF3
4.64187	8.15336	1.66809	4.88785	1.01945e-06	6.98581e-06	RP11-65B7.2
27.5493	8.15203	1.66394	4.89924	9.6209e-07	6.62886e-06	SORCS2
4.58227	8.15048	1.93046	4.22203	2.42108e-05	0.000124344	IZUMO2
4.58227	8.15048	1.93046	4.22203	2.42108e-05	0.000124344	ADGRL3-AS1
33.4296	8.14309	0.808592	10.0707	7.44427e-24	4.4441e-22	LA16c-306E5.2
24.1997	8.13569	0.936706	8.68543	3.77326e-18	1.1803e-16	COMMD3-BMI1
4.25882	8.13394	1.80635	4.50297	6.7009e-06	3.87297e-05	NUP62CL
4.2995	8.12232	1.73864	4.67166	2.98777e-06	1.84482e-05	RP3-508I15.18
72.3204	8.10346	0.93892	8.63062	6.10226e-18	1.85929e-16	CTD-2207O23.3
4.39376	8.10309	2.89605	2.79798	0.00514228	0.0147685	SNORD88C
4.31241	8.10184	2.54432	3.18428	0.00145114	0.00490142	SFT2D3
4.33371	8.10081	1.83275	4.42003	9.86855e-06	5.48422e-05	HSPE1P6
4.34017	8.09831	1.77891	4.55241	5.3036e-06	3.11547e-05	C15orf38-AP3S2
24.2046	8.09801	1.14093	7.09775	1.26807e-12	2.06205e-11	RP5-1021I20.4
4.42152	8.09535	2.92206	2.77043	0.00559823	0.015894	RNU6-222P
4.40259	8.09292	2.92238	2.76929	0.00561794	0.0159448	ADGRB3
23.9964	8.08483	0.99965	8.08766	6.08237e-16	1.46939e-14	FAM209A
8.75898	8.08439	1.42933	5.65606	1.54889e-08	1.4517e-07	RP11-643G16.4
4.03201	8.08325	1.56775	5.15596	2.52337e-07	1.93634e-06	ACVR1
4.35547	8.07766	2.78466	2.90077	0.00372243	0.0111603	AC133680.1
4.32726	8.0733	1.67389	4.82306	1.41372e-06	9.37387e-06	ADAM1A
4.32726	8.0733	1.67389	4.82306	1.41372e-06	9.37387e-06	MALAT1
4.27411	8.07271	2.59729	3.10812	0.00188279	0.00613578	SDHDP6
4.24591	8.06908	2.63836	3.05837	0.00222544	0.00711423	MTCO1P22
17.9419	8.06893	1.58937	5.07681	3.83833e-07	2.84259e-06	PTCH1
4.31435	8.05809	2.61765	3.07836	0.0020814	0.00670611	MTCO1P3
4.38279	8.05018	2.71885	2.96088	0.00306761	0.00942493	EIF4A2P4
4.38279	8.05018	2.71885	2.96088	0.00306761	0.00942493	CTD-2561J22.3
4.22053	8.04754	1.72172	4.67413	2.95203e-06	1.82478e-05	RP5-972B16.2
31.3694	8.04697	1.02987	7.81361	5.5571e-15	1.1877e-13	CTC-454I21.3
4.16695	8.0449	1.76084	4.56879	4.90555e-06	2.90588e-05	MRRFP1
4.16695	8.0449	1.76084	4.56879	4.90555e-06	2.90588e-05	RP11-406O16.1
75.1356	8.03862	0.521003	15.4291	1.04265e-53	4.08047e-51	RP11-872D17.8
3.98488	8.0348	1.78494	4.50144	6.74957e-06	3.89727e-05	PARK2
3.98488	8.0348	1.78494	4.50144	6.74957e-06	3.89727e-05	RP11-449P15.1
4.12627	8.02534	1.9187	4.18269	2.88076e-05	0.000145996	AC097382.5
4.12627	8.02534	1.9187	4.18269	2.88076e-05	0.000145996	IGHJ3
15.8767	8.01804	1.5237	5.2622	1.42339e-07	1.1353e-06	RP11-295K3.1
38.4074	8.0116	0.766839	10.4476	1.50355e-25	1.03434e-23	RP11-732M18.4
4.45574	8.00877	1.63806	4.88917	1.01263e-06	6.94449e-06	Y_RNA
4.3957	8.00743	1.854	4.31901	1.56732e-05	8.34401e-05	TRGV9
103.958	8.00313	0.735662	10.8788	1.45432e-27	1.19126e-25	RP11-2C24.9
4.07915	8.00295	2.72206	2.94003	0.0032818	0.00999755	SNORD45B
4.08798	7.98951	2.90019	2.75483	0.00587234	0.0165813	AC009478.1
4.08798	7.98951	2.90019	2.75483	0.00587234	0.0165813	RPS23P7
3.87577	7.98879	2.76263	2.89174	0.00383117	0.0114415	CTD-2528L19.4
4.01265	7.98315	1.8086	4.41398	1.01486e-05	5.62211e-05	AC005014.5
4.01265	7.98315	1.8086	4.41398	1.01486e-05	5.62211e-05	ANKRD18DP
4.13468	7.97934	2.80519	2.84449	0.00444827	0.0130022	RP11-867G2.8
4.10691	7.97863	2.1008	3.79789	0.000145933	0.0006313	SNORD110
4.10691	7.97863	2.1008	3.79789	0.000145933	0.0006313	SNORA9
3.90353	7.97654	2.77314	2.87636	0.00402293	0.011921	KPNA2P3
7.19222	7.97356	1.45912	5.46464	4.63855e-08	4.00832e-07	RP11-464F9.1
55.9935	7.96972	0.764965	10.4184	2.04331e-25	1.38937e-23	CELSR2
4.44283	7.96958	1.61948	4.92106	8.60764e-07	5.97513e-06	RP11-12M9.4
3.97197	7.96931	2.63238	3.02742	0.00246653	0.00779299	RNU4-67P
113.615	7.96745	0.407746	19.5402	4.99643e-85	8.79922e-82	RP11-111K18.1
4.04085	7.96676	2.09678	3.79952	0.000144975	0.000627844	CTC-436K13.5
4.06862	7.96454	2.92889	2.71931	0.00654187	0.0181574	Y_RNA
7.56237	7.95724	1.41839	5.61006	2.02256e-08	1.85324e-07	C2orf81
4.04041	7.95496	2.62868	3.02622	0.00247633	0.00781552	AC090044.2
3.85879	7.95422	1.63676	4.85974	1.17539e-06	7.95532e-06	SNORA24
4.1818	7.95197	2.03767	3.90249	9.52081e-05	0.000429925	Y_RNA
13.9927	7.95011	1.51605	5.24396	1.57167e-07	1.24847e-06	SRRM5
27.4161	7.93935	0.991173	8.01005	1.1466e-15	2.65345e-14	OAT
3.81166	7.93663	1.78447	4.44761	8.68299e-06	4.88238e-05	TMEM56-RWDD3
27.8857	7.93407	1.22376	6.48336	8.97002e-11	1.17016e-09	RP5-1028K7.3
3.84588	7.92832	1.49217	5.3133	1.07658e-07	8.78574e-07	C12orf40
3.84588	7.92832	1.49217	5.3133	1.07658e-07	8.78574e-07	AC005363.9
4.02149	7.92064	2.13403	3.71159	0.000205961	0.000857288	LRRC3B
134.075	7.92064	0.441575	17.9372	6.03758e-72	6.25458e-69	AC024592.12
34.9037	7.91639	0.859235	9.21331	3.16234e-20	1.18242e-18	STEAP1B
4.08109	7.91099	1.882	4.20351	2.6281e-05	0.000133961	CTD-2370N5.3
3.68318	7.90175	2.51887	3.13702	0.00170674	0.00565309	SNORD35B
3.72386	7.9003	2.52698	3.12638	0.00176971	0.00582224	RP11-529H2.2
3.64251	7.89869	2.58377	3.05704	0.00223531	0.00714058	RP11-178C3.1
3.75162	7.89704	1.74482	4.52599	6.01124e-06	3.50177e-05	RP11-701B16.2
26.2731	7.89496	0.83636	9.43967	3.73942e-21	1.61409e-19	SAMD12
3.78584	7.8752	1.80671	4.35886	1.3074e-05	7.06713e-05	RP11-972K6.1
3.78584	7.8752	1.80671	4.35886	1.3074e-05	7.06713e-05	RP11-403P14.1
3.7923	7.86953	1.90148	4.13863	3.49389e-05	0.000173375	SNORD45C
12.8145	7.86845	1.14941	6.84567	7.61181e-12	1.13315e-10	PTGES3L-AARSD1
3.76692	7.86649	2.91041	2.70289	0.00687404	0.0189007	AC112721.2
13.296	7.8605	1.26624	6.20774	5.37534e-10	6.23207e-09	TTC24
18.6384	7.85971	1.31908	5.95847	2.54616e-09	2.6915e-08	RP11-795F19.5
3.88656	7.8568	1.51338	5.19157	2.08524e-07	1.61847e-06	Y_RNA
3.87365	7.85151	1.74095	4.5099	6.48576e-06	3.7585e-05	RP11-75L1.2
3.67911	7.84767	1.88955	4.1532	3.27859e-05	0.000163939	RP11-548K23.11
7.26596	7.84352	2.46093	3.18722	0.0014365	0.0048557	RP11-290H9.2
3.76648	7.84306	2.64973	2.95994	0.00307696	0.00944871	RNU6-18P
3.48414	7.84219	1.5474	5.06798	4.02053e-07	2.96505e-06	RP11-370B11.4
7.20903	7.83301	2.14145	3.65781	0.000254375	0.00103507	RP11-305B6.1
3.67266	7.83224	2.73428	2.86446	0.00417714	0.0122913	Y_RNA
24.8963	7.82496	0.97464	8.02857	9.86167e-16	2.31257e-14	AC009133.23
7.09681	7.81385	1.816	4.30278	1.68668e-05	8.9068e-05	KCNJ3
3.39634	7.81311	1.91076	4.089	4.33246e-05	0.000210887	CTD-2196E14.9
7.00202	7.81069	1.70876	4.57096	4.85505e-06	2.8808e-05	RP1-60O19.1
3.43701	7.80337	1.75168	4.45479	8.39749e-06	4.74305e-05	DHX40P1
7.14094	7.80129	3.21732	2.42478	0.0153177	0.0375711	RP11-286E11.1
19.7258	7.79786	2.01845	3.86328	0.000111873	0.000498278	AC074391.1
3.37503	7.79385	2.7491	2.83506	0.00458174	0.0133547	RP11-377D9.1
6.97485	7.78858	2.45686	3.17013	0.00152372	0.00511419	CRX
97.9785	7.78664	0.556526	13.9915	1.7563e-44	4.54856e-42	MME
3.4906	7.78225	2.69839	2.88403	0.00392622	0.01167	EDIL3
6.57839	7.77893	1.56772	4.96196	6.9787e-07	4.93185e-06	AC007204.2
3.3279	7.77818	2.7456	2.83296	0.00461193	0.0134294	RP11-793I11.1
3.22957	7.76839	1.7292	4.49247	7.04015e-06	4.0478e-05	AC073218.1
3.35566	7.76002	2.75769	2.81396	0.0048936	0.0141351	IGKV1-37
12.6066	7.75188	1.43411	5.40535	6.46831e-08	5.47398e-07	ZDHHC11
18.9756	7.74875	1.00348	7.72184	1.14661e-14	2.39821e-13	SLCO3A1
3.45231	7.74576	2.88363	2.68611	0.00722883	0.019759	TDRD9
3.4241	7.74334	2.62594	2.94878	0.00319026	0.00974603	ATP5LP2
3.4241	7.74334	2.62594	2.94878	0.00319026	0.00974603	RN7SL1
30.6552	7.73992	0.723285	10.7011	1.00618e-26	7.47675e-25	RP11-1012A1.4
41.37	7.73284	0.636095	12.1568	5.28184e-34	6.89026e-32	NXN
14.2993	7.72735	1.59047	4.85853	1.18261e-06	7.99582e-06	RP11-400F19.8
3.64039	7.72448	2.05118	3.76588	0.000165964	0.0007089	Y_RNA
3.40518	7.71936	2.04905	3.76728	0.000165036	0.000705791	TMSB4XP6
3.40518	7.71936	2.04905	3.76728	0.000165036	0.000705791	AP001604.3
3.40518	7.71936	2.04905	3.76728	0.000165036	0.000705791	RP5-921G16.1
6.83924	7.71394	2.48097	3.10924	0.00187569	0.00611833	OR7E7P
3.43294	7.71222	2.92092	2.64034	0.00828236	0.0222416	PVT1_1
25.7086	7.69972	1.40158	5.49359	3.93838e-08	3.44384e-07	CTD-2256P15.1
3.50545	7.69009	1.80056	4.27095	1.9464e-05	0.000101806	RP5-1039K5.13
12.3327	7.68877	1.16418	6.60445	3.98983e-11	5.45959e-10	WI2-87327B8.2
3.58035	7.68463	2.11266	3.63742	0.000275385	0.00110904	LIPC
3.58035	7.68463	2.11266	3.63742	0.000275385	0.00110904	HIST1H2BPS1
3.58035	7.68463	2.11266	3.63742	0.000275385	0.00110904	RPS10P7
6.53778	7.68064	1.71782	4.47114	7.78023e-06	4.4371e-05	SLC47A1
6.31975	7.67836	1.43964	5.33353	9.63218e-08	7.93045e-07	CNTNAP2
14.4323	7.67402	1.93957	3.95655	7.60385e-05	0.000351935	Y_RNA
40.2131	7.6718	0.707243	10.8475	2.04994e-27	1.64098e-25	TIAM1
6.86957	7.6711	1.37383	5.58372	2.35423e-08	2.13933e-07	PCDHGA2
3.09464	7.66911	2.56474	2.99021	0.00278784	0.00867432	SATB1
3.09464	7.66911	2.56474	2.99021	0.00278784	0.00867432	KCNAB1-AS1
3.09464	7.66911	2.56474	2.99021	0.00278784	0.00867432	Cyp2c44
3.16308	7.66436	1.75055	4.37826	1.1963e-05	6.53477e-05	CTC-436K13.1
6.0841	7.66123	1.62024	4.72845	2.26237e-06	1.42856e-05	SETP3
3.17599	7.66108	2.59245	2.95514	0.00312522	0.00957854	SNORD10
3.17599	7.66108	2.59245	2.95514	0.00312522	0.00957854	MIR3651
3.21666	7.65652	2.86491	2.67252	0.00752848	0.0204637	SNORD32A
28.7242	7.64803	0.744993	10.2659	1.00368e-24	6.45105e-23	NFIA
3.24443	7.63773	2.90579	2.62845	0.00857745	0.0228771	AADACL2-AS1
3.08173	7.63727	2.74982	2.77737	0.00548	0.0156061	5_8S_rRNA
6.08358	7.63409	1.64572	4.63876	3.50506e-06	2.14303e-05	CTA-256D12.11
2.86783	7.63288	1.86437	4.09408	4.23854e-05	0.000206773	AC016757.3
3.33869	7.62908	2.00792	3.79949	0.000144991	0.000627844	TMEM212-AS1
2.95564	7.62743	1.72744	4.41544	1.00805e-05	5.59144e-05	RP11-141C7.2
56.9294	7.62524	0.654358	11.653	2.21526e-31	2.30846e-29	CTC-429P9.4
323.682	7.62502	0.33415	22.8192	2.95734e-115	7.44025e-112	MATR3
33.7687	7.62501	0.771193	9.88729	4.7264e-23	2.6175e-21	RP11-111H13.1
3.20375	7.62026	1.85454	4.10898	3.97413e-05	0.000195117	LINC00298
3.15017	7.6134	2.62894	2.89599	0.00377959	0.0113067	RNU4-36P
3.15017	7.6134	2.62894	2.89599	0.00377959	0.0113067	HSPA8P16
6.16493	7.61278	1.85161	4.11145	3.93183e-05	0.00019331	CTD-2017D11.1
5.75231	7.61189	1.73593	4.3849	1.16039e-05	6.35634e-05	F11-AS1
3.25088	7.60881	1.55943	4.87921	1.0651e-06	7.27597e-06	AC009474.2
12.0437	7.60752	1.46128	5.20608	1.92876e-07	1.50565e-06	CDHR3
21.5034	7.60692	1.12396	6.76794	1.3063e-11	1.9044e-10	RP11-38C17.1
12.0787	7.60682	2.21496	3.43429	0.000594102	0.00221153	ARL14
233.842	7.59847	0.450821	16.8548	9.68129e-64	7.10405e-61	RP11-186B7.4
46.3203	7.59811	0.987529	7.69406	1.42536e-14	2.93592e-13	AC015849.13
3.13124	7.59783	2.8993	2.62057	0.00877817	0.0233241	ARMCX7P
3.13124	7.59783	2.8993	2.62057	0.00877817	0.0233241	SNORA7A
3.13124	7.59783	2.8993	2.62057	0.00877817	0.0233241	RP11-538I12.2
3.09057	7.59739	2.69639	2.81762	0.00483814	0.0140139	AC074183.4
3.09057	7.59739	2.69639	2.81762	0.00483814	0.0140139	LINC02008
3.09057	7.59739	2.69639	2.81762	0.00483814	0.0140139	AC074183.3
3.23797	7.59242	1.83183	4.14471	3.40237e-05	0.000169263	LINC01170
6.22142	7.58925	1.70751	4.44463	8.80419e-06	4.94895e-05	RP11-426L16.10
3.21861	7.5881	2.76113	2.74818	0.00599264	0.016875	TUG1_1
3.04344	7.58529	1.83415	4.13558	3.54057e-05	0.000175444	PKMP5
3.04344	7.58529	1.83415	4.13558	3.54057e-05	0.000175444	RNU2-4P
44.009	7.5821	0.895478	8.4671	2.51578e-17	7.08886e-16	LRRC26
28.1371	7.58034	0.990816	7.6506	2.00039e-14	4.04e-13	RP5-1052I5.2
603.601	7.57985	0.783801	9.67063	4.01878e-22	1.96596e-20	HIST1H4J
3.19084	7.57801	1.82126	4.16087	3.17035e-05	0.000158933	Y_RNA
3.19084	7.57801	1.82126	4.16087	3.17035e-05	0.000158933	RNU6-1077P
3.08412	7.57715	2.7692	2.73622	0.00621486	0.0174038	PPARG
3.08412	7.57715	2.7692	2.73622	0.00621486	0.0174038	SNORA72
27.5625	7.56576	0.781424	9.68202	3.59547e-22	1.76871e-20	SORT1
6.18225	7.56341	2.26007	3.34653	0.000818287	0.0029452	TCTE1
31.506	7.5612	1.15117	6.56827	5.09022e-11	6.85351e-10	AFF2
2.8956	7.55798	1.87468	4.03162	5.53936e-05	0.000264373	OVCH1-AS1
3.03699	7.55789	2.76407	2.73433	0.00625069	0.0174649	SNORD19B
57.5527	7.55758	0.522461	14.4653	2.00593e-47	5.88772e-45	RP11-762I7.5
3.23152	7.55389	1.96875	3.83689	0.0001246	0.000548857	SAP25
3.23152	7.55389	1.96875	3.83689	0.0001246	0.000548857	CTD-3193K9.3
2.84847	7.54539	1.86747	4.04043	5.33537e-05	0.000255191	CTC-559E9.4
32.7769	7.53457	1.06292	7.08856	1.35517e-12	2.19626e-11	NPHP3-ACAD11
2.86138	7.53208	2.53778	2.96799	0.00299759	0.00923978	RP5-850E9.3
2.9834	7.53023	1.78955	4.20789	2.57771e-05	0.000131621	CACNA2D3
2.9834	7.53023	1.78955	4.20789	2.57771e-05	0.000131621	PTCHD1-AS
2.9834	7.53023	1.78955	4.20789	2.57771e-05	0.000131621	Y_RNA
2.9834	7.53023	1.78955	4.20789	2.57771e-05	0.000131621	RP11-285G1.15
40.9864	7.53018	0.980675	7.67857	1.60878e-14	3.2868e-13	PLEKHA7
6.16687	7.52853	1.63636	4.60078	4.20909e-06	2.52732e-05	RP11-783K16.14
10.6488	7.52387	1.26633	5.94148	2.82455e-09	2.96443e-08	SCO2
2.90205	7.5226	2.67347	2.8138	0.00489598	0.0141351	TMC5
2.90205	7.5226	2.67347	2.8138	0.00489598	0.0141351	SNORA62
2.90205	7.5226	2.67347	2.8138	0.00489598	0.0141351	RNU4-46P
2.90205	7.5226	2.67347	2.8138	0.00489598	0.0141351	TUG1_3
2.93627	7.52091	1.56675	4.80034	1.58399e-06	1.03856e-05	RPL3P3
2.93627	7.52091	1.56675	4.80034	1.58399e-06	1.03856e-05	CTD-2206G10.2
5.83741	7.51874	1.58144	4.75435	1.99084e-06	1.27216e-05	CTB-54O9.9
3.07121	7.51866	2.04193	3.68213	0.000231293	0.00094993	EMCN
75.038	7.51745	0.565735	13.2879	2.71931e-40	5.44202e-38	EEF1G
5.75063	7.51152	3.17991	2.36218	0.018168	0.0434134	LINC00824
3.05184	7.50999	2.85048	2.63464	0.0084226	0.0225461	CTC-448F2.3
34.9595	7.4955	0.690337	10.8577	1.83247e-27	1.47359e-25	RIMKLB
22.4672	7.49354	1.85699	4.03531	5.45309e-05	0.000260609	AJ003147.9
32.1386	7.49245	0.841904	8.89941	5.61434e-19	1.87617e-17	RP11-35G9.5
5.8245	7.49215	1.52731	4.90546	9.32085e-07	6.43471e-06	ABHD12B
93.9939	7.48938	0.524914	14.2678	3.47232e-46	9.55486e-44	RP11-298J23.10
5.56443	7.48202	2.13396	3.50617	0.000454597	0.00174231	TPT1P1
9.38623	7.47691	1.21952	6.13104	8.73057e-10	9.83711e-09	RP5-1061H20.4
2.87623	7.46862	2.64096	2.828	0.00468404	0.0136213	RP11-20G6.3
2.87623	7.46862	2.64096	2.828	0.00468404	0.0136213	RP11-255M2.3
67.07	7.46144	0.992331	7.5191	5.51538e-14	1.05234e-12	RP11-204L24.2
2.81663	7.45291	2.8661	2.60036	0.00931255	0.024522	PLAC1
2.81663	7.45291	2.8661	2.60036	0.00931255	0.024522	CTD-2272G21.2
15.3584	7.4487	1.12767	6.60537	3.96523e-11	5.43436e-10	RNF144B
5.50387	7.44832	2.19984	3.38585	0.000709577	0.002598	LINC02177
2.72883	7.43894	2.59595	2.86559	0.00416234	0.012256	SNORD13P3
2.72883	7.43894	2.59595	2.86559	0.00416234	0.012256	RNU2-30P
9.98129	7.43653	1.23013	6.04533	1.49106e-09	1.63506e-08	SUGCT
5.26229	7.43124	1.57391	4.72151	2.34097e-06	1.47397e-05	AC016691.2
2.96404	7.42654	1.8966	3.91571	9.0139e-05	0.000409344	RP11-257K9.8
112.42	7.42401	0.438928	16.9139	3.55096e-64	2.71895e-61	AC116366.7
2.76951	7.42241	1.99833	3.71431	0.000203761	0.00084893	CTC-260E6.2
2.76951	7.42241	1.99833	3.71431	0.000203761	0.00084893	TIMM8BP2
611.45	7.42126	0.394651	18.8046	6.9208e-79	9.37556e-76	IGKV4-1
33.8653	7.4121	0.742459	9.98318	1.80589e-23	1.05022e-21	RNF103-CHMP3
11.552	7.40822	1.64851	4.4939	6.993e-06	4.02332e-05	HIST1H2BPS3
10.2978	7.4054	1.69492	4.36917	1.24718e-05	6.78533e-05	RP11-384C4.7
2.79727	7.40494	2.91835	2.53738	0.0111687	0.0287267	WBSCR17
2.79727	7.40494	2.91835	2.53738	0.0111687	0.0287267	RP13-726E6.1
35.0879	7.40427	0.722573	10.2471	1.21968e-24	7.81083e-23	RP11-618P17.4
9.83947	7.39122	1.34627	5.49014	4.01617e-08	3.50837e-07	FGD4
5.05899	7.39084	1.42554	5.18459	2.16491e-07	1.67809e-06	CLEC2L
2.67525	7.38938	1.98279	3.72675	0.000193962	0.000812526	SNORD58A
5.08616	7.38767	2.13966	3.45274	0.000554929	0.00208155	TPI1P4
78.9448	7.38279	0.769008	9.60041	7.96233e-22	3.73932e-20	ZC3H11A
2.57453	7.38158	1.85442	3.98054	6.87587e-05	0.000321708	HSPB8
2.57453	7.38158	1.85442	3.98054	6.87587e-05	0.000321708	RP11-80H5.5
2.58744	7.38029	2.57422	2.867	0.00414388	0.0122139	NR2F1
2.58744	7.38029	2.57422	2.867	0.00414388	0.0122139	SNORD33
2.58744	7.38029	2.57422	2.867	0.00414388	0.0122139	MIR7847
4.83211	7.37467	1.8053	4.08501	4.40754e-05	0.000214187	RP11-568J23.1
34.122	7.37007	0.731149	10.0801	6.76393e-24	4.06551e-22	RP4-614O4.11
17.619	7.36998	1.33264	5.53036	3.19582e-08	2.85109e-07	CLEC2B
5.15513	7.36845	2.09007	3.52545	0.000422761	0.00163255	DPYD-IT1
2.62812	7.36843	2.84822	2.58703	0.00968066	0.0253813	SNORD4B
14.5146	7.3634	1.22339	6.01886	1.75645e-09	1.90708e-08	CCDC122
2.70947	7.35244	1.85223	3.96952	7.20183e-05	0.000335323	LINC01559
2.70947	7.35244	1.85223	3.96952	7.20183e-05	0.000335323	PSAT1P1
2.70947	7.35244	1.85223	3.96952	7.20183e-05	0.000335323	RP11-326A19.5
2.53386	7.35145	2.73662	2.68633	0.00722427	0.0197495	DBIP1
2.53386	7.35145	2.73662	2.68633	0.00722427	0.0197495	RP11-16E18.1
2.53386	7.35145	2.73662	2.68633	0.00722427	0.0197495	CTB-43P18.1
9.84166	7.34989	1.32296	5.55564	2.76604e-08	2.4917e-07	RN7SKP118
14.3299	7.33934	1.12883	6.50174	7.93948e-11	1.04112e-09	MTRNR2L1
2.65588	7.33745	2.90473	2.52603	0.0115359	0.0295116	Y_RNA
2.65588	7.33745	2.90473	2.52603	0.0115359	0.0295116	IGHV5-51
2.65588	7.33745	2.90473	2.52603	0.0115359	0.0295116	RP11-108M9.3
2.65588	7.33745	2.90473	2.52603	0.0115359	0.0295116	CTC-548K16.5
2.65588	7.33745	2.90473	2.52603	0.0115359	0.0295116	U91328.21
64.7392	7.33701	0.746636	9.82676	8.63545e-23	4.58069e-21	EMC6
2.75014	7.32743	2.0853	3.51384	0.000441672	0.00169795	PLAC9P1
2.31996	7.32326	1.83264	3.99602	6.44151e-05	0.000303401	PACRG
2.61521	7.3217	1.83433	3.99148	6.56625e-05	0.000308286	Y_RNA
2.61521	7.3217	1.83433	3.99148	6.56625e-05	0.000308286	RP11-3D4.3
2.61521	7.3217	1.83433	3.99148	6.56625e-05	0.000308286	CTD-2535L24.2
2.61521	7.3217	1.83433	3.99148	6.56625e-05	0.000308286	CTD-3105H18.18
2.61521	7.3217	1.83433	3.99148	6.56625e-05	0.000308286	CH17-118O6.3
2.61521	7.3217	1.83433	3.99148	6.56625e-05	0.000308286	MIR4444-1
22.2747	7.32158	0.790557	9.26129	2.01982e-20	7.73283e-19	CD24
5.06783	7.32119	2.39472	3.05723	0.00223395	0.00713753	AC005355.1
5.05724	7.32104	2.38514	3.06944	0.00214461	0.00688081	RP11-353N4.5
5.01656	7.3197	2.2363	3.27313	0.00106363	0.00372397	DACH1
165.846	7.31794	0.324854	22.5268	2.26537e-112	4.98693e-109	RBM14-RBM4
17.7058	7.30981	0.831199	8.7943	1.43945e-18	4.66853e-17	RP11-500M8.7
2.70301	7.3075	2.07696	3.51836	0.000434225	0.00167114	ANGPT1
2.6023	7.30528	2.67054	2.7355	0.00622847	0.0174249	RNU6-105P
2.6023	7.30528	2.67054	2.7355	0.00622847	0.0174249	EIF3LP3
2.6023	7.30528	2.67054	2.7355	0.00622847	0.0174249	RP11-20I23.6
2.6023	7.30528	2.67054	2.7355	0.00622847	0.0174249	TEX13D
12.5738	7.29737	1.36732	5.33697	9.45145e-08	7.78893e-07	MIR4442
39.3154	7.28829	0.659453	11.052	2.14329e-28	1.82345e-26	JAZF1
123.628	7.27964	0.508343	14.3203	1.6338e-46	4.56713e-44	PITPNM2
8.36247	7.27953	1.36728	5.3241	1.01452e-07	8.3024e-07	RIMS2
2.45489	7.27399	2.67288	2.7214	0.00650052	0.0180797	RPL10L
2.45489	7.27399	2.67288	2.7214	0.00650052	0.0180797	TTC4P1
2.45489	7.27399	2.67288	2.7214	0.00650052	0.0180797	RP11-463H24.1
30.3789	7.2738	0.828562	8.77883	1.65186e-18	5.328e-17	ZAP70
2.40777	7.27241	1.808	4.02234	5.76227e-05	0.000274194	RPS6P22
2.40777	7.27241	1.808	4.02234	5.76227e-05	0.000274194	RP11-768F21.1
2.49557	7.26758	2.89307	2.51206	0.0120028	0.030498	AK8
2.49557	7.26758	2.89307	2.51206	0.0120028	0.030498	ESRRG
2.49557	7.26758	2.89307	2.51206	0.0120028	0.030498	RP1-27O5.3
17.2705	7.26704	1.14567	6.34306	2.25242e-10	2.7566e-09	RB1
23.1802	7.26539	0.772999	9.39896	5.51037e-21	2.29416e-19	RP11-371E8.4
8.73261	7.26304	1.32931	5.46375	4.6617e-08	4.02635e-07	CEP126
17.6676	7.26274	0.871028	8.33813	7.54743e-17	2.00479e-15	FAM89A
2.36064	7.25876	1.80019	4.03222	5.52516e-05	0.000263838	ADGB
2.6901	7.25324	2.05174	3.53517	0.000407508	0.0015818	ACTBP11
2.6901	7.25324	2.05174	3.53517	0.000407508	0.0015818	PPIAP25
37.7686	7.25145	0.945357	7.67059	1.71208e-14	3.48169e-13	SCARNA2
38.4265	7.25104	0.737743	9.82868	8.47223e-23	4.50769e-21	RP11-508N22.2
5.05627	7.25015	1.58404	4.57701	4.71678e-06	2.80727e-05	FGF7P3
4.64367	7.24893	1.59847	4.53493	5.76223e-06	3.36915e-05	RP1-130H16.18
480.566	7.24779	0.756421	9.58168	9.54787e-22	4.41332e-20	7SK
2.27929	7.24775	2.71789	2.66668	0.00766046	0.0207871	RPL34P26
2.27929	7.24775	2.71789	2.66668	0.00766046	0.0207871	MYL6P3
2.27929	7.24775	2.71789	2.66668	0.00766046	0.0207871	UBBP2
2.44844	7.24277	2.7889	2.597	0.00940431	0.0247156	SNORD5
2.44844	7.24277	2.7889	2.597	0.00940431	0.0247156	RP11-326E7.1
4.72681	7.23683	3.15066	2.29692	0.0216232	0.049772	Y_RNA
68.4685	7.23612	0.741692	9.75623	1.7348e-22	8.72901e-21	H2BFS
2.64297	7.23232	2.04232	3.54122	0.000398279	0.00155282	RP11-162P23.2
4.7421	7.23221	2.36016	3.06428	0.00218191	0.00698775	BMPR1B
4.96202	7.23155	1.57084	4.60361	4.15234e-06	2.4958e-05	AC003005.4
70.5733	7.23038	0.526508	13.7327	6.46584e-43	1.51827e-40	NEDD8-MDP1
34.6814	7.22953	0.619216	11.6753	1.70461e-31	1.80843e-29	TBC1D16
2.23216	7.22665	2.71381	2.66292	0.00774659	0.0209853	RP11-126K15.1
26.2367	7.22405	0.892144	8.09741	5.61408e-16	1.36749e-14	SERINC2
13.2415	7.22143	1.01574	7.10953	1.16438e-12	1.90398e-11	RP11-2B6.3
13.09	7.21238	1.26988	5.67955	1.35046e-08	1.27523e-07	TBX1
23.2591	7.21192	1.20327	5.99361	2.05237e-09	2.21473e-08	AL928654.7
2.31351	7.20779	2.65276	2.71709	0.00658589	0.018248	SNORA81
2.34773	7.20237	1.86912	3.85334	0.000116516	0.000516607	CTD-2066L21.3
2.34773	7.20237	1.86912	3.85334	0.000116516	0.000516607	ANP32BP3
12.9065	7.20162	1.04611	6.8842	5.81143e-12	8.76992e-11	RP11-211G3.2
2.3006	7.18747	1.86063	3.86291	0.000112043	0.000498404	RP11-229A12.2
2.3006	7.18747	1.86063	3.86291	0.000112043	0.000498404	AC106782.20
2.3006	7.18747	1.86063	3.86291	0.000112043	0.000498404	PICSAR
4.66084	7.18548	1.53725	4.67425	2.9503e-06	1.82436e-05	SULT6B1
11.7625	7.18197	1.00632	7.13688	9.54757e-13	1.57584e-11	RP11-505K9.4
2.25992	7.18103	2.73353	2.62701	0.00861382	0.0229324	UPP2
2.25992	7.18103	2.73353	2.62701	0.00861382	0.0229324	AC009506.2
2.25992	7.18103	2.73353	2.62701	0.00861382	0.0229324	AC105402.3
2.25992	7.18103	2.73353	2.62701	0.00861382	0.0229324	RPL17P12
2.25992	7.18103	2.73353	2.62701	0.00861382	0.0229324	RP11-568G20.2
2.25992	7.18103	2.73353	2.62701	0.00861382	0.0229324	MIR3917
16.477	7.18052	1.12028	6.40956	1.45941e-10	1.84903e-09	CTD-2006C1.13
8.68734	7.17529	1.2423	5.77579	7.65906e-09	7.50605e-08	LRRC1
15.3547	7.17216	1.27448	5.62751	1.82827e-08	1.69016e-07	DAB2IP
25.2832	7.16337	0.767016	9.33926	9.7009e-21	3.90051e-19	CKLF-CMTM1
19.8605	7.16204	0.794323	9.01654	1.9412e-19	6.76961e-18	DAB1
2.43553	7.15944	2.00991	3.56206	0.000367951	0.00144385	RNU6-34P
2.43553	7.15944	2.00991	3.56206	0.000367951	0.00144385	RP11-420H19.3
12.6926	7.15606	1.10202	6.49356	8.38308e-11	1.09765e-09	C8orf44-SGK3
2.41617	7.14841	2.95838	2.41632	0.0156781	0.0382934	RP11-510I6.2
2.41617	7.14841	2.95838	2.41632	0.0156781	0.0382934	RP11-193H5.2
2.41617	7.14841	2.95838	2.41632	0.0156781	0.0382934	Y_RNA
4.30503	7.14438	1.64294	4.34853	1.37056e-05	7.38809e-05	HNRNPA1P20
4.05098	7.13975	1.50454	4.74546	2.08032e-06	1.32453e-05	OTX2-AS1
35.4286	7.13311	0.730885	9.75955	1.67895e-22	8.49653e-21	PYHIN1
4.72928	7.12877	1.78619	3.99106	6.57783e-05	0.000308583	AL157871.2
2.36904	7.1215	2.95325	2.41141	0.0158908	0.038718	Y_RNA
2.36904	7.1215	2.95325	2.41141	0.0158908	0.038718	Y_RNA
2.36904	7.1215	2.95325	2.41141	0.0158908	0.038718	RHEBP2
2.36904	7.1215	2.95325	2.41141	0.0158908	0.038718	AP006621.8
2.36904	7.1215	2.95325	2.41141	0.0158908	0.038718	TTC28-AS1_2
2.36904	7.1215	2.95325	2.41141	0.0158908	0.038718	RP11-152F13.8
2.34127	7.11983	1.99124	3.57558	0.000349451	0.00137678	SNORD18B
2.34127	7.11983	1.99124	3.57558	0.000349451	0.00137678	SNORD24
2.34127	7.11983	1.99124	3.57558	0.000349451	0.00137678	ZNFX1-AS1_3
2.34127	7.11983	1.99124	3.57558	0.000349451	0.00137678	U6
78.4165	7.11973	0.444492	16.0177	9.61479e-58	4.98018e-55	MYLK3
2.32836	7.11893	2.73767	2.60036	0.00931252	0.024522	HOXA11
2.32836	7.11893	2.73767	2.60036	0.00931252	0.024522	DSCAM
2.32836	7.11893	2.73767	2.60036	0.00931252	0.024522	SNORD22
7.87658	7.113	1.24821	5.69854	1.20837e-08	1.15154e-07	RP11-296K13.4
4.54068	7.10413	1.46661	4.84393	1.27298e-06	8.55016e-06	FAM155A
4.73521	7.10336	1.49801	4.74187	2.11755e-06	1.34678e-05	RP4-724E13.2
18.4695	7.09802	1.13804	6.23708	4.45813e-10	5.22022e-09	PLS1
7.28016	7.09634	1.26566	5.60684	2.0605e-08	1.88213e-07	RP11-697E2.12
2.3884	7.09423	1.71036	4.1478	3.35686e-05	0.000167283	ADD2
114.625	7.09354	0.375831	18.8743	1.85594e-79	2.72374e-76	TNRC6C
2.18096	7.08661	2.85094	2.48571	0.0129293	0.0325005	LINC00544
2.18096	7.08661	2.85094	2.48571	0.0129293	0.0325005	RPL32P31
2.18096	7.08661	2.85094	2.48571	0.0129293	0.0325005	RPL32P26
2.09315	7.0811	2.60223	2.72116	0.00650533	0.0180817	RP1-292B18.4
2.09315	7.0811	2.60223	2.72116	0.00650533	0.0180817	RP11-435P24.2
2.09315	7.0811	2.60223	2.72116	0.00650533	0.0180817	HNRNPA1P11
2.00535	7.06792	2.715	2.60329	0.00923347	0.0243648	RP11-467I20.3
2.00535	7.06792	2.715	2.60329	0.00923347	0.0243648	SRP72P1
3.75987	7.06709	1.60936	4.39124	1.12706e-05	6.19111e-05	POC1B-GALNT4
28.2094	7.05878	1.45875	4.83891	1.30555e-06	8.7422e-06	PHYHD1
7.26124	7.05727	1.42967	4.9363	7.9619e-07	5.57301e-06	UFL1-AS1
4.38459	7.04727	1.6592	4.24739	2.1628e-05	0.000112225	FAM156B
32.1943	7.04655	1.09343	6.44445	1.16017e-10	1.49137e-09	CTD-2192J16.22
71.7147	7.0448	0.829322	8.49465	1.98522e-17	5.67561e-16	KB-1572G7.2
1.95822	7.04472	2.71099	2.59857	0.00936119	0.024626	HSP90AA5P
1.95822	7.04472	2.71099	2.59857	0.00936119	0.024626	RP1-225E12.3
7.91998	7.03919	1.60365	4.38947	1.13627e-05	6.23217e-05	RP11-1099M24.7
24.01	7.03706	0.949219	7.41353	1.22979e-13	2.24666e-12	RNY3P1
2.0867	7.03568	1.95585	3.59726	0.000321593	0.00127817	RP11-795H16.3
1.9989	7.0348	2.58777	2.71848	0.00655827	0.0181829	RNASE11
1.9989	7.0348	2.58777	2.71848	0.00655827	0.0181829	AC084193.1
1.9989	7.0348	2.58777	2.71848	0.00655827	0.0181829	RP5-1158E12.3
1.9989	7.0348	2.58777	2.71848	0.00655827	0.0181829	RP11-14J7.7
1.9989	7.0348	2.58777	2.71848	0.00655827	0.0181829	RP1-170O19.23
1.9989	7.0348	2.58777	2.71848	0.00655827	0.0181829	MIR3614
3.99095	7.02394	2.07734	3.38122	0.000721648	0.00263638	MIR632
18.8502	7.02292	0.785383	8.94203	3.82073e-19	1.30171e-17	POU4F1
4.10695	7.02282	2.32823	3.01638	0.00255815	0.00804636	RP11-563D10.1
4.01862	7.01498	2.09026	3.35604	0.000790676	0.00285867	RNU2-41P
22.9093	7.01292	0.8442	8.30718	9.80067e-17	2.58383e-15	RP13-794C1.1
2.1616	7.01158	2.93472	2.38918	0.016886	0.0408109	RNY3P4
4.45303	7.00962	1.92201	3.64704	0.000265284	0.00107376	AC020951.1
2.03957	7.00929	2.8354	2.47206	0.0134336	0.033505	SNORA18
2.03957	7.00929	2.8354	2.47206	0.0134336	0.033505	SNORD83B
2.03957	7.00929	2.8354	2.47206	0.0134336	0.033505	IGHV3-72
2.03957	7.00929	2.8354	2.47206	0.0134336	0.033505	AOX3P
2.03957	7.00929	2.8354	2.47206	0.0134336	0.033505	AOX3P-AOX2P
10.537	7.00873	1.07591	6.51426	7.30509e-11	9.64393e-10	GCOM1
4.17714	7.0071	1.56663	4.47272	7.72306e-06	4.40592e-05	LINC01242
4.12588	7.00564	1.86222	3.76197	0.000168578	0.000718495	CNFN
4.07042	6.99728	1.86607	3.74975	0.000177012	0.000749543	NHS
4.05983	6.99695	1.85945	3.7629	0.000167951	0.000716345	IGLJ3
3.66793	6.98891	2.19488	3.18418	0.00145163	0.00490215	RP4-604A21.1
4.09818	6.98605	2.36193	2.95777	0.00309878	0.00950741	ATP6V1B1-AS1
1.98599	6.98428	2.73665	2.55212	0.0107068	0.0276993	RP11-402K9.1
1.98599	6.98428	2.73665	2.55212	0.0107068	0.0276993	COX4I1P1
1.98599	6.98428	2.73665	2.55212	0.0107068	0.0276993	CTD-2015H3.2
1.98599	6.98428	2.73665	2.55212	0.0107068	0.0276993	RP4-621F18.2
1.98599	6.98428	2.73665	2.55212	0.0107068	0.0276993	MIR639
2.07379	6.97038	1.91446	3.64091	0.000271675	0.00109635	RP11-715J22.1
2.07379	6.97038	1.91446	3.64091	0.000271675	0.00109635	RP11-404I7.2
2.07379	6.97038	1.91446	3.64091	0.000271675	0.00109635	RP11-1021N1.1
83.627	6.96397	0.406845	17.117	1.10801e-65	9.75658e-63	CTD-2116N17.1
9.70992	6.96263	1.32285	5.26337	1.41435e-07	1.13013e-06	AC005614.5
7.36609	6.96182	1.51805	4.58601	4.51787e-06	2.69435e-05	CTD-3148I10.15
28.1349	6.95592	1.16187	5.98684	2.13956e-09	2.30035e-08	TREX2
18.2728	6.9553	0.777385	8.94705	3.65107e-19	1.25339e-17	CTD-2616J11.11
2.06734	6.95446	2.92391	2.37848	0.0173844	0.0418132	RNA5SP452
54.239	6.95434	0.70288	9.89407	4.41717e-23	2.46173e-21	LA16c-431H6.6
34.246	6.95329	0.604425	11.504	1.25981e-30	1.2606e-28	RP11-21J18.1
2.02666	6.95262	1.90558	3.64856	0.000263719	0.00106816	SHCBP1L
2.02666	6.95262	1.90558	3.64856	0.000263719	0.00106816	SNORA21
2.02666	6.95262	1.90558	3.64856	0.000263719	0.00106816	SNORD36B
2.02666	6.95262	1.90558	3.64856	0.000263719	0.00106816	RP11-87G24.6
2.02666	6.95262	1.90558	3.64856	0.000263719	0.00106816	AC006994.2
16.452	6.94822	1.26754	5.48167	4.21336e-08	3.66608e-07	GTF2H2
52.0811	6.94712	1.19868	5.79566	6.80519e-09	6.73787e-08	RP4-613B23.1
4.12783	6.94628	2.22385	3.12355	0.00178686	0.00586548	CTD-3107M8.2
20.3811	6.94313	0.801154	8.66642	4.45915e-18	1.38501e-16	ANKMY2
42.8952	6.9338	0.516737	13.4184	4.71675e-41	1.0008e-38	SNTB1
7.58237	6.92456	2.02764	3.41508	0.000637621	0.00235807	snoU2-30
40.4976	6.92354	0.664899	10.4129	2.16466e-25	1.46622e-23	CDKN2B-AS1
20.1171	6.9221	1.19454	5.79481	6.84001e-09	6.75599e-08	RP11-1277A3.2
4.17069	6.91887	1.48776	4.65053	3.31075e-06	2.03439e-05	PCDHGA9
4.15957	6.91815	1.48572	4.65642	3.21761e-06	1.98035e-05	PCDHGB4
3.71701	6.91323	2.06079	3.35465	0.000794665	0.00287192	HSP90AB7P
3.7276	6.91272	2.07265	3.33521	0.000852355	0.0030547	RN7SL1
29.6543	6.91102	0.760753	9.08446	1.04219e-19	3.7381e-18	ADAM32
2.11447	6.91051	2.13796	3.2323	0.001228	0.00421647	Y_RNA
3.85142	6.91023	2.33029	2.9654	0.00302289	0.00931027	RP11-689P11.2
7.50432	6.9096	1.26736	5.45198	4.98126e-08	4.28763e-07	ZNRF3
2.05443	6.90726	2.9051	2.37764	0.017424	0.0418457	PGK2
2.05443	6.90726	2.9051	2.37764	0.017424	0.0418457	SNORA63
2.05443	6.90726	2.9051	2.37764	0.017424	0.0418457	GAPDHP46
2.05443	6.90726	2.9051	2.37764	0.017424	0.0418457	RP11-659O3.1
2.05443	6.90726	2.9051	2.37764	0.017424	0.0418457	RP11-141P6.1
2.05443	6.90726	2.9051	2.37764	0.017424	0.0418457	CCDC169-SOHLH2
2.05443	6.90726	2.9051	2.37764	0.017424	0.0418457	RP11-370I10.2
2.05443	6.90726	2.9051	2.37764	0.017424	0.0418457	CTD-2339L15.3
2.05443	6.90726	2.9051	2.37764	0.017424	0.0418457	SNORD96A
3.65741	6.90298	2.00995	3.43441	0.000593856	0.00221108	RP11-459A10.1
3.96325	6.90234	1.51187	4.56542	4.98506e-06	2.94801e-05	AC010127.3
3.82186	6.8993	1.7095	4.03586	5.44018e-05	0.000260062	LRRC14B
6.39416	6.89025	2.53912	2.71363	0.00665496	0.0184075	RP11-439E19.9
3.91612	6.88595	1.47367	4.67266	2.97328e-06	1.83664e-05	CDK15
3.38702	6.88245	2.01754	3.41131	0.000646527	0.002387	RP11-458D21.5
1.77209	6.88031	1.88217	3.65553	0.000256651	0.00104145	CERS3
1.77209	6.88031	1.88217	3.65553	0.000256651	0.00104145	RPL23AP38
1.77209	6.88031	1.88217	3.65553	0.000256651	0.00104145	RP11-136C24.3
6.54104	6.87631	1.86514	3.68676	0.000227125	0.000936237	RNF150
7.36759	6.87243	1.34784	5.09883	3.4175e-07	2.55349e-06	CTD-3074O7.11
1.81922	6.86245	2.67158	2.56868	0.0102085	0.0265676	RNU6-707P
1.81922	6.86245	2.67158	2.56868	0.0102085	0.0265676	BTF3L4P3
1.81922	6.86245	2.67158	2.56868	0.0102085	0.0265676	RP11-38O23.4
1.81922	6.86245	2.67158	2.56868	0.0102085	0.0265676	RP11-91H12.4
3.46657	6.86238	1.60013	4.28864	1.79767e-05	9.45885e-05	RP11-203J24.9
14.6837	6.86048	1.85227	3.70382	0.000212377	0.000881492	RP11-325P15.2
1.73142	6.85883	2.72454	2.51743	0.0118215	0.0301154	RPS27AP6
1.73142	6.85883	2.72454	2.51743	0.0118215	0.0301154	RP11-686D22.6
3.80895	6.85154	1.58183	4.33141	1.48158e-05	7.93071e-05	RP11-90J7.3
55.9721	6.85116	0.517189	13.2469	4.70053e-40	8.99793e-38	CTD-2410N18.4
3.55617	6.85065	1.67938	4.07928	4.51758e-05	0.000218847	UNC5D
6.19035	6.83972	1.3615	5.02366	5.06966e-07	3.67414e-06	AC005822.1
1.8599	6.83918	2.90717	2.35253	0.0186464	0.0442981	RAB27B
1.8599	6.83918	2.90717	2.35253	0.0186464	0.0442981	Y_RNA
1.8599	6.83918	2.90717	2.35253	0.0186464	0.0442981	AC096570.2
1.8599	6.83918	2.90717	2.35253	0.0186464	0.0442981	MIR4707
3.86448	6.83604	2.36003	2.8966	0.00377236	0.0112927	RPL23AP37
22.3961	6.83599	0.727945	9.39081	5.95424e-21	2.45574e-19	RP4-785G19.5
3.38522	6.83574	2.18785	3.12441	0.00178162	0.00585266	LINC00159
28.2049	6.83492	0.604697	11.3031	1.26724e-29	1.18709e-27	RP1-168P16.2
1.68429	6.83242	2.72622	2.50619	0.012204	0.0309333	BTBD8
1.68429	6.83242	2.72622	2.50619	0.012204	0.0309333	Y_RNA
1.68429	6.83242	2.72622	2.50619	0.012204	0.0309333	MME-AS1
1.68429	6.83242	2.72622	2.50619	0.012204	0.0309333	LINC01416
1.68429	6.83242	2.72622	2.50619	0.012204	0.0309333	MIR5047
7.475	6.8242	1.68361	4.05331	5.04988e-05	0.000242524	HOXA10
6.72945	6.8227	1.40107	4.86964	1.11801e-06	7.5962e-06	FGD5
8.14923	6.81742	1.97811	3.44643	0.000568036	0.00212438	AC004538.3
3.60151	6.81697	1.47424	4.62405	3.76317e-06	2.27934e-05	AC226119.5
37.5619	6.81685	0.658538	10.3515	4.12025e-25	2.73818e-23	AL021546.6
7110.68	6.81295	0.578735	11.7721	5.43256e-32	6.13287e-30	HIST1H3D
230.681	6.81212	0.743935	9.15689	5.34164e-20	1.96392e-18	RNU5E-4P
1.81277	6.80918	2.90208	2.34631	0.0189601	0.0449342	Y_RNA
1.81277	6.80918	2.90208	2.34631	0.0189601	0.0449342	RP11-574M7.1
38.9494	6.80912	0.648604	10.4981	8.81152e-26	6.18246e-24	ARHGAP19-SLIT1
7.04043	6.80874	2.58368	2.63529	0.00840664	0.0225102	LINC01887
1.72496	6.80861	2.66431	2.55548	0.010604	0.0274825	SNORD18C
1.72496	6.80861	2.66431	2.55548	0.010604	0.0274825	SNORD58C
1.72496	6.80861	2.66431	2.55548	0.010604	0.0274825	RP11-488L18.8
1.72496	6.80861	2.66431	2.55548	0.010604	0.0274825	PVRIG2P
1.72496	6.80861	2.66431	2.55548	0.010604	0.0274825	SNORD54
168.995	6.8026	0.362234	18.7796	1.10946e-78	1.39562e-75	BCL6
8.99227	6.79898	1.54125	4.41134	1.02733e-05	5.68304e-05	ABHD14A-ACY1
1242.52	6.79086	0.567559	11.965	5.41803e-33	6.58047e-31	ATF5
3.45366	6.79062	2.0574	3.30058	0.000964858	0.00340728	POTEF
6.28461	6.77928	1.23075	5.50827	3.62376e-08	3.1925e-07	DUXAP10
3.47075	6.77819	2.29056	2.95918	0.00308457	0.00946878	FGF13
6.01359	6.7761	2.43115	2.7872	0.00531661	0.0151899	GNG12-AS1
8.80269	6.7758	1.08628	6.2376	4.44344e-10	5.20648e-09	ZNF559-ZNF177
9.35498	6.77397	1.30082	5.20744	1.9146e-07	1.49725e-06	NPIPB14P
6.11784	6.77077	1.43866	4.7063	2.52254e-06	1.57645e-05	RBFOX1
5.52691	6.76356	1.31724	5.13463	2.82705e-07	2.146e-06	RP11-152D8.1
8.69658	6.75935	1.50939	4.47819	7.52791e-06	4.30435e-05	PRELID2
3.14085	6.75822	1.69047	3.99782	6.39272e-05	0.000301264	RTN1
34.4108	6.75429	0.624171	10.8212	2.73129e-27	2.15699e-25	KCNQ1
24.8645	6.75291	1.05574	6.39637	1.59116e-10	2.00442e-09	EPB42
3.15428	6.75089	1.94635	3.46849	0.000523384	0.00197754	RP11-216L13.17
11.4557	6.75074	1.01045	6.68092	2.37448e-11	3.34268e-10	WNT3
3.43474	6.74803	1.82225	3.70312	0.000212962	0.000883086	CPN2
3.59505	6.74376	1.58845	4.24549	2.18118e-05	0.000113112	ADAMTS9
1.71205	6.74252	2.74776	2.45382	0.0141347	0.0350008	INSM1
1.71205	6.74252	2.74776	2.45382	0.0141347	0.0350008	TMEM240
1.71205	6.74252	2.74776	2.45382	0.0141347	0.0350008	PSMC1P12
1.71205	6.74252	2.74776	2.45382	0.0141347	0.0350008	AC011288.2
1.71205	6.74252	2.74776	2.45382	0.0141347	0.0350008	RPL3P8
1.71205	6.74252	2.74776	2.45382	0.0141347	0.0350008	ATP5G1P7
1.71205	6.74252	2.74776	2.45382	0.0141347	0.0350008	RP4-545C24.5
1.71205	6.74252	2.74776	2.45382	0.0141347	0.0350008	MTRNR2L10
1.71205	6.74252	2.74776	2.45382	0.0141347	0.0350008	BPTFP1
1.71205	6.74252	2.74776	2.45382	0.0141347	0.0350008	AC007292.4
1.71205	6.74252	2.74776	2.45382	0.0141347	0.0350008	XXbac-BPG300A18.13
1.71205	6.74252	2.74776	2.45382	0.0141347	0.0350008	RP5-878I13.1
20.9706	6.73564	0.935284	7.2017	5.94652e-13	1.00311e-11	RAMP1
36.2288	6.73436	0.924191	7.28676	3.17497e-13	5.52513e-12	SNURF
24.0662	6.72438	0.674864	9.96405	2.18959e-23	1.25198e-21	RP5-864K19.6
3.20555	6.72065	2.02465	3.31942	0.000902049	0.00321189	NKAIN2
3.65883	6.71764	1.82109	3.68881	0.000225308	0.000929249	LINC01579
14.8162	6.71247	0.779425	8.61208	7.17475e-18	2.15622e-16	EDARADD
12.2325	6.71108	1.13307	5.92294	3.16242e-09	3.29351e-08	LINC01225
3.5239	6.70129	1.63348	4.10246	4.08777e-05	0.00020025	RP11-488L18.1
1.79986	6.68247	2.05351	3.25417	0.00113725	0.00394021	AKR1D1
1.79986	6.68247	2.05351	3.25417	0.00113725	0.00394021	PNPT1P1
1.79986	6.68247	2.05351	3.25417	0.00113725	0.00394021	OSTCP1
1.79986	6.68247	2.05351	3.25417	0.00113725	0.00394021	RP11-130F10.1
1.79986	6.68247	2.05351	3.25417	0.00113725	0.00394021	RP11-317N12.1
1.79986	6.68247	2.05351	3.25417	0.00113725	0.00394021	PPIAP14
1.79986	6.68247	2.05351	3.25417	0.00113725	0.00394021	RP11-172F10.1
28.9634	6.67873	0.759158	8.79754	1.39848e-18	4.55242e-17	RP11-108K14.8
33.7981	6.6768	1.0601	6.29824	3.01037e-10	3.6065e-09	ELFN2
3.60991	6.67484	1.86997	3.56948	0.000357684	0.00140669	TSGA13
3.59932	6.67302	1.86303	3.58181	0.000341221	0.00134948	HNRNPA1P36
3.59932	6.67302	1.86303	3.58181	0.000341221	0.00134948	RP13-923O23.6
10.8369	6.67218	1.38296	4.82457	1.40305e-06	9.32068e-06	IPO8P1
5.46094	6.66994	1.5276	4.3663	1.26369e-05	6.86357e-05	CTC-490E21.12
31.7882	6.66549	0.695319	9.58623	9.13638e-22	4.25663e-20	CTD-3138B18.4
2.94452	6.66149	2.00055	3.32983	0.000869003	0.0031112	HNRNPA3P10
19.6571	6.65946	0.712975	9.34038	9.59906e-21	3.8684e-19	ILDR2
74.501	6.65685	0.593225	11.2215	3.19961e-29	2.93481e-27	PRH1
1.75273	6.65632	2.04299	3.25813	0.00112149	0.00389403	KCNH5
1.75273	6.65632	2.04299	3.25813	0.00112149	0.00389403	PPIAP33
1.75273	6.65632	2.04299	3.25813	0.00112149	0.00389403	SNORD86
1.75273	6.65632	2.04299	3.25813	0.00112149	0.00389403	LINC00971
1.75273	6.65632	2.04299	3.25813	0.00112149	0.00389403	CTD-2307P3.1
1.75273	6.65632	2.04299	3.25813	0.00112149	0.00389403	RN7SKP175
1.75273	6.65632	2.04299	3.25813	0.00112149	0.00389403	RP11-310N16.1
16.4676	6.65532	0.824482	8.07213	6.90809e-16	1.65747e-14	LPP
12.5867	6.6455	1.12348	5.91511	3.31652e-09	3.44586e-08	RP13-672B3.2
23.6608	6.64149	0.826295	8.03768	9.15577e-16	2.16142e-14	MIR4435-2HG
3.10954	6.63757	2.10471	3.15367	0.00161229	0.00537664	THAP12P3
3.10901	6.63757	2.10475	3.15361	0.00161265	0.0053768	GAPDHP69
2.83967	6.63744	1.97723	3.35694	0.000788116	0.00285059	IGHV7-81
1.45748	6.63154	2.77115	2.39306	0.0167083	0.0404376	AC005517.3
1.45748	6.63154	2.77115	2.39306	0.0167083	0.0404376	RP11-705C15.5
13.3393	6.62796	1.21519	5.45426	4.91784e-08	4.23719e-07	FPGT-TNNI3K
1.54528	6.62694	2.87435	2.30554	0.0211361	0.0488039	UBE2L2
1.54528	6.62694	2.87435	2.30554	0.0211361	0.0488039	SDK1
1.54528	6.62694	2.87435	2.30554	0.0211361	0.0488039	HTR1E
1.54528	6.62694	2.87435	2.30554	0.0211361	0.0488039	CHSY3
1.54528	6.62694	2.87435	2.30554	0.0211361	0.0488039	OSTCP2
1.54528	6.62694	2.87435	2.30554	0.0211361	0.0488039	SEPT7P7
1.54528	6.62694	2.87435	2.30554	0.0211361	0.0488039	LINC01933
1.54528	6.62694	2.87435	2.30554	0.0211361	0.0488039	EIF4A1P9
1.54528	6.62694	2.87435	2.30554	0.0211361	0.0488039	IGHV3OR16-13
5.39675	6.62336	2.01797	3.28218	0.00103007	0.00361727	SPOCK1
2.91457	6.62287	1.67913	3.94422	8.00594e-05	0.000368512	NRG1
93.0506	6.61525	0.424698	15.5764	1.05399e-54	4.41949e-52	RP11-864I4.1
11.0734	6.61236	1.09309	6.04921	1.45554e-09	1.59909e-08	GAREM1
3.01528	6.61139	1.5879	4.1636	3.13266e-05	0.000157267	CPA6
15.3257	6.60662	1.28065	5.15879	2.48554e-07	1.91231e-06	HRK
1.41035	6.60496	2.77353	2.38143	0.0172457	0.0415308	ASIC2
1.41035	6.60496	2.77353	2.38143	0.0172457	0.0415308	GAPDHP24
1.41035	6.60496	2.77353	2.38143	0.0172457	0.0415308	RP5-988G15.1
1.41035	6.60496	2.77353	2.38143	0.0172457	0.0415308	RP11-248G5.8
1.41035	6.60496	2.77353	2.38143	0.0172457	0.0415308	SNORD87
1.41035	6.60496	2.77353	2.38143	0.0172457	0.0415308	RP11-87C12.5
1.41035	6.60496	2.77353	2.38143	0.0172457	0.0415308	CTC-273B12.7
1.41035	6.60496	2.77353	2.38143	0.0172457	0.0415308	AC113188.2
3.20929	6.60226	1.64109	4.0231	5.7436e-05	0.000273454	LINC02043
3.20982	6.60226	1.64106	4.02316	5.74218e-05	0.000273454	PROSER2
1.49816	6.59326	2.02977	3.24827	0.00116107	0.00401485	WASF3
1.49816	6.59326	2.02977	3.24827	0.00116107	0.00401485	TTPA
1.49816	6.59326	2.02977	3.24827	0.00116107	0.00401485	RP5-1057J7.1
1.49816	6.59326	2.02977	3.24827	0.00116107	0.00401485	RP11-404P21.8
24.9172	6.59031	0.761498	8.65439	4.95539e-18	1.53104e-16	DMGDH
2.82624	6.58211	2.13673	3.08046	0.00206679	0.00666634	RP11-759L5.2
5.30302	6.57598	1.79039	3.67293	0.000239789	0.000982306	SLC26A3
135.046	6.56184	0.312851	20.9743	1.12515e-97	2.20167e-94	P2RX5-TAX1BP3
21.8196	6.5567	0.779512	8.41129	4.05518e-17	1.10551e-15	RP11-894J14.5
128.043	6.55226	0.386088	16.9709	1.34809e-64	1.07914e-61	RP11-613M10.8
25.1924	6.53824	0.955043	6.84601	7.59358e-12	1.13139e-10	XXbac-BPG181M17.5
20.9019	6.53609	0.751805	8.69387	3.50308e-18	1.09774e-16	ADGRD1
11.3382	6.53185	0.941741	6.93593	4.03557e-12	6.21246e-11	HSP90AA4P
22.9095	6.53084	0.838419	7.78947	6.72887e-15	1.43292e-13	RP11-156P1.2
2.65354	6.50998	1.59931	4.0705	4.69116e-05	0.000226407	HMGB1P3
62.5601	6.50654	0.495379	13.1345	2.08944e-39	3.87339e-37	CTC-260F20.3
2.89468	6.49873	2.02683	3.20636	0.00134427	0.0045685	RP11-182J1.12
2.8952	6.49873	2.02678	3.20644	0.0013439	0.00456811	IQCA1
2.8952	6.49873	2.02678	3.20644	0.0013439	0.00456811	ZNF665
39.6855	6.49608	1.08926	5.96378	2.46466e-09	2.61319e-08	MSH5-SAPCD1
14.6582	6.49336	0.997483	6.50975	7.52776e-11	9.93045e-10	RP4-583P15.15
9.72535	6.49048	1.08212	5.99791	1.9987e-09	2.15945e-08	AC135048.13
22.1764	6.4853	1.24212	5.22116	1.77808e-07	1.39856e-06	PLA2G4B
11.4861	6.48503	1.39643	4.64399	3.41744e-06	2.09483e-05	RP11-552M11.4
11.9023	6.48443	1.52128	4.26249	2.02165e-05	0.000105429	SYCE1L
2.83508	6.4844	2.24528	2.88801	0.00387685	0.0115505	RP11-383G10.3
2.95938	6.4843	1.79333	3.6158	0.000299426	0.00119735	TEX41
5.44989	6.46213	1.29188	5.0021	5.6708e-07	4.06796e-06	PCDHGA7
2.97603	6.45573	2.22499	2.90147	0.00371422	0.0111422	RP11-108L7.4
23.0022	6.44684	0.643865	10.0127	1.34012e-23	7.8408e-22	FAM189A1
59.9737	6.44518	1.0483	6.14825	7.83438e-10	8.87846e-09	SPTBN2
11.3946	6.44435	1.92588	3.34619	0.000819292	0.00294821	SNORD66
2.5935	6.4434	1.66831	3.86222	0.000112361	0.000499695	HSPB1P2
49.0122	6.43434	0.580384	11.0864	1.46107e-28	1.26753e-26	TEX22
2.5523	6.4322	2.11512	3.04105	0.00235751	0.00749425	ZNF385B
20.6095	6.43091	0.801786	8.02074	1.05112e-15	2.45508e-14	RPS6KA2
4.64559	6.42856	1.62668	3.95196	7.75144e-05	0.000358108	CFAP47
24.1313	6.4275	0.61828	10.3958	2.59193e-25	1.73561e-23	RP11-472I20.4
5.30017	6.42201	1.60058	4.01231	6.01278e-05	0.00028496	RP11-283G6.4
2.69369	6.42131	1.76251	3.64329	0.000269178	0.00108727	SYS1-DBNDD2
4.30269	6.41728	1.54864	4.14381	3.41583e-05	0.000169885	PTRH1
4.71447	6.40796	1.87419	3.41907	0.000628366	0.00232629	C8orf37-AS1
35.4946	6.40783	0.545194	11.7533	6.79124e-32	7.56965e-30	RP11-197N18.2
2.81571	6.40751	2.28823	2.8002	0.00510704	0.0146865	RP1-140K8.2
2.81624	6.40751	2.28818	2.80026	0.00510614	0.0146863	RPL5P6
59.8769	6.40319	0.506503	12.642	1.23931e-36	1.91452e-34	TPM2
2.33841	6.40089	1.6607	3.85433	0.000116047	0.000514917	NBPF17P
45.4516	6.3979	0.576619	11.0955	1.31855e-28	1.14956e-26	PDXP
12.5172	6.39126	0.907812	7.04029	1.91844e-12	3.06585e-11	STAG3L1
1.43812	6.38776	2.76723	2.30836	0.0209793	0.0485183	SLC17A3
1.43812	6.38776	2.76723	2.30836	0.0209793	0.0485183	KLHL1
1.43812	6.38776	2.76723	2.30836	0.0209793	0.0485183	PLGLB1
1.43812	6.38776	2.76723	2.30836	0.0209793	0.0485183	Y_RNA
1.43812	6.38776	2.76723	2.30836	0.0209793	0.0485183	PAGE3
1.43812	6.38776	2.76723	2.30836	0.0209793	0.0485183	MIR16-1
1.43812	6.38776	2.76723	2.30836	0.0209793	0.0485183	DUTP5
1.43812	6.38776	2.76723	2.30836	0.0209793	0.0485183	PAPOLB
1.43812	6.38776	2.76723	2.30836	0.0209793	0.0485183	RNU2-5P
1.43812	6.38776	2.76723	2.30836	0.0209793	0.0485183	RNU2-18P
1.43812	6.38776	2.76723	2.30836	0.0209793	0.0485183	PFN1P12
1.43812	6.38776	2.76723	2.30836	0.0209793	0.0485183	AC005539.2
1.43812	6.38776	2.76723	2.30836	0.0209793	0.0485183	RP11-697E2.7
1.43812	6.38776	2.76723	2.30836	0.0209793	0.0485183	NDUFS5P5
1.43812	6.38776	2.76723	2.30836	0.0209793	0.0485183	AC006539.2
1.43812	6.38776	2.76723	2.30836	0.0209793	0.0485183	HIST1H2APS2
1.43812	6.38776	2.76723	2.30836	0.0209793	0.0485183	RP11-217E22.5
1.43812	6.38776	2.76723	2.30836	0.0209793	0.0485183	HNRNPA1P56
1.43812	6.38776	2.76723	2.30836	0.0209793	0.0485183	PSMC1P4
1.43812	6.38776	2.76723	2.30836	0.0209793	0.0485183	CASC16
1.43812	6.38776	2.76723	2.30836	0.0209793	0.0485183	RP11-611O2.3
1.43812	6.38776	2.76723	2.30836	0.0209793	0.0485183	RP11-729I10.2
1.43812	6.38776	2.76723	2.30836	0.0209793	0.0485183	AC005786.7
1.43812	6.38776	2.76723	2.30836	0.0209793	0.0485183	RP11-526I2.5
1.43812	6.38776	2.76723	2.30836	0.0209793	0.0485183	BORCS7-ASMT
1.43812	6.38776	2.76723	2.30836	0.0209793	0.0485183	TUG1_4
1.43812	6.38776	2.76723	2.30836	0.0209793	0.0485183	uc_338
1.43812	6.38776	2.76723	2.30836	0.0209793	0.0485183	MIR4741
31.1769	6.378	0.769601	8.28742	1.15735e-16	3.03305e-15	MFGE8
6.26308	6.37479	2.03328	3.13523	0.00171722	0.00568203	LINC01962
14.3164	6.37094	0.730253	8.72429	2.67849e-18	8.45357e-17	RP11-87C12.2
4.29676	6.37027	1.59308	3.99872	6.36856e-05	0.000300286	SHOX2
39.401	6.36889	0.571394	11.1462	7.47011e-29	6.64425e-27	HES6
29.7845	6.36281	0.589469	10.7941	3.66876e-27	2.85887e-25	BORCS8-MEF2B
108.314	6.35766	0.278422	22.8346	2.07902e-115	6.10228e-112	ZEB2
2.38553	6.35559	1.96173	3.23979	0.0011962	0.00412093	MAMDC2
18.6276	6.3469	0.966626	6.56603	5.16739e-11	6.95209e-10	Y_RNA
4.35448	6.3466	1.35744	4.67542	2.93359e-06	1.81466e-05	CTB-180A7.6
6.9563	6.34417	1.05992	5.98551	2.15716e-09	2.31503e-08	CEP112
2.25113	6.34202	2.0953	3.02679	0.00247166	0.00780545	PDE11A
2.26172	6.33982	2.10697	3.00898	0.00262126	0.00822577	RP11-471B18.1
32.3938	6.33904	1.31168	4.83276	1.34654e-06	8.99278e-06	RP11-511B23.2
17.6739	6.33799	1.07479	5.89698	3.70208e-09	3.82165e-08	RP11-637O19.3
2.2918	6.32667	1.94983	3.24473	0.00117563	0.00405643	HOXA6
59.2774	6.32449	0.53691	11.7794	4.9832e-32	5.66188e-30	HMGB1P5
79.898	6.32342	1.11281	5.68237	1.32843e-08	1.25644e-07	RPL10P3
2.63186	6.31947	2.05046	3.08197	0.00205632	0.00663623	HMGB1P11
75.0499	6.31946	0.619938	10.1937	2.11564e-24	1.32593e-22	RP11-977G19.5
4.86188	6.31902	1.3965	4.52491	6.04204e-06	3.5164e-05	RYR2
2.62074	6.31879	2.03743	3.10135	0.00192642	0.00625945	SH2D1A
7.74758	6.3173	1.81207	3.48623	0.000489878	0.00186285	RP11-944L7.4
2.42621	6.3159	1.64753	3.83356	0.000126303	0.000554969	KB-1572G7.3
12.8314	6.315	1.26027	5.01083	5.41958e-07	3.90525e-06	RPL14P3
4.9921	6.31226	1.39053	4.53948	5.63923e-06	3.29942e-05	XXbac-BPGBPG55C20.4
9.50036	6.31211	0.983306	6.41927	1.36926e-10	1.74108e-09	MDP1
10.665	6.30632	1.45532	4.33328	1.46901e-05	7.87063e-05	NDRG2
2.37961	6.30543	1.64384	3.83579	0.000125164	0.000550788	CDH13
2.37961	6.30543	1.64384	3.83579	0.000125164	0.000550788	RP11-624M8.1
4.6073	6.30097	1.44909	4.34821	1.37251e-05	7.39635e-05	LRRC4C
6.22223	6.29945	1.08294	5.81698	5.99194e-09	5.98548e-08	RASSF8
4.03468	6.2898	1.98799	3.1639	0.00155671	0.00520904	CCDC187
2.51454	6.28801	2.25277	2.79123	0.00525078	0.0150409	RP11-380O24.1
12.0764	6.28557	0.842295	7.46243	8.49415e-14	1.58633e-12	CYP2U1
26.7332	6.27834	0.558556	11.2403	2.58475e-29	2.38325e-27	RP11-120M18.2
10.063	6.2751	1.29124	4.85975	1.17534e-06	7.95532e-06	FOXC1
3.81486	6.27465	1.41257	4.44201	8.91223e-06	5.00329e-05	STPG2
2.33248	6.26928	2.02666	3.09341	0.00197874	0.0064117	HYI-AS1
46.5734	6.26457	0.614466	10.1951	2.08426e-24	1.31092e-22	LINC01088
25.3368	6.26248	0.649188	9.64663	5.07963e-22	2.45089e-20	RP11-46A10.5
6.2782	6.2622	1.54527	4.0525	5.06722e-05	0.000243224	ATP6V0D2
2.27837	6.26093	2.09366	2.99042	0.00278595	0.00867303	TNPO1P3
15.6162	6.25939	0.752312	8.3202	8.78161e-17	2.32212e-15	RBMS1
62.8957	6.25208	0.53025	11.7908	4.35326e-32	4.97826e-30	ZHX1-C8orf76
23.6747	6.24825	0.647475	9.65018	4.90707e-22	2.38067e-20	ARHGAP27P1-BPTFP1-KPNA2P3
6.73498	6.24636	1.22299	5.10744	3.26555e-07	2.44826e-06	NPAS2
2.70855	6.23708	1.81089	3.4442	0.000572749	0.00214053	BTF3P4
8.54561	6.22638	1.25964	4.943	7.69311e-07	5.39775e-06	CHN1
53.6419	6.21909	0.589736	10.5455	5.3268e-26	3.79799e-24	ESR1
2.66142	6.21908	1.80389	3.44759	0.000565614	0.00211711	FAM35DP
4.46141	6.21587	1.89299	3.28362	0.00102483	0.00360103	HOTTIP
4.40109	6.21008	1.78109	3.48668	0.000489056	0.00186038	HCG2040054
34.1564	6.2085	0.697796	8.8973	5.72205e-19	1.90854e-17	ANKRD23
37.7659	6.20135	0.797161	7.77929	7.29328e-15	1.54563e-13	ABCA11P
20.1353	6.19983	0.848659	7.30544	2.76352e-13	4.83781e-12	PARD3
17.3032	6.19639	1.01542	6.1023	1.04556e-09	1.16761e-08	ENAH
23.3372	6.18907	1.32899	4.65697	3.20896e-06	1.97598e-05	FAM156A
4.07836	6.18612	2.08847	2.96203	0.00305615	0.0093979	C4orf17
2.02432	6.18285	2.07918	2.9737	0.0029423	0.00908865	GRM5
61.5793	6.17523	0.856918	7.20633	5.74812e-13	9.73367e-12	RIMS3
1.97719	6.16622	2.07625	2.96988	0.00297918	0.0091901	NPM1P33
4.1468	6.16387	2.24089	2.75064	0.00594791	0.0167732	CTB-35F21.1
2.11213	6.16182	1.9685	3.1302	0.00174685	0.00576154	HNRNPA1P27
6.15386	6.15498	1.20354	5.11407	3.15295e-07	2.3709e-06	PNPLA3
14.6961	6.15176	1.06454	5.77878	7.52458e-09	7.38247e-08	SORBS3
12.3404	6.15067	1.29828	4.73756	2.16312e-06	1.37328e-05	LFNG
3.84263	6.14498	1.92504	3.19214	0.00141224	0.00477646	RP11-164H13.1
31.9333	6.14201	0.527405	11.6457	2.4125e-31	2.49921e-29	S100A10
8.94885	6.1389	1.82158	3.3701	0.000751405	0.00273127	ZFPM2
4.06065	6.13139	1.43831	4.26292	2.01774e-05	0.000105256	RP4-714D9.2
3.88976	6.13087	1.608	3.81273	0.000137439	0.000597639	RNU6-45P
2.35972	6.12986	1.76926	3.46463	0.000530953	0.00200184	RP5-947P14.1
13.8497	6.12951	0.757505	8.09171	5.8832e-16	1.42516e-14	A1BG
2.1994	6.11788	2.19397	2.7885	0.00529533	0.0151414	RPL37P23
2.19993	6.11788	2.19391	2.78858	0.00529397	0.01514	RP11-728K20.1
10.9833	6.11307	1.17325	5.21038	1.88453e-07	1.47767e-06	KCNMB2
2.34681	6.10832	2.08454	2.9303	0.0033864	0.0102806	TLR2
16.0223	6.106	0.698659	8.7396	2.33928e-18	7.40954e-17	IRS1
3.44666	6.10439	1.61293	3.78466	0.000153922	0.000662929	DNLZ
4.19611	6.09527	1.38599	4.39776	1.09373e-05	6.0193e-05	RP1-146I3.1
2416.53	6.09377	0.661895	9.20654	3.36801e-20	1.254e-18	HIST1H4K
4.17907	6.08897	1.39447	4.36653	1.26236e-05	6.85946e-05	PCDHGB5
3.99834	6.08705	1.74624	3.48581	0.000490643	0.00186461	DPP6
11.4723	6.08643	1.20063	5.06935	3.99178e-07	2.94509e-06	RPL15P2
15.8465	6.08411	0.762515	7.97901	1.47513e-15	3.37384e-14	FNIP2
4.10186	6.08199	1.37665	4.41797	9.9632e-06	5.52984e-05	TRPC1
2.15227	6.08125	1.75383	3.46741	0.000525495	0.00198339	Y_RNA
3.87181	6.07832	2.36091	2.57457	0.0100364	0.0261777	AC004985.12
13.5162	6.07578	1.10873	5.47995	4.25452e-08	3.69824e-07	PTPRD
57.343	6.07095	0.973219	6.23801	4.43171e-10	5.1962e-09	GTF2IP1
9.9748	6.06874	1.05368	5.75956	8.43347e-09	8.20563e-08	SRP9P1
3.80442	6.06748	2.09873	2.89103	0.00383979	0.0114634	RPSAP44
45.2113	6.06714	0.767321	7.90691	2.63858e-15	5.87459e-14	SPDYA
2.10515	6.06704	1.74935	3.46816	0.000524029	0.00197837	AC012354.8
2.10515	6.06704	1.74935	3.46816	0.000524029	0.00197837	RP11-488C13.6
2.10567	6.06704	1.74932	3.46824	0.000523884	0.00197837	ST18
3.82972	6.06701	1.48939	4.07349	4.63133e-05	0.000223704	TMEM74
3.94102	6.06526	1.4178	4.27795	1.88621e-05	9.88047e-05	AC140076.1
3.91752	6.06259	1.63712	3.70321	0.000212892	0.000883004	RNU2-68P
3.56869	6.06191	1.40734	4.30735	1.65223e-05	8.75639e-05	XXbac-BPG154L12.5
12.6594	6.06106	1.17779	5.14613	2.65919e-07	2.03259e-06	RP11-458F8.4
2.00496	6.05991	2.07548	2.91976	0.003503	0.0105908	SETP22
2.05802	6.05471	2.17395	2.78512	0.00535076	0.0152776	AC012358.7
5.92112	6.04396	1.50329	4.02049	5.80765e-05	0.00027613	MAP3K15
7.57681	6.04349	1.20189	5.02833	4.94763e-07	3.5931e-06	RP11-144L1.8
10.4646	6.04266	0.942559	6.41091	1.44651e-10	1.83402e-09	GIPC2
80.4238	6.03747	0.38385	15.7287	9.61453e-56	4.57626e-53	KRTCAP2
14.5743	6.0293	1.56077	3.86304	0.000111985	0.000498404	ZC3H11B
107.973	6.02815	0.370408	16.2744	1.50061e-59	8.2585e-57	RP11-411B6.6
79.4737	6.02634	0.833972	7.22607	4.97183e-13	8.49263e-12	ZBED6
4.14201	6.02447	1.44922	4.15703	3.22413e-05	0.000161445	RP11-87G24.2
5.8725	6.02382	1.23825	4.86479	1.1458e-06	7.76104e-06	RP11-15F12.1
29.8056	6.02317	0.530408	11.3557	6.94481e-30	6.61108e-28	RP5-1165K10.2
16.2644	6.02007	0.643334	9.35762	8.15535e-21	3.31695e-19	GS1-114I9.3
51.9985	6.01861	0.400031	15.0454	3.70296e-51	1.23043e-48	PDE3B
3.26646	6.01276	1.53122	3.92679	8.60884e-05	0.000392773	RASL10B
10.0952	6.00834	1.20333	4.99309	5.94206e-07	4.25216e-06	RP11-287D1.3
2.10335	6.00088	1.72499	3.47879	0.000503685	0.00191214	RPSAP52
21.797	6.00073	0.660054	9.09126	9.78935e-20	3.52557e-18	RP1-167A14.2
9.47962	6.00023	1.26842	4.73046	2.24007e-06	1.4155e-05	RP11-143K11.5
3.78725	5.99784	1.43397	4.18269	2.88078e-05	0.000145996	PSMA8
4.11715	5.99569	1.9982	3.00055	0.00269492	0.00843738	RP11-289I10.2
2.18004	5.99233	2.26409	2.64669	0.00812842	0.0218883	RP11-1082L8.3
2.18057	5.99232	2.26402	2.64676	0.00812665	0.0218869	KB-1582A10.1
54.6739	5.99141	0.457882	13.0851	4.00769e-39	7.27622e-37	NUDT3
3.49025	5.99056	2.30774	2.59585	0.00943571	0.024787	RPL23AP57
42.8642	5.9901	0.518099	11.5617	6.44345e-31	6.52159e-29	MRPS24
2.04511	5.98769	1.71546	3.49044	0.00048223	0.00183695	NUS1P1
3.44434	5.98739	1.51	3.96516	7.33479e-05	0.000341006	HOXA13
5.7428	5.98526	1.11497	5.36809	7.95735e-08	6.63213e-07	PCDHGA5
32.0575	5.98434	0.680947	8.78827	1.51883e-18	4.90791e-17	LINC01317
5.65364	5.98353	1.53165	3.90659	9.36085e-05	0.000423558	EFCAB3
14.3099	5.98065	1.01417	5.89708	3.69986e-09	3.8216e-08	TMEM110-MUSTN1
3.31464	5.97975	1.99525	2.997	0.00272655	0.00851067	AC079305.11
1.75039	5.97718	2.0668	2.892	0.00382799	0.0114359	CHRNB4
28.5194	5.97605	0.659581	9.06038	1.30001e-19	4.5973e-18	BCL2L14
18.0108	5.97605	0.657692	9.0864	1.02372e-19	3.67933e-18	CTD-2192J16.20
8.95776	5.9646	2.10392	2.835	0.00458255	0.0133549	SNORD91B
65.5438	5.96261	0.602953	9.88901	4.64579e-23	2.58098e-21	TAS2R14
1.70326	5.9587	2.06767	2.88185	0.00395353	0.0117452	CTD-2006C1.10
1.70273	5.95868	2.06776	2.88172	0.00395517	0.0117481	AF011889.2
27.6803	5.95792	0.64989	9.16758	4.83757e-20	1.78605e-18	RASAL1
99.1862	5.95578	0.471477	12.6322	1.40356e-36	2.14939e-34	BIK
10.1114	5.94952	1.16938	5.08776	3.62318e-07	2.69004e-06	AKAP7
24.888	5.94832	0.553849	10.74	6.607e-27	5.01534e-25	RP11-793H13.10
13.3203	5.93972	0.973255	6.10294	1.04137e-09	1.16368e-08	RP11-29H23.5
8.12182	5.93753	0.980131	6.0579	1.37914e-09	1.52022e-08	ZNF320
1.79054	5.93716	1.70794	3.47621	0.000508545	0.00192685	RP11-436D23.1
1.79054	5.93716	1.70794	3.47621	0.000508545	0.00192685	RP11-50D16.4
1.80165	5.93658	1.7127	3.4662	0.00052787	0.00199193	CCNO
238.344	5.93583	0.785482	7.55693	4.12695e-14	8.02205e-13	RNVU1-6
109.099	5.93532	1.15283	5.14847	2.6262e-07	2.01174e-06	MT-TM
5.54551	5.93327	1.47735	4.01616	5.91541e-05	0.000280647	RP1-102E24.1
10.9537	5.93215	0.889379	6.66999	2.55817e-11	3.58694e-10	AC093642.1
45.0035	5.93083	1.18409	5.00879	5.47743e-07	3.942e-06	VTRNA1-1
3.90461	5.93026	1.40162	4.231	2.32653e-05	0.000119873	PCDHGB6
1.83819	5.92643	2.01445	2.94196	0.00326139	0.00994223	CYP4A22-AS1
1.83819	5.92643	2.01445	2.94196	0.00326139	0.00994223	RP11-138I17.1
22.336	5.92623	0.92339	6.41791	1.38158e-10	1.75421e-09	GAB3
1.84878	5.92571	2.02688	2.92356	0.00346058	0.0104751	BZW1P1
1.84878	5.92571	2.02688	2.92356	0.00346058	0.0104751	RPL4P1
41.8441	5.92344	0.446838	13.2563	4.14662e-40	8.02486e-38	STX16-NPEPL1
29.4652	5.91677	0.899356	6.5789	4.73952e-11	6.41566e-10	RP11-644F5.10
3.81545	5.91398	1.97438	2.99535	0.00274127	0.0085525	RPS11P6
7.74816	5.91151	2.53459	2.33233	0.0196832	0.0462619	RP4-561L24.3
4.62929	5.9053	1.27653	4.62607	3.72668e-06	2.26001e-05	AP001628.6
61.5361	5.89385	0.600899	9.80838	1.03614e-22	5.447e-21	TEX14
13.0623	5.89181	0.923638	6.37891	1.78351e-10	2.21817e-09	RP11-176H8.1
4.85901	5.88949	1.29891	4.53419	5.7824e-06	3.3787e-05	RP4-785G19.2
1.74341	5.88922	2.00599	2.93582	0.00332666	0.0101202	A3GALT2
9.9609	5.88905	0.843569	6.98112	2.9284e-12	4.57199e-11	TRIM34
2.13291	5.88853	1.88018	3.1319	0.00173677	0.0057385	ENPP7P4
1.75452	5.88806	2.0182	2.91748	0.00352871	0.0106594	MIR100HG
3.52996	5.88484	1.7244	3.41269	0.000643243	0.00237554	AC004840.8
5.6953	5.87821	1.68976	3.47873	0.000503801	0.00191216	RASGEF1B
4.95928	5.87518	1.32092	4.44781	8.67513e-06	4.87952e-05	SAMD7
4.7805	5.87277	2.42079	2.42598	0.0152672	0.0374628	CTD-2323K18.2
2.08399	5.86957	2.23383	2.62758	0.00859935	0.0229251	PABPN1L
2.07287	5.8674	2.22155	2.64113	0.00826293	0.0221996	RP11-397P13.7
2.07287	5.8674	2.22155	2.64113	0.00826293	0.0221996	EEF1E1P1
2.07287	5.8674	2.22155	2.64113	0.00826293	0.0221996	MTCO1P15
2.0734	5.86739	2.22148	2.64121	0.00826096	0.0221996	LHX3
2.0734	5.86739	2.22148	2.64121	0.00826096	0.0221996	NPIPB10P
2.0734	5.86739	2.22148	2.64121	0.00826096	0.0221996	CCDC169
3.16813	5.85971	2.30568	2.54142	0.0110402	0.0284377	AF127936.9
2.99358	5.85371	1.53362	3.81693	0.000135121	0.000588399	AP000347.4
13.3745	5.85322	0.740373	7.90577	2.66283e-15	5.92111e-14	RP11-43N16.4
11.434	5.85145	1.24987	4.68164	2.84588e-06	1.76475e-05	HSPD1P5
1.87834	5.85033	2.22363	2.63099	0.00851375	0.0227451	PGAM1P4
1.87834	5.85033	2.22363	2.63099	0.00851375	0.0227451	RP3-401D24.1
24.2762	5.84276	0.675364	8.65128	5.09253e-18	1.57066e-16	RP11-514O12.4
3.16919	5.83723	2.31059	2.52629	0.0115273	0.0295116	Y_RNA
5658.32	5.83533	0.756849	7.71004	1.25782e-14	2.61221e-13	HIST1H2BN
5.21416	5.83375	1.36639	4.26947	1.95937e-05	0.000102393	HAP1
7.4493	5.82969	1.41441	4.12165	3.76173e-05	0.000185361	SLC4A1
3.29617	5.8284	2.35327	2.47672	0.0132595	0.0331741	SLC31A2
18.2914	5.821	1.34685	4.32195	1.54659e-05	8.24206e-05	MT-TV
6.25046	5.81941	1.8523	3.14171	0.00167962	0.00558004	GAPDHP35
1.73102	5.81312	2.06518	2.81483	0.00488034	0.0141162	CTTNBP2
1.73102	5.81312	2.06518	2.81483	0.00488034	0.0141162	POLR3GP1
1.7305	5.81311	2.06527	2.8147	0.00488229	0.0141162	HSPB1P1
1.7305	5.81311	2.06527	2.8147	0.00488229	0.0141162	RP11-60A24.3
1.74161	5.81205	2.07757	2.79752	0.00514961	0.0147872	RP11-685B14.1
3.12973	5.79948	1.82093	3.18489	0.00144807	0.00489198	CKS1BP3
3.64824	5.7929	1.46274	3.9603	7.48561e-05	0.000347559	RP11-864G5.1
12.6352	5.79108	1.43102	4.04682	5.19182e-05	0.000248798	RP11-567G24.1
11.679	5.78736	0.87893	6.58456	4.56237e-11	6.19013e-10	ACVR1B
3.22879	5.78495	1.60211	3.61083	0.000305223	0.00121833	RNU6-28P
8.13394	5.7788	1.38182	4.18202	2.88926e-05	0.000146341	RP11-370A5.1
4.38957	5.77861	1.33053	4.34308	1.405e-05	7.54832e-05	HSPE1P4
39.4234	5.77137	0.600083	9.61762	6.73743e-22	3.18104e-20	RP4-605O3.4
8.05946	5.75563	1.45679	3.95089	7.78603e-05	0.000359329	STIP1P3
2.67844	5.75329	1.6286	3.53265	0.000411411	0.00159463	HNRNPA1P39
303.691	5.74668	0.308181	18.6471	1.33412e-77	1.56635e-74	MATR3
7.7945	5.7414	1.03498	5.54737	2.90002e-08	2.60313e-07	CD81-AS1
20.446	5.73318	0.651834	8.79546	1.42458e-18	4.62883e-17	BDNF-AS
1.48704	5.73096	2.09016	2.74187	0.00610908	0.0171617	SNTG1
72.1266	5.72722	0.425623	13.4561	2.83554e-41	6.08984e-39	AC079610.1
18.8411	5.72266	1.4949	3.82812	0.000129124	0.000565532	EIF5AP4
5.67429	5.71586	1.53945	3.71292	0.000204886	0.000853415	TUBBP2
1.4288	5.71401	2.07958	2.74768	0.00600189	0.0168876	MT1F
1.4288	5.71401	2.07958	2.74768	0.00600189	0.0168876	RP11-255H23.2
1.4288	5.71401	2.07958	2.74768	0.00600189	0.0168876	ERHP1
1.4288	5.71401	2.07958	2.74768	0.00600189	0.0168876	RP11-541G9.1
3.1987	5.7126	1.70753	3.34554	0.000821232	0.00295338	MTCO2P22
12.5102	5.70122	0.992303	5.74544	9.16811e-09	8.8568e-08	SGK3
20.6558	5.69838	0.618931	9.20682	3.35937e-20	1.25343e-18	TGFBR2
2.58366	5.6969	1.98258	2.87349	0.00405969	0.0120069	HOXA5
2.96671	5.69464	1.75857	3.23822	0.00120276	0.00413951	ANOS1
28.6668	5.6934	0.878583	6.4802	9.15996e-11	1.19317e-09	TCL6
2.91365	5.68696	1.65835	3.42928	0.000605194	0.00224711	LINC01250
2.91365	5.68696	1.65835	3.42928	0.000605194	0.00224711	RP11-33A14.3
1.82942	5.68612	1.82692	3.1124	0.00185571	0.00606211	KHDRBS2
1.82942	5.68612	1.82692	3.1124	0.00185571	0.00606211	Y_RNA
1.82942	5.68612	1.82692	3.1124	0.00185571	0.00606211	RP11-20I23.13
2.96776	5.6784	1.76182	3.22303	0.00126841	0.00433747	NCAM1
10.5152	5.67673	0.957527	5.92853	3.05649e-09	3.18749e-08	RP11-574K11.31
6.25361	5.6762	1.04998	5.40602	6.44413e-08	5.45614e-07	RP11-9J18.1
7.01203	5.67213	1.23792	4.58198	4.60604e-06	2.74415e-05	TPTE2P5
16.7426	5.67111	0.774024	7.32679	2.3573e-13	4.16394e-12	CTD-2583A14.10
3.5239	5.67075	1.67733	3.38083	0.000722678	0.00263883	RP11-692D12.1
1.78229	5.66721	1.82095	3.11223	0.00185682	0.00606462	ANKRD62
1.77117	5.66634	1.81504	3.12187	0.00179704	0.00589233	RP11-556I14.2
1.77117	5.66634	1.81504	3.12187	0.00179704	0.00589233	RP11-661A12.4
1.7717	5.66633	1.815	3.12195	0.00179657	0.00589233	RNF175
1.7717	5.66633	1.815	3.12195	0.00179657	0.00589233	RP11-460I19.2
10.9375	5.66572	0.875004	6.47508	9.47611e-11	1.23252e-09	THSD7A
18.9731	5.66267	1.20192	4.71134	2.46091e-06	1.54342e-05	AK5
1.57485	5.65582	2.17395	2.60164	0.00927794	0.0244492	RNU6-10P
1.57485	5.65582	2.17395	2.60164	0.00927794	0.0244492	CTD-2555O16.1
7.71355	5.65574	1.50216	3.76507	0.000166502	0.000710998	SPP1
1.56373	5.65549	2.16154	2.61642	0.0088858	0.0235603	PPFIA2
1.56426	5.65549	2.16144	2.61654	0.00888263	0.0235555	RP11-624L4.1
27.0928	5.6554	1.25116	4.52011	6.18074e-06	3.59119e-05	IGLC3
11.2058	5.65443	0.933555	6.05688	1.38786e-09	1.52664e-08	KCNH1
82.5075	5.65376	0.34236	16.5141	2.90495e-61	1.76411e-58	SETD7
167.251	5.65307	0.584423	9.67291	3.93059e-22	1.92818e-20	ANKHD1-EIF4EBP3
47.3415	5.64759	0.456533	12.3706	3.7691e-35	5.14555e-33	SERPINB1
9.59912	5.64628	1.4228	3.96842	7.23498e-05	0.000336721	ANKUB1
4.77676	5.63724	1.48928	3.7852	0.000153583	0.000661632	RP11-304L19.3
6.67725	5.63508	1.11871	5.03711	4.72611e-07	3.44501e-06	RP11-122G18.10
3.31646	5.63431	1.65474	3.40495	0.000661766	0.00243917	DYNLL1P1
76.9898	5.63392	0.991051	5.68479	1.30971e-08	1.24208e-07	MT-TF
4.1633	5.62537	1.53786	3.65791	0.000254277	0.00103492	AC073283.4
1.52772	5.62477	1.81383	3.10104	0.0019284	0.00626471	RP11-473P24.2
1.51713	5.62451	1.80824	3.11049	0.00186775	0.00609467	LINC01098
3.65875	5.62193	2.23808	2.51194	0.0120069	0.0305039	RP11-298J20.4
4.46957	5.61797	1.69527	3.3139	0.000920034	0.00326865	RP11-474L23.3
8.91529	5.6179	1.16785	4.81045	1.50592e-06	9.92914e-06	FCHO2
57.6927	5.61617	0.747028	7.51802	5.56108e-14	1.05992e-12	CCDC112
7.09992	5.61506	1.14431	4.90692	9.25163e-07	6.38943e-06	HEY2
3.06149	5.61462	1.42552	3.93864	8.19432e-05	0.000376004	TPT1P6
2.61248	5.61329	1.63141	3.44075	0.0005801	0.0021649	EIF5A2
1.47	5.61168	2.15456	2.60457	0.00919909	0.0242923	DIO2
1.47	5.61168	2.15456	2.60457	0.00919909	0.0242923	CTD-2008L17.1
1.47	5.61168	2.15456	2.60457	0.00919909	0.0242923	RP11-514P8.10
1.46947	5.61168	2.15466	2.60443	0.00920262	0.0242979	XXbac-BPG308K3.5
1.48059	5.61165	2.16669	2.58996	0.00959864	0.0251887	RP11-707G18.1
7.43908	5.60634	1.36229	4.11537	3.86552e-05	0.000190256	RNU6-5P
3.01436	5.60468	1.42253	3.93995	8.14995e-05	0.000374358	HSPA8P14
5.45755	5.60331	1.35368	4.1393	3.48361e-05	0.000172914	DDX10P2
5.96263	5.59473	1.01395	5.51776	3.43351e-08	3.04316e-07	AP003419.11
3.40426	5.58775	1.74046	3.21049	0.00132507	0.00451632	ABBA01000934.1
3.00145	5.58022	1.48953	3.74629	0.000179471	0.000758682	RP13-88F20.1
40.3301	5.57869	0.660215	8.44981	2.91783e-17	8.11783e-16	STAG3L5P-PVRIG2P-PILRB
6.02294	5.57371	1.41623	3.93561	8.29862e-05	0.000380195	RP11-659G9.3
2.31617	5.56836	2.11926	2.6275	0.00860142	0.0229272	NPM1P12
12.1354	5.5678	1.486	3.74683	0.000179086	0.000757235	CTD-2325M2.1
2.92424	5.56189	1.69828	3.27502	0.00105653	0.00370353	AC125238.2
11.0313	5.55591	0.952675	5.83191	5.47979e-09	5.50197e-08	CD163L1
2.26905	5.55146	2.11549	2.62419	0.00868545	0.0231061	RP11-385D13.1
8.15377	5.54878	0.842325	6.58746	4.47415e-11	6.0798e-10	SPSB3
6.49525	5.54813	0.962569	5.76388	8.22009e-09	8.01573e-08	PDXDC2P
17.5069	5.5398	0.931583	5.94665	2.73681e-09	2.8792e-08	EIF4A1P10
19.6168	5.53923	0.702031	7.89029	3.01482e-15	6.62846e-14	CAV1
5.74136	5.53832	1.12465	4.92447	8.45909e-07	5.87897e-06	TM4SF19-TCTEX1D2
33.6984	5.53632	0.943233	5.86952	4.37069e-09	4.46734e-08	KIZ-AS1
2.74688	5.53492	1.47206	3.75998	0.000169925	0.000723198	AC005019.2
22.0101	5.53393	0.585237	9.45588	3.20319e-21	1.39287e-19	AL163953.3
2.69923	5.52987	1.4681	3.76668	0.000165431	0.000706966	RP11-144F15.1
25.9975	5.52688	0.638971	8.64966	5.16534e-18	1.59033e-16	GNAL
2.53246	5.52332	2.27229	2.43073	0.0150686	0.037027	RPS29P16
116.117	5.51843	0.352302	15.6639	2.66958e-55	1.20549e-52	LINC01237
144.67	5.51831	0.992375	5.56071	2.68686e-08	2.42779e-07	RNU5D-1
4.1073	5.51572	1.55816	3.5399	0.000400285	0.00155823	STOX1
2.65262	5.51502	1.46511	3.76424	0.000167057	0.000712877	LINC00378
4.39236	5.51464	1.48156	3.72219	0.000197501	0.000825978	LINC00944
3.38481	5.51409	2.22516	2.47806	0.0132098	0.0330742	RP11-303E16.8
7.51395	5.51303	0.862059	6.39518	1.60357e-10	2.01862e-09	RP11-506M12.1
3.58714	5.51256	2.3918	2.30477	0.0211792	0.0488907	Y_RNA
2.6933	5.51244	1.87556	2.93908	0.00329185	0.0100212	Y_RNA
22.0773	5.50286	0.980961	5.60966	2.02721e-08	1.85654e-07	KIAA1324L
25.8509	5.50285	0.526681	10.4482	1.49399e-25	1.03434e-23	C11orf98
2.53351	5.50136	2.2778	2.41521	0.0157263	0.0383968	MORC4
13.095	5.49331	0.645166	8.51457	1.67208e-17	4.84327e-16	ABHD15-AS1
5.65821	5.49271	1.19459	4.598	4.26562e-06	2.55691e-05	AC002117.1
11.0005	5.48716	1.39206	3.94175	8.08882e-05	0.000372035	RP3-508I15.14
4.6343	5.48584	1.65409	3.31653	0.000911436	0.00324203	AC003002.6
27.0791	5.4822	0.876195	6.25683	3.92873e-10	4.64979e-09	FAIM
35.0343	5.47225	0.735621	7.43896	1.0148e-13	1.87727e-12	RP11-286N22.8
2.53299	5.46514	1.86118	2.93639	0.00332057	0.0101034	AMDHD1
1.45709	5.46358	2.0698	2.63966	0.00829884	0.0222681	KLKB1
1.45709	5.46358	2.0698	2.63966	0.00829884	0.0222681	MIR4300HG
1.45709	5.46358	2.0698	2.63966	0.00829884	0.0222681	MRPL30P1
1.45656	5.46357	2.06991	2.63952	0.00830232	0.0222681	GPA33
1.45656	5.46357	2.06991	2.63952	0.00830232	0.0222681	FTCD
1.45656	5.46357	2.06991	2.63952	0.00830232	0.0222681	OPCML
1.46768	5.46254	2.08197	2.62374	0.00869702	0.023126	SLC27A6
41.0445	5.4552	0.727074	7.50295	6.23997e-14	1.18037e-12	SELENON
29.5538	5.44464	0.62811	8.66828	4.38687e-18	1.36497e-16	RP11-35G9.3
6.29261	5.44329	2.03188	2.67894	0.00738556	0.0201342	AC018890.6
5.2428	5.44218	1.16248	4.68153	2.84735e-06	1.76504e-05	AGBL1
336.712	5.44066	0.608809	8.93656	4.0148e-19	1.3597e-17	TERT
2.28069	5.43974	1.77398	3.06641	0.00216645	0.0069433	MTRNR2L4
2.38462	5.43939	1.64108	3.31451	0.000918046	0.00326291	RP11-176H8.3
[truncated: 20,241 more rows]

## Sheet: E) Sig GM01953 peaks
chrom	position	strand	name	group_id	score	FDR
[truncated: 30,313 more rows]

## Sheet: F) Sig DoHH-2 peaks
chrom	position	strand	name	group_id	score	FDR
[truncated: 269,071+ more rows]

[truncated: 3 more sheets: G) Overlapping sig peaks, H) DoHH-2 binding clusters , I) Wald test mRNA DoHH2vsGM0195]
